# Supplementary material for: The transcriptional characteristics of NADC34-like PRRSV in porcine alveolar macrophages
Source: Front Microbiol. 2022 Oct 19;13:1022481. doi: 10.3389/fmicb.2022.1022481 (PMC9629508; doi:10.3389/fmicb.2022.1022481)
Supplement: Supplementary file 4 [file Table_1.XLSX]

## Sheet: Table S1
Table S1 Primers used in this study
Primer name	Primer sequence
GLMP-F-1221	GTTCCAGATTACGCTGGA GGTAGCTGTGAGGAGCC
GLMP-R-1221	CTAGATGCATGCTCGA TCAATTTATGGACTGGTAT
LITAF-F-486	GTTCCAGATTACGCTGGA ATCTGCTCCAGGAGCCTA
LITAF-R-486	CTAGATGCATGCTCGA CTACAAACGCTTGTAGGTG
LAPTM4A-F-731	GTTCCAGATTACGCTGGA GTGTCCATGACTTTCA
LAPTM4A-R-731	CTAGATGCATGCTCGA TCAGGCAGGTATGTAA
DNAJB1-qPCR-F	CACCCATGATTAGGGTTTCA
DNAJB1-qPCR-R	GGAGGTCTCTCCTTCCT
EGR1-qPCR-F	TCGTGAGCAGACCAATCCG
EGR1-qPCR-R	TAATGGGCTCTGTCGTT
TNFα-qPCR-F	CCCTGATTTCTAAGTGTTGC
TNFα-qPCR-R	CTGCCCGACTATCTGGAC
IL1A-qPCR-F	TCATCACCGATGACGACCTG
IL1A-qPCR-R	ATGATGCTTTGATTGCGGGC
FOS-qPCR-F	GACTGCTATCTCGACCAGCC
FOS-qPCR-R	CTGCATGTCTTCACGACT
IFNB1-qPCR-F	ATATTACTTGAGCATTCTG
IFNB1-qPCR-R	TGTAAGTCTGTTAAGGAA
SLA-DQA1-qPCR-F	TCTCCAGTGATGGGGTCA
SLA-DQA1-qPCR-R	GTGAGAGTCCCGTTCTT
LAPTM4A-qPCR-F	AGAGAATGGCAGATAATG
LAPTM4A-qPCR-R	GGTAACAGAAGAATGGAA
IFITM3-qPCR-F	CCAAGTGCCTGAACATCT
IFITM3-qPCR-R	AATTACCAGAGAGCCAGTG
RSAD2-qPCR-F	GTCTTCCAATGCCTCTTAA
RSAD2-qPCR-R	CTTCGTCGCTGATAACAA
SLA-DRA-qPCR-F	CATCACCATCTTGAACCT
SLA-DRA-qPCR-R	GGCTCAGATAGAACTCAG
IL7R-qPCR-F	CGTGCTACAGTCAGCTGGAA
IL7R-qPCR-R	GTCCAAAAGGCCCCCACATA
AMCF-II-qPCR-F	TAGCCACCCTGAAGAATG
AMCF-II-qPCR-R	TTTCCCACTGTCCAACAT
ISG20-qPCR-F	ACCGTGCTCTATGACAAG
ISG20-qPCR-R	CTGTGATTCCGCTGACTG
CCL2-qPCR-F	ATCTTCAAGACCATCGCGGG
CCL2-qPCR-R	TCAAGGCTTCGGAGTTTGGTT
CXCL10-qPCR-F	ACTGTTCGCTGTACCTGCAT
CXCL10-qPCR-R	TGATCTCAACATGTGGGCAAG
CCL8-qPCR-F	ATCACCTGCTGCTTCGGTCT
CCL8-qPCR-R	CCTTGTCGGCTTTGGTCTTGA
PSMB8-qPCR-F	CCGGGAGTTACATTGCCACA
PSMB8-qPCR-R	GGTCCCCATTCCGCAGATAG
Marc-145-actin-F	TGACAACAGCCTCAAGATCG
Marc-145-actin-R	GTCTTCTGGGTGGCAGTGAT
