# Supplementary material for: The transcriptional characteristics of NADC34-like PRRSV in porcine alveolar macrophages
Source: Front Microbiol. 2022 Oct 19;13:1022481. doi: 10.3389/fmicb.2022.1022481 (PMC9629508; doi:10.3389/fmicb.2022.1022481)
Supplement: Supplementary file 5 [file Table_2.XLSX]

## Sheet: Sheet1
Table S2 Overview of RNA-Seq data
Sample	Individual	Clean reads（M）	Q20（%）	Q30（%）	Host-derived reads（%）	Virus-derived reads（%）
YC-2020_18 hpi	P1	43.56	97.92	93.94	74.1	24.92
	P2	42.68	97.9	93.95	74	24.78
	P3	47.4	98.05	94.33	74.5	24.45
YC-2020_28 hpi	P1	45.77	98	94.13	37.3	61.56
	P2	43.47	97.88	93.83	37.1	61.73
	P3	37.07	98.1	94.29	37.4	61.37
YC-2020_38 hpi	P1	43.26	97.97	93.9	35.4	62.25
	P2	43.02	98.06	94.27	35.6	61.42
	P3	38.28	98.07	94.31	35.4	61.88
JXA1_18 hpi	P1	41.36	97.86	93.92	97.6	1.05
	P2	52.41	97.65	93.32	97.8	1.04
	P3	40.65	97.74	93.54	97.8	1.01
JXA1_28 hpi	P1	42.7	97.84	93.86	97.1	1.39
	P2	42.95	97.93	94.07	97.1	1.4
	P3	41.29	97.96	94.16	97	1.38
JXA1_38 hpi	P1	46.82	97.89	93.96	97.5	0.6
	P2	36.42	97.88	93.95	97.4	0.61
	P3	37.67	97.71	93.78	96.2	0.61
NC_18 hpi	P1	37.98	97.75	93.56	98.9	0
	P2	37.63	97.65	93.32	98.8	0
	P3	40.76	97.69	93.75	97.8	0
NC_28 hpi	P1	47.54	97.83	93.81	98	0
	P2	46.9	97.61	93.18	98.8	0
	P3	39.9	97.8	93.64	98.8	0
NC_38 hpi	P1	37.94	97.78	93.7	96.6	0
	P2	39.71	97.8	93.76	96.4	0
	P3	41.65	97.74	93.62	97.8	0
