# Supplementary material for: The transcriptional characteristics of NADC34-like PRRSV in porcine alveolar macrophages
Source: Front Microbiol. 2022 Oct 19;13:1022481. doi: 10.3389/fmicb.2022.1022481 (PMC9629508; doi:10.3389/fmicb.2022.1022481)
Supplement: Supplementary file 6 [file Table_3.XLSX]

## Sheet: JXA1_vs_NC_18h
Table S3 The specific information of the DEGs under the nine comparison groups
ENSG_ID	Gene_SYMBOL	description	JXA1_18h_mean_FPKM	NC_18h_mean_FPKM	log2FoldChange (LFC)	standard error of LFC	pvalue	FDR-adjusted pvalue (padj)
ENSSSCG00000004791	RASGRP1	RAS guanyl releasing protein 1 [Source:VGNC Symbol;Acc:VGNC:92113]	6.75701	1.35299	2.38062	0.071174	2.95077e-246	3.63397e-244
ENSSSCG00000005673	IER5L	immediate early response 5 like [Source:VGNC Symbol;Acc:VGNC:89029]	0.98857	3.36179	-1.67882	0.172876	2.61511e-23	3.36439e-22
ENSSSCG00000039179	ENSSSCG00000039179		5.72189	2.52407	1.23385	0.0696044	1.61826e-71	5.3031e-70
ENSSSCG00000004825	CHSY1	chondroitin sulfate synthase 1 [Source:VGNC Symbol;Acc:VGNC:86684]	9.27667	4.32521	1.15395	0.0601277	1.51062e-83	5.65408e-82
ENSSSCG00000031023	CD24	CD24 molecule [Source:HGNC Symbol;Acc:HGNC:1645]	148.091	47.6232	1.69859	0.0348934	0	0
ENSSSCG00000004897	ZCCHC2	zinc finger CCHC-type containing 2 [Source:VGNC Symbol;Acc:VGNC:95109]	24.7281	11.6379	1.14813	0.032874	3.31909e-268	4.6078e-266
ENSSSCG00000037803	MARCKS	myristoylated alanine rich protein kinase C substrate [Source:VGNC Symbol;Acc:VGNC:90024]	13.9762	6.40689	1.18469	0.0456709	4.40024e-149	2.96018e-147
ENSSSCG00000026454	PMAIP1	phorbol-12-myristate-13-acetate-induced protein 1 [Source:NCBI gene (formerly Entrezgene);Acc:397278]	55.391	22.0962	1.38584	0.0406004	1.72447e-256	2.23172e-254
ENSSSCG00000004441	DSE	dermatan sulfate epimerase [Source:VGNC Symbol;Acc:VGNC:103084]	5.24817	2.408	1.17656	0.0837199	7.62794e-46	1.72062e-44
ENSSSCG00000036064	CALHM6	calcium homeostasis modulator family member 6 [Source:VGNC Symbol;Acc:VGNC:86147]	4.77186	1.96824	1.3062	0.177086	1.42042e-14	1.27371e-13
ENSSSCG00000005423	ABCA1	ATP binding cassette subfamily A member 1 [Source:VGNC Symbol;Acc:VGNC:84947]	22.7418	9.81625	1.27324	0.0311966	0	0
ENSSSCG00000005163	IFNB1	interferon beta 1 [Source:VGNC Symbol;Acc:VGNC:89038]	3.4102	0.276823	3.58998	0.393933	1.92862e-20	2.23799e-19
ENSSSCG00000004125	STX11	syntaxin 11 [Source:VGNC Symbol;Acc:VGNC:93585]	18.1952	8.23336	1.20352	0.049797	5.16597e-130	3.11816e-128
ENSSSCG00000004154	TNFAIP3	TNF alpha induced protein 3 [Source:VGNC Symbol;Acc:VGNC:94252]	21.4144	6.48205	1.78514	0.0347036	0	0
ENSSSCG00000021383	CGAS	cyclic GMP-AMP synthase [Source:VGNC Symbol;Acc:VGNC:86614]	5.24207	1.96276	1.47785	0.0631394	9.58557e-122	5.26551e-120
ENSSSCG00000005484	ZNF618	zinc finger protein 618 [Source:VGNC Symbol;Acc:VGNC:95276]	3.90782	1.64399	1.30155	0.0904001	5.49651e-48	1.29134e-46
ENSSSCG00000004193	ENPP1	ectonucleotide pyrophosphatase/phosphodiesterase 1 [Source:VGNC Symbol;Acc:VGNC:87708]	22.7649	70.8802	-1.5829	0.0186927	0	0
ENSSSCG00000004195	ARG1	arginase 1 [Source:VGNC Symbol;Acc:VGNC:85454]	135.217	47.7107	1.56482	0.0190169	0	0
ENSSSCG00000004233	SMPDL3A	sphingomyelin phosphodiesterase acid like 3A [Source:VGNC Symbol;Acc:VGNC:93265]	98.5737	226.621	-1.13801	0.0189765	0	0
ENSSSCG00000004236	PKIB	cAMP-dependent protein kinase inhibitor beta [Source:VGNC Symbol;Acc:VGNC:91478]	5.06072	2.48216	1.07615	0.0986243	1.61556e-28	2.42351e-27
ENSSSCG00000035934	TXNDC16	thioredoxin domain containing 16 [Source:VGNC Symbol;Acc:VGNC:94606]	0.920618	3.52672	-1.87185	0.0784027	4.43184e-127	2.62321e-125
ENSSSCG00000005617	STXBP1	syntaxin binding protein 1 [Source:VGNC Symbol;Acc:VGNC:93596]	13.0281	5.08798	1.41981	0.0393645	7.59338e-285	1.19545e-282
ENSSSCG00000024867	ISG20	interferon stimulated exonuclease gene 20 [Source:HGNC Symbol;Acc:HGNC:6130]	8.03749	2.17689	1.9398	0.0806413	7.30559e-129	4.37504e-127
ENSSSCG00000005738	RALGDS		6.20778	1.96084	1.71878	0.0501795	3.26306e-259	4.33306e-257
ENSSSCG00000029715	OLFM1	olfactomedin 1 [Source:VGNC Symbol;Acc:VGNC:91031]	4.9505	13.333	-1.36715	0.0534442	7.71247e-144	5.0766e-142
ENSSSCG00000005211	CD274	CD274 molecule [Source:VGNC Symbol;Acc:VGNC:86404]	18.4875	4.34501	2.14984	0.0453088	0	0
ENSSSCG00000004670	C15orf48	chromosome 1 C15orf48 homolog [Source:VGNC Symbol;Acc:VGNC:85961]	3.20116	0.881441	1.90576	0.105729	2.04895e-74	7.03136e-73
ENSSSCG00000004678	DUOX2	dual oxidase 2 [Source:VGNC Symbol;Acc:VGNC:103086]	4.57196	12.4821	-1.39223	0.0385208	3.78303e-283	5.89497e-281
ENSSSCG00000024257	CEMIP2	cell migration inducing hyaluronidase 2 [Source:VGNC Symbol;Acc:VGNC:86543]	15.4749	7.28311	1.14733	0.0411088	2.23946e-172	1.77196e-170
ENSSSCG00000005277	GCNT1	glucosaminyl (N-acetyl) transferase 1 [Source:VGNC Symbol;Acc:VGNC:103096]	8.71097	18.7722	-1.0398	0.0425368	7.36547e-133	4.55377e-131
ENSSSCG00000020666	EHD4	EH domain containing 4 [Source:VGNC Symbol;Acc:VGNC:87598]	43.4302	20.3841	1.15233	0.0346091	8.11514e-244	9.83542e-242
ENSSSCG00000037905	ITGB5	integrin subunit beta 5 [Source:VGNC Symbol;Acc:VGNC:89244]	3.50952	8.00683	-1.11977	0.0634717	1.34248e-70	4.35267e-69
ENSSSCG00000011557	CIDEC	cell death inducing DFFA like effector c [Source:VGNC Symbol;Acc:VGNC:86700]	1.86391	6.47675	-1.72541	0.114174	1.15795e-52	2.8894e-51
ENSSSCG00000011874	PARP14	poly(ADP-ribose) polymerase family member 14 [Source:HGNC Symbol;Acc:HGNC:29232]	25.7016	11.3423	1.241	0.0342603	2.76772e-288	4.44903e-286
ENSSSCG00000011569	TATDN2		4.29477	2.03438	1.1319	0.0816979	2.30784e-44	5.02754e-43
ENSSSCG00000011876	DTX3L	deltex E3 ubiquitin ligase 3L [Source:VGNC Symbol;Acc:VGNC:87469]	14.6755	5.04924	1.60681	0.0472272	5.12742e-253	6.52507e-251
ENSSSCG00000027709	PARP9	poly(ADP-ribose) polymerase family member 9 [Source:HGNC Symbol;Acc:HGNC:24118]	10.821	4.28184	1.39581	0.0480091	7.42336e-187	6.51507e-185
ENSSSCG00000011600	SLC6A6	solute carrier family 6 member 6 [Source:VGNC Symbol;Acc:VGNC:93166]	41.5948	87.9637	-1.02223	0.0217286	0	0
ENSSSCG00000024001	PLXNA1	plexin A1 [Source:VGNC Symbol;Acc:VGNC:91579]	5.63673	2.43967	1.27023	0.0563563	5.94869e-113	3.01802e-111
ENSSSCG00000011630	ACKR4	atypical chemokine receptor 4 [Source:VGNC Symbol;Acc:VGNC:85013]	10.99	35.9598	-1.64495	0.0428746	0	0
ENSSSCG00000011239	TRANK1	tetratricopeptide repeat and ankyrin repeat containing 1 [Source:VGNC Symbol;Acc:VGNC:94370]	19.6884	10.1871	1.01381	0.0268869	0	0
ENSSSCG00000011951	NFKBIZ	NFKB inhibitor zeta [Source:VGNC Symbol;Acc:VGNC:90726]	25.1773	9.48885	1.46134	0.0293284	0	0
ENSSSCG00000027550	PLCD1	phospholipase C delta 1 [Source:VGNC Symbol;Acc:VGNC:91517]	3.89838	8.97914	-1.13107	0.072954	3.5318e-55	9.25113e-54
ENSSSCG00000022773	LOC641352		4.16237	2.08929	1.05174	0.0611054	5.19859e-67	1.62016e-65
ENSSSCG00000038062	SAMSN1	SAM domain, SH3 domain and nuclear localization signals 1 [Source:VGNC Symbol;Acc:VGNC:92573]	4.84221	1.09941	2.1942	0.0716987	1.15601e-206	1.13893e-204
ENSSSCG00000024344	CCR5	chemokine (C-C motif) receptor 5 [Source:NCBI gene (formerly Entrezgene);Acc:414371]	19.7505	3.20302	2.68565	0.0504554	0	0
ENSSSCG00000023557	CCRL2	C-C motif chemokine receptor like 2 [Source:VGNC Symbol;Acc:VGNC:86375]	23.5608	8.35568	1.55348	0.0566576	1.39976e-166	1.07416e-164
ENSSSCG00000036844	GPR171	G protein-coupled receptor 171 [Source:VGNC Symbol;Acc:VGNC:88615]	3.11195	0.635992	2.32849	0.16533	3.52618e-46	7.98936e-45
ENSSSCG00000033727	GPX1	glutathione peroxidase 1 [Source:VGNC Symbol;Acc:VGNC:88652]	97.1325	214.541	-1.08151	0.0289973	1.08883e-304	1.88949e-302
ENSSSCG00000038948	ETS2	ETS proto-onco 2, transcription factor [Source:VGNC Symbol;Acc:VGNC:87809]	23.8402	9.34401	1.41242	0.032526	0	0
ENSSSCG00000012076	MX2	MX dynamin like GTPase 2 [Source:HGNC Symbol;Acc:HGNC:7533]	198.651	74.2745	1.48138	0.016793	0	0
ENSSSCG00000012077	MX1	MX dynamin like GTPase 1 [Source:VGNC Symbol;Acc:VGNC:98143]	368.115	115.807	1.7197	0.0182365	0	0
ENSSSCG00000040581	CISH	cytokine inducible SH2 containing protein [Source:VGNC Symbol;Acc:VGNC:86709]	11.2416	2.91525	2.00567	0.0827062	2.03225e-130	1.23153e-128
ENSSSCG00000020906	GHSR	TNF superfamily member 10 [Source:NCBI gene (formerly Entrezgene);Acc:406191]	21.7321	4.76276	2.25115	0.0295191	0	0
ENSSSCG00000024393	B3GNT5	UDP-GlcNAc:betaGal beta-1,3-N-acetylglucosaminyltransferase 5 [Source:VGNC Symbol;Acc:VGNC:85726]	21.1496	8.79188	1.32799	0.0344877	0	0
ENSSSCG00000011465	PDE12	phosphodiesterase 12 [Source:HGNC Symbol;Acc:HGNC:25386]	7.98778	4.08704	1.03331	0.0501269	9.00071e-94	3.77609e-92
ENSSSCG00000011474	PXK	PX domain containing serine/threonine kinase like [Source:VGNC Symbol;Acc:VGNC:92015]	12.3418	6.37579	1.02414	0.0447702	3.61091e-114	1.85664e-112
ENSSSCG00000034802	RTP4		27.1192	9.5589	1.56729	0.0560376	1.32293e-172	1.05772e-170
ENSSSCG00000021206	IL1RAP	interleukin 1 receptor accessory protein [Source:VGNC Symbol;Acc:VGNC:98046]	28.7041	10.1753	1.55487	0.0321689	0	0
ENSSSCG00000027114	SCP2	sterol carrier protein 2 [Source:NCBI gene (formerly Entrezgene);Acc:397439]	12.847	28.6529	-1.09413	0.0309712	1.11881e-273	1.62718e-271
ENSSSCG00000034284	LOC100515837		12.8207	3.0081	2.16782	0.0760322	7.829e-178	6.60286e-176
ENSSSCG00000031380	MARCKSL1	MARCKS like 1 [Source:VGNC Symbol;Acc:VGNC:98498]	31.7343	6.81494	2.27726	0.0868926	2.12452e-152	1.46803e-150
ENSSSCG00000032803	CYP2S1	cytochrome P450 family 2 subfamily S member 1 [Source:VGNC Symbol;Acc:VGNC:103351]	5.92452	2.07938	1.56852	0.0834158	6.30774e-80	2.29346e-78
ENSSSCG00000032660	TMEM35B	transmembrane protein 35B [Source:VGNC Symbol;Acc:VGNC:94173]	2.17114	4.69088	-1.02701	0.140433	3.13309e-14	2.76883e-13
ENSSSCG00000035420	HES4	hes family bHLH transcription factor 4 [Source:VGNC Symbol;Acc:VGNC:88857]	9.00064	1.64319	2.5141	0.0683004	1.2235e-297	2.076e-295
ENSSSCG00000040575	ISG15	ISG15 ubiquitin like modifier [Source:VGNC Symbol;Acc:VGNC:89223]	347.521	98.5823	1.87704	0.0615609	2.24531e-205	2.17013e-203
ENSSSCG00000025795	CSF3R	colony stimulating factor 3 receptor [Source:VGNC Symbol;Acc:VGNC:87035]	25.5057	62.7979	-1.2394	0.0351158	1.69147e-272	2.41407e-270
ENSSSCG00000037815	ZC3H12A	zinc finger CCCH-type containing 12A [Source:VGNC Symbol;Acc:VGNC:95089]	5.4823	1.73232	1.71744	0.0909978	1.63664e-80	5.97923e-79
ENSSSCG00000002866	CEBPA	CCAAT enhancer binding protein alpha [Source:VGNC Symbol;Acc:VGNC:86531]	3.50611	10.2489	-1.48167	0.0610414	3.33713e-131	2.03845e-129
ENSSSCG00000039651	SLC2A5	solute carrier family 2 member 5 [Source:VGNC Symbol;Acc:VGNC:93050]	19.9418	7.91548	1.3895	0.0557962	2.77925e-138	1.76841e-136
ENSSSCG00000035940	SPSB1	splA/ryanodine receptor domain and SOCS box containing 1 [Source:VGNC Symbol;Acc:VGNC:93430]	4.23145	2.13481	1.04973	0.071899	2.05018e-48	4.87669e-47
ENSSSCG00000040607	MAF	MAF bZIP transcription factor [Source:VGNC Symbol;Acc:VGNC:89945]	2.22236	5.35444	-1.20299	0.0730293	3.11481e-61	8.84132e-60
ENSSSCG00000003395	PIK3CD	phosphatidylinositol-4,5-bisphosphate 3-kinase catalytic subunit delta [Source:VGNC Symbol;Acc:VGNC:91442]	4.45716	1.90676	1.28172	0.0598624	1.05717e-102	4.86265e-101
ENSSSCG00000002703	TERF2IP	TERF2 interacting protein [Source:VGNC Symbol;Acc:VGNC:98654]	16.9144	8.5324	1.04543	0.0534928	5.80772e-86	2.24531e-84
ENSSSCG00000003137	PLEKHA4	pleckstrin homology domain containing A4 [Source:VGNC Symbol;Acc:VGNC:91534]	9.18711	4.30474	1.15302	0.0591266	1.26891e-85	4.86874e-84
ENSSSCG00000040397	COLEC12	collectin subfamily member 12 [Source:VGNC Symbol;Acc:VGNC:96956]	14.2572	30.1788	-1.02272	0.0443877	5.59171e-117	2.9344e-115
ENSSSCG00000033849	CD37	CD37 molecule [Source:VGNC Symbol;Acc:VGNC:86411]	5.39	11.9827	-1.09044	0.05639	2.68406e-84	1.01708e-82
ENSSSCG00000003197	MED25	mediator complex subunit 25 [Source:VGNC Symbol;Acc:VGNC:90116]	11.2213	5.44909	1.1027	0.0519708	2.99555e-100	1.3415e-98
ENSSSCG00000030300	MT-2B		6.8568	2.64693	1.37144	0.217604	2.18404e-11	1.61435e-10
ENSSSCG00000026478	PADI2	peptidyl arginine deiminase 2 [Source:VGNC Symbol;Acc:VGNC:91146]	2.17562	17.7535	-2.96611	0.0481982	0	0
ENSSSCG00000039751	NLRC5	NLR family CARD domain containing 5 [Source:VGNC Symbol;Acc:VGNC:90782]	6.7773	3.44458	1.03571	0.0449725	2.88848e-118	1.54231e-116
ENSSSCG00000002821	CCL22	C-C motif chemokine ligand 22 [Source:VGNC Symbol;Acc:VGNC:86339]	9.71898	4.81289	1.05016	0.139588	6.25942e-15	5.73755e-14
ENSSSCG00000002814	ADGRG3	adhesion G protein-coupled receptor G3 [Source:VGNC Symbol;Acc:VGNC:85131]	3.87862	1.63339	1.28723	0.125593	1.16658e-25	1.60783e-24
ENSSSCG00000031106	PLA2G2D	phospholipase A2 group IID [Source:VGNC Symbol;Acc:VGNC:91491]	33.0033	3.61096	3.25141	0.0732384	0	0
ENSSSCG00000028108	ASAP3	ArfGAP with SH3 domain, ankyrin repeat and PH domain 3 [Source:VGNC Symbol;Acc:VGNC:85559]	5.32868	1.56013	1.83103	0.0734099	2.28699e-138	1.46128e-136
ENSSSCG00000003763	IFI44	interferon induced protein 44 [Source:VGNC Symbol;Acc:VGNC:97102]	44.2839	19.8853	1.21614	0.0298838	0	0
ENSSSCG00000027660	IFI44L	interferon induced protein 44 like [Source:VGNC Symbol;Acc:VGNC:97103]	71.1978	29.3399	1.34619	0.0256405	0	0
ENSSSCG00000040887	HEATR3	terminal nucleotidyltransferase 4B [Source:VGNC Symbol;Acc:VGNC:98649]	10.9398	4.96055	1.20141	0.0335679	1.65511e-281	2.52752e-279
ENSSSCG00000032043	SLC35D1	solute carrier family 35 member D1 [Source:VGNC Symbol;Acc:VGNC:98614]	2.74433	6.66341	-1.21455	0.0476993	5.35774e-144	3.5419e-142
ENSSSCG00000003805	PDE4B	phosphodiesterase 4B [Source:VGNC Symbol;Acc:VGNC:91255]	6.61442	3.3142	1.05706	0.0405171	1.67239e-150	1.14013e-148
ENSSSCG00000022312	RHPN2	rhophilin Rho GTPase binding protein 2 [Source:VGNC Symbol;Acc:VGNC:98548]	7.91828	2.19631	1.90345	0.0804314	6.74443e-125	3.85746e-123
ENSSSCG00000012893	UNC93B1	unc-93 homolog B1, TLR signaling regulator [Source:VGNC Symbol;Acc:VGNC:94712]	65.0093	32.3701	1.07019	0.0297344	5.45865e-283	8.4201e-281
ENSSSCG00000013498	EBI3	Epstein-Barr virus induced 3 [Source:NCBI gene (formerly Entrezgene);Acc:100522599]	4.14348	1.99176	1.07198	0.184689	6.87513e-10	4.57872e-09
ENSSSCG00000037323	ENSSSCG00000037323		3.61838	0.253601	3.09475	1.17928	0.00112433	0.00377771
ENSSSCG00000013408	ADM	adrenomedullin [Source:VGNC Symbol;Acc:VGNC:85144]	7.47572	2.86612	1.438	0.090372	1.06437e-57	2.88191e-56
ENSSSCG00000014369	CD14	CD14 molecule [Source:VGNC Symbol;Acc:VGNC:86389]	32.4255	16.6925	1.01607	0.0434516	7.25407e-122	4.01366e-120
ENSSSCG00000023178	BATF2	basic leucine zipper ATF-like transcription factor 2 [Source:VGNC Symbol;Acc:VGNC:85759]	10.3055	4.42363	1.27784	0.0709943	2.70537e-73	9.16046e-72
ENSSSCG00000013418	CFD	complement factor D [Source:VGNC Symbol;Acc:VGNC:86609]	1.89418	6.96789	-1.81183	0.116578	1.40501e-55	3.68658e-54
ENSSSCG00000021176	LPXN	leupaxin [Source:VGNC Symbol;Acc:VGNC:89797]	14.3128	38.5839	-1.3673	0.0369494	7.54284e-301	1.29423e-298
ENSSSCG00000023379	UBE2L6	ubiquitin conjugating enzyme E2 L6 [Source:VGNC Symbol;Acc:VGNC:94647]	31.6459	13.1691	1.33168	0.0469806	3.97271e-176	3.29714e-174
ENSSSCG00000033453	BST2	bone marrow stromal cell antigen 2 [Source:VGNC Symbol;Acc:VGNC:85897]	28.8962	11.4681	1.39467	0.0521486	7.71646e-158	5.58475e-156
ENSSSCG00000037025	PLVAP	plasmalemma vesicle associated protein [Source:VGNC Symbol;Acc:VGNC:91577]	2.31562	5.64389	-1.20198	0.0993293	1.09582e-34	1.97804e-33
ENSSSCG00000012968	CCDC85B	coiled-coil domain containing 85B [Source:VGNC Symbol;Acc:VGNC:86321]	2.60328	5.73481	-1.04761	0.135745	1.30126e-15	1.23197e-14
ENSSSCG00000013787	ADGRE3	adhesion G protein-coupled receptor E3 [Source:VGNC Symbol;Acc:VGNC:96787]	5.9244	17.1764	-1.46679	0.0623681	2.20965e-123	1.25441e-121
ENSSSCG00000013302	CAT	catalase [Source:VGNC Symbol;Acc:VGNC:86208]	20.0141	41.9512	-1.00443	0.0265388	0	0
ENSSSCG00000013307	LMO2	LIM domain only 2 [Source:VGNC Symbol;Acc:VGNC:89765]	23.301	10.233	1.24718	0.0504015	6.72213e-136	4.25948e-134
ENSSSCG00000028512	LDLR	low density lipoprotein receptor [Source:VGNC Symbol;Acc:VGNC:89671]	6.60538	2.87385	1.2612	0.0439656	6.11862e-182	5.21997e-180
ENSSSCG00000014303	JADE2	jade family PHD finger 2 [Source:VGNC Symbol;Acc:VGNC:89267]	5.75653	2.50912	1.25634	0.0573154	1.6269e-107	7.86214e-106
ENSSSCG00000014565	IFITM1		99.3025	45.0951	1.19967	0.0298739	0	0
ENSSSCG00000014565	LOC100519082		99.3025	45.0951	1.19967	0.0298739	0	0
ENSSSCG00000032436	LOC100626247		19.1523	9.09301	1.13086	0.0633484	3.20507e-72	1.05941e-70
ENSSSCG00000012853	IRF7	interferon regulatory factor 7 [Source:VGNC Symbol;Acc:VGNC:89210]	29.7956	11.192	1.47995	0.0449355	2.31334e-236	2.69672e-234
ENSSSCG00000040793	CTSD	cathepsin D [Source:NCBI gene (formerly Entrezgene);Acc:494568]	368.846	914.831	-1.24748	0.0285437	0	0
ENSSSCG00000009704	HMGB2	high mobility group box 2 [Source:VGNC Symbol;Acc:VGNC:88902]	1.53934	4.35185	-1.43873	0.0583088	6.12165e-135	3.84707e-133
ENSSSCG00000009720	DDX60	DExD/H-box helicase 60 [Source:VGNC Symbol;Acc:VGNC:87234]	21.3225	5.48738	2.019	0.0388209	0	0
ENSSSCG00000010527	MARVELD1	MARVEL domain containing 1 [Source:HGNC Symbol;Acc:HGNC:28674]	2.19317	5.40422	-1.20508	0.195427	6.29646e-11	4.49314e-10
ENSSSCG00000032821	FRAT1	FRAT regulator of WNT signaling pathway 1 [Source:HGNC Symbol;Acc:HGNC:3944]	5.02844	2.28121	1.16292	0.161108	5.20607e-14	4.52486e-13
ENSSSCG00000010261	PPA1	inorganic pyrophosphatase 1 [Source:VGNC Symbol;Acc:VGNC:96757]	45.1982	20.212	1.22049	0.0514367	2.85929e-125	1.64771e-123
ENSSSCG00000010278	CDH23	cadherin related 23 [Source:HGNC Symbol;Acc:HGNC:13733]	1.09249	3.5878	-1.65632	0.0540191	1.10489e-205	1.0747e-203
ENSSSCG00000009881	OAS2	2'-5'-oligoadenylate synthetase 2 [Source:VGNC Symbol;Acc:VGNC:91007]	104.838	42.2501	1.37237	0.0264426	0	0
ENSSSCG00000046640	OAS1	2'-5'-oligoadenylate synthetase 1 [Source:HGNC Symbol;Acc:HGNC:8086]	373.95	190.245	1.03549	0.0308611	9.18892e-248	1.14085e-245
ENSSSCG00000009889	ALDH2	aldehyde dehydrogenase 2 family member [Source:NCBI gene (formerly Entrezgene);Acc:733685]	3.09206	7.3067	-1.17803	0.0458973	2.54604e-146	1.70529e-144
ENSSSCG00000029662	RASSF4	Ras association domain family member 4 [Source:NCBI gene (formerly Entrezgene);Acc:100152580]	7.63764	18.4624	-1.20794	0.0312819	0	0
ENSSSCG00000010437	PAPSS2	3'-phosphoadenosine 5'-phosphosulfate synthase 2 [Source:VGNC Symbol;Acc:VGNC:91173]	4.63332	1.64377	1.55098	0.0750206	5.85462e-96	2.50437e-94
ENSSSCG00000010438	ATAD1	ATPase family AAA domain containing 1 [Source:VGNC Symbol;Acc:VGNC:85598]	10.9652	5.6492	1.01596	0.0373749	1.28073e-163	9.63452e-162
ENSSSCG00000010445	ANKRD22	ankyrin repeat domain 22 [Source:VGNC Symbol;Acc:VGNC:85329]	9.93728	4.62555	1.1594	0.0689713	2.276e-64	6.77519e-63
ENSSSCG00000041185	ENSSSCG00000041185		4.01327	1.11152	1.65853	0.511923	7.42529e-05	0.000303186
ENSSSCG00000010451	IFIT2	interferon induced protein with tetratricopeptide repeats 2 [Source:VGNC Symbol;Acc:VGNC:89034]	163.812	39.3411	2.11956	0.0266748	0	0
ENSSSCG00000010452	IFIT1	interferon-induced protein with tetratricopeptide repeats 1 [Source:NCBI gene (formerly Entrezgene);Acc:100153038]	382.325	109.608	1.86451	0.0173464	0	0
ENSSSCG00000010454	IFIT5	interferon induced protein with tetratricopeptide repeats 5 [Source:HGNC Symbol;Acc:HGNC:13328]	56.6075	19.3191	1.61257	0.0270406	0	0
ENSSSCG00000051054	ENSSSCG00000051054		6.41052	2.87431	1.22178	0.0752977	1.6158e-59	4.47007e-58
ENSSSCG00000010054	ADORA2A	adenosine A2a receptor [Source:VGNC Symbol;Acc:VGNC:85148]	5.00351	2.05476	1.33	0.12147	8.13399e-29	1.23228e-27
ENSSSCG00000037536	SLC25A28	solute carrier family 25 member 28 [Source:VGNC Symbol;Acc:VGNC:93005]	30.8026	15.0643	1.09064	0.0495742	3.30221e-108	1.61628e-106
ENSSSCG00000010540	ENTPD7	ectonucleoside triphosphate diphosphohydrolase 7 [Source:VGNC Symbol;Acc:VGNC:87716]	25.4764	11.1521	1.25289	0.0372985	2.22635e-248	2.78678e-246
ENSSSCG00000040631	LPL	lipoprotein lipase [Source:VGNC Symbol;Acc:VGNC:89795]	28.3604	87.592	-1.56926	0.0275765	0	0
ENSSSCG00000032622	SLC39A14	solute carrier family 39 member 14 [Source:HGNC Symbol;Acc:HGNC:20858]	4.51996	2.23983	1.06987	0.0527346	1.63234e-92	6.719e-91
ENSSSCG00000033113	CHMP7	charged multivesicular body protein 7 [Source:VGNC Symbol;Acc:VGNC:86654]	24.4289	10.9034	1.2245	0.0404837	5.63934e-202	5.34897e-200
ENSSSCG00000040815	DUSP5	dual specificity phosphatase 5 [Source:VGNC Symbol;Acc:VGNC:87487]	11.2805	3.67863	1.67281	0.070331	4.256e-126	2.49017e-124
ENSSSCG00000016009	ITGA4	integrin subunit alpha 4 [Source:VGNC Symbol;Acc:VGNC:96377]	2.19282	4.92002	-1.1022	0.0413974	3.69453e-157	2.66128e-155
ENSSSCG00000016050	INPP1	inositol polyphosphate-1-phosphatase [Source:VGNC Symbol;Acc:VGNC:96373]	4.9607	2.04696	1.32345	0.113862	2.82932e-32	4.73756e-31
ENSSSCG00000016057	STAT1	signal transducer and activator of transcription 1 [Source:VGNC Symbol;Acc:VGNC:95523]	87.3524	42.0012	1.11807	0.0238868	0	0
ENSSSCG00000023716	TNFAIP6	TNF alpha induced protein 6 [Source:VGNC Symbol;Acc:VGNC:95544]	89.0896	16.531	2.49112	0.040391	0	0
ENSSSCG00000022011	NMI	N-myc and STAT interactor [Source:VGNC Symbol;Acc:VGNC:96447]	44.2246	20.0406	1.19901	0.0547107	1.84265e-107	8.87671e-106
ENSSSCG00000026940	CASP10	caspase 10 [Source:VGNC Symbol;Acc:VGNC:95638]	5.34329	1.59085	1.80511	0.0646372	1.13934e-172	9.15731e-171
ENSSSCG00000029304	STEAP3	STEAP3 metalloreductase [Source:VGNC Symbol;Acc:VGNC:96048]	5.79604	13.211	-1.12459	0.0406204	9.09334e-170	7.08492e-168
ENSSSCG00000015784	ACSL1	acyl-CoA synthetase long chain family member 1 [Source:VGNC Symbol;Acc:VGNC:96294]	24.8236	11.2392	1.20408	0.0302991	0	0
ENSSSCG00000016174	FN1	fibronectin 1 [Source:VGNC Symbol;Acc:VGNC:96305]	4.48292	15.5589	-1.709	0.121999	7.79698e-46	1.75616e-44
ENSSSCG00000016184	CXCR2		2.11846	4.54904	-1.03264	0.0717637	7.07115e-48	1.65112e-46
ENSSSCG00000040847	AP1S3	adaptor related protein complex 1 subunit sigma 3 [Source:VGNC Symbol;Acc:VGNC:95901]	20.1361	4.49834	2.22469	0.0630885	8.71077e-273	1.25493e-270
ENSSSCG00000015897	IFIH1	interferon induced with helicase C domain 1 [Source:VGNC Symbol;Acc:VGNC:98042]	41.2386	13.9509	1.62518	0.0304544	0	0
ENSSSCG00000049415	ENSSSCG00000049415		2.1877	5.92595	-1.31845	0.160319	1.24441e-17	1.28228e-16
ENSSSCG00000015036	ENSSSCG00000015036	DIX domain containing 1 [Source:VGNC Symbol;Acc:VGNC:99710]	2.98449	7.60836	-1.27531	0.0972352	2.74229e-40	5.60609e-39
ENSSSCG00000015617	G0S2	G0/G1 switch 2 [Source:VGNC Symbol;Acc:VGNC:88286]	6.07641	1.82893	1.74498	0.212759	2.18696e-17	2.23691e-16
ENSSSCG00000015525	TOR3A	torsin family 3 member A [Source:VGNC Symbol;Acc:VGNC:94320]	6.19331	2.9409	1.13092	0.087384	3.99897e-39	7.94125e-38
ENSSSCG00000015549	RNASEL	ribonuclease L [Source:VGNC Symbol;Acc:VGNC:92342]	9.59074	3.10953	1.68472	0.053708	5.2272e-217	5.39355e-215
ENSSSCG00000033089	LOC110255360		60.6003	14.3066	2.13954	0.0349308	0	0
ENSSSCG00000031610	GVIN1		17.2511	3.9618	2.18388	0.0422143	0	0
ENSSSCG00000014618	ENSSSCG00000014618		14.2514	3.34507	2.14591	0.100925	2.5375e-101	1.14985e-99
ENSSSCG00000014670	TRIM22	tripartite motif containing 22 [Source:HGNC Symbol;Acc:HGNC:16379]	101.771	48.3902	1.13352	0.0279206	0	0
ENSSSCG00000014780	TRIM21	tripartite motif containing 21 [Source:VGNC Symbol;Acc:VGNC:94398]	12.6972	5.68826	1.21998	0.048004	4.23387e-143	2.77491e-141
ENSSSCG00000027372	SAMD9	sterile alpha motif domain containing 9 [Source:HGNC Symbol;Acc:HGNC:1348]	129.116	55.0015	1.28944	0.0259657	0	0
ENSSSCG00000015332	PON1	paraoxonase 1 [Source:VGNC Symbol;Acc:VGNC:91661]	1.22041	5.47345	-2.09417	0.077392	1.56413e-162	1.15951e-160
ENSSSCG00000015331	PON2	paraoxonase 2 [Source:VGNC Symbol;Acc:VGNC:91662]	7.30914	15.8318	-1.04656	0.0576665	1.5897e-74	5.46765e-73
ENSSSCG00000015375	ITGB8	integrin subunit beta 8 [Source:VGNC Symbol;Acc:VGNC:89246]	15.8369	6.45107	1.35683	0.0350825	0	0
ENSSSCG00000025326	TMEM243	transmembrane protein 243 [Source:VGNC Symbol;Acc:VGNC:94153]	24.3267	11.5276	1.13384	0.0610764	6.80281e-78	2.41034e-76
ENSSSCG00000015405	CD36	CD36 molecule [Source:NCBI gene (formerly Entrezgene);Acc:733702]	2.56018	11.2115	-2.0619	0.0454561	0	0
ENSSSCG00000024933	SLC36A4	solute carrier family 36 member 4 [Source:VGNC Symbol;Acc:VGNC:93091]	18.2941	8.32184	1.19683	0.0512604	1.4878e-121	8.14345e-120
ENSSSCG00000015435	NAMPT	nicotinamide phosphoribosyltransferase [Source:VGNC Symbol;Acc:VGNC:90573]	23.1283	8.90215	1.43838	0.0317153	0	0
ENSSSCG00000014997	LOC100522887		115.893	54.0717	1.16157	0.0218699	0	0
ENSSSCG00000028711	CASP1	caspase 1, apoptosis-related cysteine peptidase [Source:NCBI gene (formerly Entrezgene);Acc:397319]	10.6511	4.09579	1.43182	0.0524702	3.84098e-166	2.91819e-164
ENSSSCG00000015014	ZC3H12C	zinc finger CCCH-type containing 12C [Source:VGNC Symbol;Acc:VGNC:95091]	12.6524	5.9267	1.1481	0.0400314	1.80726e-183	1.55049e-181
ENSSSCG00000027340	PI4K2B	phosphatidylinositol 4-kinase type 2 beta [Source:VGNC Symbol;Acc:VGNC:98190]	8.56967	4.39854	1.02251	0.0494713	1.63062e-95	6.91701e-94
ENSSSCG00000023785	TMEM156	transmembrane protein 156 [Source:VGNC Symbol;Acc:VGNC:94099]	11.5413	3.3054	1.86634	0.0574178	7.82946e-233	8.79145e-231
ENSSSCG00000030548	HERC5	HECT and RLD domain containing E3 ubiquitin protein ligase 5 [Source:VGNC Symbol;Acc:VGNC:88850]	101.069	32.2562	1.70949	0.0242221	0	0
ENSSSCG00000021712	HERC6	HECT and RLD domain containing E3 ubiquitin protein ligase family member 6 [Source:VGNC Symbol;Acc:VGNC:88851]	134.718	60.4006	1.21394	0.0241931	0	0
ENSSSCG00000009216	SPP1	secreted phosphoprotein 1 [Source:VGNC Symbol;Acc:VGNC:93419]	977.377	412.936	1.30484	0.0174083	0	0
ENSSSCG00000008820	TEC	tec protein tyrosine kinase [Source:VGNC Symbol;Acc:VGNC:93857]	14.4874	6.20674	1.2812	0.0593504	2.36014e-104	1.10219e-102
ENSSSCG00000009240	PLAC8	placenta associated 8 [Source:VGNC Symbol;Acc:VGNC:91506]	11.526	5.28683	1.18042	0.0591405	1.28223e-89	5.09922e-88
ENSSSCG00000008953	CXCL8	C-X-C motif chemokine ligand 8 [Source:VGNC Symbol;Acc:VGNC:87106]	829.153	149.912	2.52927	0.0283987	0	0
ENSSSCG00000008957	AMCF-II	alveolar macrophage-derived chemotactic factor-II [Source:NCBI gene (formerly Entrezgene);Acc:396900]	1023.86	105.125	3.34636	0.0478613	0	0
ENSSSCG00000008959	CXCL2	chemokine (C-X-C motif) ligand 2 [Source:NCBI gene (formerly Entrezgene);Acc:414904]	164.708	28.1615	2.60373	0.0277762	0	0
ENSSSCG00000008973	NAAA	N-acylethanolamine acid amidase [Source:VGNC Symbol;Acc:VGNC:90556]	47.2394	178.208	-1.85072	0.0267651	0	0
ENSSSCG00000032474	CXCL10	C-X-C motif chemokine ligand 10 [Source:VGNC Symbol;Acc:VGNC:87101]	693.869	49.876	3.8596	0.0305044	0	0
ENSSSCG00000008687	MXD4	MAX dimerization protein 4 [Source:VGNC Symbol;Acc:VGNC:90493]	2.99289	6.71449	-1.09968	0.0632833	1.34713e-68	4.25041e-67
ENSSSCG00000009100	TNIP3	TNFAIP3 interacting protein 3 [Source:VGNC Symbol;Acc:VGNC:94277]	5.62016	2.12919	1.45845	0.0679837	4.98364e-103	2.30622e-101
ENSSSCG00000009123	CAMK2D	calcium/calmodulin dependent protein kinase II delta [Source:VGNC Symbol;Acc:VGNC:97911]	13.4314	5.44769	1.36765	0.0362747	0	0
ENSSSCG00000040162	NUPR1	nuclear protein 1, transcriptional regulator [Source:VGNC Symbol;Acc:VGNC:90989]	24.5858	8.10927	1.65362	0.0781391	1.89766e-100	8.52327e-99
ENSSSCG00000039300	IL27	interleukin 27 [Source:VGNC Symbol;Acc:VGNC:89101]	14.6616	3.89869	1.96346	0.0923225	2.29276e-101	1.04204e-99
ENSSSCG00000008334	MXD1	MAX dimerization protein 1 [Source:VGNC Symbol;Acc:VGNC:90492]	9.82053	4.95137	1.05052	0.0397697	1.97162e-153	1.37482e-151
ENSSSCG00000008348	PLEK	pleckstrin [Source:VGNC Symbol;Acc:VGNC:91531]	72.3888	36.8505	1.03575	0.020558	0	0
ENSSSCG00000027855	SOCS1	suppressor of cytokine signaling 1 [Source:VGNC Symbol;Acc:VGNC:93330]	4.59968	0.480198	3.31218	0.135173	1.80833e-133	1.12256e-131
ENSSSCG00000020813	FAM20C	FAM20C golgi associated secretory pathway kinase [Source:VGNC Symbol;Acc:VGNC:87951]	4.92688	11.2414	-1.12233	0.0535555	1.8555e-98	8.16581e-97
ENSSSCG00000031882	PNPT1	polyribonucleotide nucleotidyltransferase 1 [Source:VGNC Symbol;Acc:VGNC:91612]	13.1173	5.02789	1.44578	0.0479428	6.41291e-200	5.97143e-198
ENSSSCG00000023320	CYP3A29	cytochrome P450 family 3 subfamily A member 22 [Source:NCBI gene (formerly Entrezgene);Acc:100144468]	9.51708	1.96171	2.34025	0.0352765	0	0
ENSSSCG00000021359	CDC42EP3	CDC42 effector protein 3 [Source:VGNC Symbol;Acc:VGNC:86457]	5.00829	12.8997	-1.3044	0.0341619	0	0
ENSSSCG00000008496	EIF2AK2	eukaryotic translation initiation factor 2 alpha kinase 2 [Source:VGNC Symbol;Acc:VGNC:87607]	34.7309	15.3463	1.22765	0.0314668	0	0
ENSSSCG00000008522	XDH	xanthine dehydrogenase [Source:VGNC Symbol;Acc:VGNC:94995]	25.4753	13.1379	1.0169	0.029894	1.50716e-254	1.9341e-252
ENSSSCG00000039214	IL1B	interleukin 1 beta [Source:NCBI gene (formerly Entrezgene);Acc:397122]	80.8821	6.72982	3.64861	0.0587876	0	0
ENSSSCG00000035736	CCL24	C-C motif chemokine ligand 24 [Source:VGNC Symbol;Acc:VGNC:86340]	371.432	161.194	1.2644	0.0364335	5.67613e-265	7.60353e-263
ENSSSCG00000008090	IL1A	interleukin 1 alpha [Source:VGNC Symbol;Acc:VGNC:89091]	173.767	36.4556	2.31483	0.0312319	0	0
ENSSSCG00000007722	NCF1	neutrophil cytosolic factor 1 [Source:NCBI gene (formerly Entrezgene);Acc:100134857]	20.7383	48.902	-1.17511	0.0356448	2.10183e-239	2.50758e-237
ENSSSCG00000040811	PYCARD	PYD and CARD domain containing [Source:HGNC Symbol;Acc:HGNC:16608]	3.42023	8.03886	-1.16017	0.118006	8.60516e-24	1.12508e-22
ENSSSCG00000035430	YPEL3	yippee like 3 [Source:VGNC Symbol;Acc:VGNC:95037]	6.81764	16.8122	-1.23902	0.0610928	1.75681e-92	7.2119e-91
ENSSSCG00000008648	RSAD2	radical S-adenosyl methionine domain containing 2 [Source:VGNC Symbol;Acc:VGNC:92472]	318.644	80.5151	2.04667	0.0205598	0	0
ENSSSCG00000008647	CMPK2	cytidine/uridine monophosphate kinase 2 [Source:VGNC Symbol;Acc:VGNC:86801]	56.15	21.5271	1.44755	0.0313929	0	0
ENSSSCG00000043747	ENSSSCG00000043747		7.51654	3.71046	1.0668	0.108798	1.54135e-23	1.99813e-22
ENSSSCG00000006378	SLAMF7	SLAM family member 7 [Source:HGNC Symbol;Acc:HGNC:21394]	10.6116	3.37709	1.71274	0.0467854	2.31843e-294	3.89063e-292
ENSSSCG00000030801	LOC102161784		3.62624	1.03684	1.86546	0.0514585	8.33818e-289	1.3546e-286
ENSSSCG00000030801	LOC100523310		3.62624	1.03684	1.86546	0.0514585	8.33818e-289	1.3546e-286
ENSSSCG00000024973	GBP1	guanylate binding protein 1, interferon-inducible [Source:NCBI gene (formerly Entrezgene);Acc:100151938]	29.3931	10.1774	1.59108	0.039222	0	0
ENSSSCG00000024973	LOC100523668	guanylate binding protein 1, interferon-inducible [Source:NCBI gene (formerly Entrezgene);Acc:100151938]	29.3931	10.1774	1.59108	0.039222	0	0
ENSSSCG00000006923	GBP2	guanylate binding protein 2, interferon-inducible [Source:NCBI gene (formerly Entrezgene);Acc:100153137]	4.13519	2.08887	1.0405	0.075184	2.46238e-44	5.35656e-43
ENSSSCG00000006398	SLAMF8	SLAM family member 8 [Source:VGNC Symbol;Acc:VGNC:92913]	4.46816	9.8638	-1.07392	0.0585951	3.59443e-76	1.25608e-74
ENSSSCG00000006418	ENSSSCG00000006418		13.8953	4.52376	1.68031	0.0483877	2.6996e-265	3.64829e-263
ENSSSCG00000037532	MNDA	myeloid cell nuclear differentiation antigen [Source:HGNC Symbol;Acc:HGNC:7183]	4.84176	1.03725	2.28197	0.0779259	1.78634e-189	1.586e-187
ENSSSCG00000006495	SEMA4A	semaphorin 4A [Source:VGNC Symbol;Acc:VGNC:92700]	20.8262	8.31557	1.38441	0.0428787	2.08572e-229	2.29144e-227
ENSSSCG00000006543	ADAR	adenosine deaminase RNA specific [Source:VGNC Symbol;Acc:VGNC:85097]	19.2944	9.58312	1.06669	0.0354407	3.27626e-201	3.06944e-199
ENSSSCG00000005965	MYC	MYC proto-onco, bHLH transcription factor [Source:NCBI gene (formerly Entrezgene);Acc:448810]	11.8019	3.70852	1.73054	0.0585312	3.74938e-193	3.38797e-191
ENSSSCG00000006590	S100A8	S100 calcium binding protein A8 [Source:VGNC Symbol;Acc:VGNC:92546]	267.03	132.375	1.05995	0.10322	1.04373e-25	1.44113e-24
ENSSSCG00000005981	FBXO32	F-box protein 32 [Source:VGNC Symbol;Acc:VGNC:88039]	1.92394	6.07646	-1.59124	0.0486457	1.26527e-235	1.46379e-233
ENSSSCG00000006043	DCSTAMP	dendrocyte expressed seven transmembrane protein [Source:VGNC Symbol;Acc:VGNC:87191]	24.6511	57.0239	-1.13964	0.0355271	1.17554e-228	1.27317e-226
ENSSSCG00000034321	TP53INP1	tumor protein p53 inducible nuclear protein 1 [Source:VGNC Symbol;Acc:VGNC:94329]	3.04463	8.85304	-1.47861	0.0454931	7.72458e-233	8.73793e-231
ENSSSCG00000006743	SLC22A15	solute carrier family 22 member 15 [Source:VGNC Symbol;Acc:VGNC:92975]	5.95908	2.63735	1.23264	0.0651053	6.52824e-81	2.40223e-79
ENSSSCG00000006774	PPM1J	protein phosphatase, Mg2+/Mn2+ dependent 1J [Source:VGNC Symbol;Acc:VGNC:91709]	2.50654	6.02794	-1.20268	0.0745526	1.45552e-59	4.03399e-58
ENSSSCG00000006776	MOV10	Mov10 RISC complex RNA helicase [Source:VGNC Symbol;Acc:VGNC:90316]	50.8135	25.8189	1.03801	0.0239399	0	0
ENSSSCG00000006793	ENSSSCG00000006793		8.95889	21.5262	-1.19584	0.0536914	1.54821e-110	7.70122e-109
ENSSSCG00000040681	FABP4	fatty acid binding protein 4, adipocyte [Source:NCBI gene (formerly Entrezgene);Acc:399533]	1.21966	6.17982	-2.25912	0.126638	3.3047e-72	1.08998e-70
ENSSSCG00000006153	FABP5	fatty acid binding protein 5 [Source:VGNC Symbol;Acc:VGNC:98794]	64.3769	136.888	-1.01562	0.064626	3.79302e-57	1.01798e-55
ENSSSCG00000037449	CSF1	colony stimulating factor 1 [Source:VGNC Symbol;Acc:VGNC:87030]	4.52552	2.18633	1.10535	0.068605	2.33819e-59	6.45687e-58
ENSSSCG00000006238	CYP7A1	cytochrome P450 family 7 subfamily A member 1 [Source:VGNC Symbol;Acc:VGNC:98774]	7.82514	48.4536	-2.56923	0.0333486	0	0
ENSSSCG00000032846	BPNT2	3'(2'), 5'-bisphosphate nucleotidase 2 [Source:VGNC Symbol;Acc:VGNC:98737]	2.71047	7.11789	-1.32692	0.0469854	6.89843e-176	5.66376e-174
ENSSSCG00000018698	ssc-mir-221	ssc-mir-221 [Source:miRBase;Acc:MI0008221]	5.13474	1.09139	1.76258	0.790112	0.00142475	0.00469777
ENSSSCG00000012166	SMS	spermine synthase [Source:HGNC Symbol;Acc:HGNC:11123]	9.78698	28.2672	-1.46615	0.0460399	1.17241e-223	1.26084e-221
ENSSSCG00000012173	SAT1	spermidine/spermine N1-acetyltransferase 1 [Source:NCBI gene (formerly Entrezgene);Acc:397645]	345.582	149.135	1.27351	0.027689	0	0
ENSSSCG00000034882	ENSSSCG00000034882		1.97202	4.65543	-1.04454	0.340491	0.000193289	0.000745382
ENSSSCG00000012258	FUNDC1	FUN14 domain containing 1 [Source:VGNC Symbol;Acc:VGNC:88264]	23.9074	11.7962	1.08465	0.0408723	8.23364e-155	5.79428e-153
ENSSSCG00000012118	TLR8	toll like receptor 8 [Source:VGNC Symbol;Acc:VGNC:94027]	6.40618	16.0171	-1.25749	0.0321709	0	0
ENSSSCG00000012126	GPM6B	glycoprotein M6B [Source:HGNC Symbol;Acc:HGNC:4461]	3.10739	9.57912	-1.55815	0.0473203	2.83651e-238	3.35786e-236
ENSSSCG00000001561	ETV7	ETS variant transcription factor 7 [Source:VGNC Symbol;Acc:VGNC:87816]	8.28371	2.10313	2.04012	0.0812572	1.79176e-139	1.1594e-137
ENSSSCG00000001573	PIM1	Pim-1 proto-oncogene, serine/threonine kinase [Source:HGNC Symbol;Acc:HGNC:8986]	18.3077	8.59097	1.14993	0.0500902	1.34411e-117	7.07789e-116
ENSSSCG00000002332	SIPA1L1	signal induced proliferation associated 1 like 1 [Source:VGNC Symbol;Acc:VGNC:92882]	3.46915	1.20698	1.58084	0.05663	1.64907e-172	1.31161e-170
ENSSSCG00000001723	PLA2G7	phospholipase A2 group VII [Source:VGNC Symbol;Acc:VGNC:91501]	8.4103	25.9385	-1.5629	0.0329044	0	0
ENSSSCG00000040010	BCL2A1	BCL2 related protein A1 [Source:VGNC Symbol;Acc:VGNC:85779]	102.134	46.0447	1.20932	0.0392639	2.76458e-209	2.75934e-207
ENSSSCG00000035598	EDN1	endothelin 1 [Source:NCBI gene (formerly Entrezgene);Acc:396915]	13.0278	4.43409	1.61148	0.0605717	5.53719e-157	3.96988e-155
ENSSSCG00000035153	TRIM38	tripartite motif containing 38 [Source:VGNC Symbol;Acc:VGNC:94411]	5.23153	2.68109	1.02044	0.0492076	8.54515e-97	3.68624e-95
ENSSSCG00000045769	ENSSSCG00000045769		3.85326	1.47461	1.42259	0.13558	6.37915e-27	9.16425e-26
ENSSSCG00000001233	TRIM26	tripartite motif containing 26 [Source:NCBI gene (formerly Entrezgene);Acc:100144460]	22.9501	10.7193	1.15933	0.041243	2.95088e-174	2.39696e-172
ENSSSCG00000027607	IER3	immediate early response 3 [Source:VGNC Symbol;Acc:VGNC:89027]	79.1426	38.0307	1.11044	0.075867	1.74782e-49	4.22326e-48
ENSSSCG00000001952	NFKBIA	NFKB inhibitor alpha [Source:VGNC Symbol;Acc:VGNC:90721]	66.7783	25.0059	1.47674	0.0363702	0	0
ENSSSCG00000001394	ENSSSCG00000001394		15.7936	6.51479	1.33131	0.0840968	2.83769e-57	7.62929e-56
ENSSSCG00000001963	EGLN3	egl-9 family hypoxia inducible factor 3 [Source:VGNC Symbol;Acc:VGNC:87589]	4.02987	1.65284	1.33694	0.0942866	1.18693e-46	2.71342e-45
ENSSSCG00000001404	TNF	tumor necrosis factor [Source:VGNC Symbol;Acc:VGNC:94249]	4.57737	1.14382	2.0448	0.11031	2.86761e-78	1.02077e-76
ENSSSCG00000025593	TAP2	transporter 2, ATP binding cassette subfamily B member [Source:NCBI gene (formerly Entrezgene);Acc:733650]	23.162	11.6511	1.0512	0.0333666	8.98985e-219	9.40302e-217
ENSSSCG00000025618	TAP1	transporter 1, ATP binding cassette subfamily B member [Source:VGNC Symbol;Acc:VGNC:98358]	41.7393	18.4378	1.24318	0.0354938	3.69292e-268	5.08059e-266
ENSSSCG00000000437	ARHGAP9	Rho GTPase activating protein 9 [Source:VGNC Symbol;Acc:VGNC:85482]	2.8725	6.63255	-1.1361	0.0751458	1.30664e-52	3.25049e-51
ENSSSCG00000000896	NTN4	netrin 4 [Source:VGNC Symbol;Acc:VGNC:90933]	1.43978	5.41804	-1.85307	0.0752297	1.5337e-134	9.55965e-133
ENSSSCG00000000457	USP15	ubiquitin specific peptidase 15 [Source:VGNC Symbol;Acc:VGNC:94748]	12.871	6.55851	1.03373	0.0332505	4.00717e-213	4.10695e-211
ENSSSCG00000037910	DUSP6	dual specificity phosphatase 6 [Source:VGNC Symbol;Acc:VGNC:87488]	38.9436	19.0127	1.09907	0.035843	5.27528e-206	5.16402e-204
ENSSSCG00000023630	CPM	carboxypeptidase M [Source:VGNC Symbol;Acc:VGNC:86947]	4.92039	12.35	-1.25995	0.0686407	7.19093e-76	2.49574e-74
ENSSSCG00000038031	CPSF6	cleavage and polyadenylation specific factor 6 [Source:VGNC Symbol;Acc:VGNC:86962]	80.7079	322.404	-1.93164	0.0647881	1.64159e-196	1.50113e-194
ENSSSCG00000032936	PIM3	Pim-3 proto-onco, serine/threonine kinase [Source:VGNC Symbol;Acc:VGNC:91450]	6.54935	2.39125	1.50857	0.0688116	1.37144e-107	6.64865e-106
ENSSSCG00000000563	IRAG2	inositol 1,4,5-triphosphate receptor associated 2 [Source:HGNC Symbol;Acc:HGNC:6690]	4.72344	1.91774	1.35897	0.0708461	5.10053e-83	1.90441e-81
ENSSSCG00000000105	KDELR3	KDEL endoplasmic reticulum protein retention receptor 3 [Source:VGNC Symbol;Acc:VGNC:89406]	1.80877	4.51655	-1.24375	0.103749	1.64166e-34	2.94591e-33
ENSSSCG00000000148	LOC106510284		7.5713	2.53214	1.63812	0.0767666	6.52279e-102	2.98232e-100
ENSSSCG00000039706	LOC100156062		3.91751	1.36006	1.58057	0.0831568	1.37489e-81	5.09611e-80
ENSSSCG00000000660	A2M	alpha-2-macroglobulin [Source:VGNC Symbol;Acc:VGNC:103209]	3.54177	13.617	-1.87742	0.0371442	0	0
ENSSSCG00000038418	CLEC4E		17.5845	8.21721	1.15873	0.0697659	4.34394e-62	1.24225e-60
ENSSSCG00000022230	CD9	CD9 molecule [Source:VGNC Symbol;Acc:VGNC:103224]	176.205	381.877	-1.05162	0.0355412	2.26984e-193	2.06326e-191
ENSSSCG00000000291	GPR84		7.13313	2.18336	1.75999	0.100072	2.90236e-70	9.37039e-69
ENSSSCG00000000774	USP18	ubiquitin specific peptidase 18 [Source:NCBI gene (formerly Entrezgene);Acc:396777]	27.9614	11.4712	1.34627	0.0336003	0	0
ENSSSCG00000016832	IL7R	interleukin 7 receptor [Source:VGNC Symbol;Acc:VGNC:89114]	155.004	31.604	2.35254	0.0365891	0	0
ENSSSCG00000017024	CCNG1	cyclin G1 [Source:VGNC Symbol;Acc:VGNC:86357]	89.6923	223.567	-1.2573	0.019419	0	0
ENSSSCG00000017054	CYFIP2	cytoplasmic FMR1 interacting protein 2 [Source:VGNC Symbol;Acc:VGNC:87127]	5.24009	13.1291	-1.26056	0.0427181	5.44492e-192	4.86254e-190
ENSSSCG00000016782	OTULINL	OTU deubiquitinase with linear linkage specificity like [Source:VGNC Symbol;Acc:VGNC:91107]	9.06913	20.5919	-1.1169	0.0476449	1.79613e-122	1.00105e-120
ENSSSCG00000035992	UBL3	ubiquitin like 3 [Source:VGNC Symbol;Acc:VGNC:94660]	3.80809	8.0649	-1.01864	0.0453831	1.8874e-112	9.54389e-111
ENSSSCG00000024385	RNASEH2B	ribonuclease H2 subunit B [Source:VGNC Symbol;Acc:VGNC:92339]	3.84799	1.72429	1.20797	0.0861619	1.22295e-45	2.74239e-44
ENSSSCG00000037572	EPSTI1	epithelial stromal interaction 1 [Source:VGNC Symbol;Acc:VGNC:87753]	70.8311	25.8699	1.51523	0.0359754	0	0
ENSSSCG00000009469	ACOD1	aconitate decarboxylase 1 [Source:VGNC Symbol;Acc:VGNC:85015]	29.461	6.70065	2.19583	0.0469414	0	0
ENSSSCG00000031999	GPR18	G protein-coupled receptor 18 [Source:VGNC Symbol;Acc:VGNC:88620]	9.90785	4.27377	1.26513	0.0867959	4.06167e-49	9.73718e-48
ENSSSCG00000009542	TNFSF13B	TNF superfamily member 13b [Source:VGNC Symbol;Acc:VGNC:94269]	26.2115	12.7151	1.10385	0.0430447	1.02857e-145	6.85906e-144
ENSSSCG00000038429	ENSSSCG00000038429		8.40959	19.1555	-1.12014	0.0612637	1.13538e-75	3.9227e-74
ENSSSCG00000039244	PHYH	phytanoyl-CoA 2-hydroxylase [Source:VGNC Symbol;Acc:VGNC:96483]	13.413	32.1797	-1.19012	0.0432861	1.20884e-168	9.32334e-167
ENSSSCG00000021815	IL15RA		6.70138	3.04188	1.18564	0.104723	1.04528e-30	1.66275e-29
ENSSSCG00000032416	RGS1	regulator of G protein signaling 1 [Source:VGNC Symbol;Acc:VGNC:96536]	5.85543	14.4858	-1.23547	0.0594354	6.43837e-97	2.78528e-95
ENSSSCG00000031174	FBP1	fructose-bisphosphatase 1 [Source:VGNC Symbol;Acc:VGNC:96297]	17.818	7.91556	1.22943	0.0544171	5.53995e-114	2.83895e-112
ENSSSCG00000026552	MFSD14B	major facilitator superfamily domain containing 14B [Source:VGNC Symbol;Acc:VGNC:99721]	70.5447	33.2673	1.14247	0.0259591	0	0
ENSSSCG00000024084	ENSSSCG00000024084		7.08935	2.66353	1.25222	0.456919	0.000448499	0.00162646
ENSSSCG00000023870	ENSSSCG00000023870		16.3346	5.99793	1.37267	0.335988	3.28733e-06	1.58163e-05
ENSSSCG00000027476	ENSSSCG00000027476		30.7097	12.1971	1.33905	0.203847	4.56343e-12	3.51782e-11
ENSSSCG00000007140	SMOX	spermine oxidase [Source:VGNC Symbol;Acc:VGNC:95679]	3.12757	0.760379	2.09541	0.100574	1.58371e-97	6.90995e-96
ENSSSCG00000007146	SIGLEC1	sialic acid binding Ig like lectin 1 [Source:NCBI gene (formerly Entrezgene);Acc:397623]	49.217	22.3453	1.19447	0.0229428	0	0
ENSSSCG00000007181	LOC100736623		1.9496	4.69802	-1.19105	0.0838547	9.38984e-47	2.15304e-45
ENSSSCG00000038854	PSMF1	proteasome inhibitor subunit 1 [Source:VGNC Symbol;Acc:VGNC:96512]	15.0642	7.15421	1.13604	0.0520588	6.79786e-106	3.24407e-104
ENSSSCG00000033613	FOXS1	forkhead box S1 [Source:VGNC Symbol;Acc:VGNC:96303]	8.88021	2.55136	1.85894	0.0535308	2.63442e-265	3.59199e-263
ENSSSCG00000007243	PLAGL2	PLAG1 like zinc finger 2 [Source:VGNC Symbol;Acc:VGNC:96490]	5.28055	2.58865	1.07726	0.0804618	2.32727e-42	4.92922e-41
ENSSSCG00000027806	SAMHD1	SAM and HD domain containing deoxynucleoside triphosphate triphosphohydrolase 1 [Source:VGNC Symbol;Acc:VGNC:95712]	14.4094	4.81918	1.64223	0.0503285	1.33277e-234	1.53028e-232
ENSSSCG00000007435	PLTP	phospholipid transfer protein [Source:NCBI gene (formerly Entrezgene);Acc:397527]	4.74972	12.9537	-1.39232	0.0578431	4.06444e-129	2.44362e-127
ENSSSCG00000035078	CD40	CD40 molecule [Source:VGNC Symbol;Acc:VGNC:95545]	40.0091	13.2087	1.65576	0.0465842	4.9079e-279	7.3479e-277
ENSSSCG00000030108	ZNFX1	zinc finger NFX1-type containing 1 [Source:VGNC Symbol;Acc:VGNC:96210]	85.6007	32.3578	1.46552	0.0186346	0	0
ENSSSCG00000007508	ZBP1	Z-DNA binding protein 1 [Source:VGNC Symbol;Acc:VGNC:95770]	51.1508	17.8403	1.58136	0.0285748	0	0
ENSSSCG00000007007	IDO1	indoleamine 2,3-dioxygenase 1 [Source:VGNC Symbol;Acc:VGNC:96371]	186.932	38.3103	2.33938	0.0313997	0	0
ENSSSCG00000024018	SLC16A3	solute carrier family 16 member 3 [Source:VGNC Symbol;Acc:VGNC:92943]	5.52968	1.76137	1.70008	0.101541	5.84032e-64	1.7318e-62
ENSSSCG00000035030	U6	U6 spliceosomal RNA [Source:RFAM;Acc:RF00026]	0.355576	2.76004	-2.23703	1.02032	0.00141276	0.0046626
ENSSSCG00000030277	ENDOV	endonuclease V [Source:HGNC Symbol;Acc:HGNC:26640]	9.62249	4.09617	1.29366	0.0355014	1.00578e-291	1.65154e-289
ENSSSCG00000017146	ENSSSCG00000017146		39.5732	15.8584	1.38556	0.0239872	0	0
ENSSSCG00000036383	LGALS3BP	galectin 3 binding protein [Source:VGNC Symbol;Acc:VGNC:89695]	58.2293	29.2004	1.05674	0.0381711	1.19494e-169	9.26293e-168
ENSSSCG00000017164	TIMP2	TIMP metallopeptidase inhibitor 2 [Source:VGNC Symbol;Acc:VGNC:93995]	5.91926	15.4197	-1.31541	0.0370795	1.33424e-276	1.97817e-274
ENSSSCG00000036956	SOCS3	suppressor of cytokine signaling 3 [Source:VGNC Symbol;Acc:VGNC:99052]	31.1038	13.3593	1.27947	0.0484024	5.18474e-155	3.68261e-153
ENSSSCG00000017238	TTYH2	tweety family member 2 [Source:VGNC Symbol;Acc:VGNC:94575]	2.8651	6.16448	-1.03805	0.0510957	1.15688e-92	4.77479e-91
ENSSSCG00000032343	CCL4	C-C motif chemokine ligand 4 [Source:NCBI gene (formerly Entrezgene);Acc:396668]	13.049	1.94041	2.80572	0.0855278	7.58647e-237	8.91177e-235
ENSSSCG00000017700	CCL3L1	chemokine (C-C motif) ligand 3-like 1 [Source:NCBI gene (formerly Entrezgene);Acc:494459]	196.898	30.9243	2.73097	0.0548122	0	0
ENSSSCG00000032652	SLFN11	schlafen family member 11 [Source:HGNC Symbol;Acc:HGNC:26633]	7.06366	2.64954	1.46405	0.0588917	1.31289e-138	8.45952e-137
ENSSSCG00000040648	CCL8	chemokine (C-C motif) ligand 8 [Source:NCBI gene (formerly Entrezgene);Acc:100302703]	374.589	25.1705	3.95763	0.0404203	0	0
ENSSSCG00000017723	CCL2	chemokine (C-C motif) ligand 2 [Source:NCBI gene (formerly Entrezgene);Acc:397422]	338.356	26.5247	3.73356	0.0388906	0	0
ENSSSCG00000017886	FBXO39	F-box protein 39 [Source:VGNC Symbol;Acc:VGNC:88043]	11.6629	4.69393	1.373	0.0400203	5.4501e-259	7.17486e-257
ENSSSCG00000017416	DHX58	DExH-box helicase 58 [Source:VGNC Symbol;Acc:VGNC:87297]	25.7691	8.9299	1.59002	0.0491957	1.90127e-229	2.11929e-227
ENSSSCG00000017420	CNP	2',3'-cyclic nucleotide 3' phosphodiesterase [Source:VGNC Symbol;Acc:VGNC:86840]	8.16397	3.65876	1.21492	0.0715914	1.45134e-65	4.41502e-64
ENSSSCG00000017924	PELP1	proline, glutamate and leucine rich protein 1 [Source:VGNC Symbol;Acc:VGNC:91310]	4.13979	2.04655	1.07291	0.0599605	1.56178e-72	5.19608e-71
ENSSSCG00000039056	GAS7	growth arrest specific 7 [Source:VGNC Symbol;Acc:VGNC:88359]	3.38709	7.27316	-1.03772	0.0436042	3.87505e-126	2.276e-124
ENSSSCG00000021933	CLEC5A	C-type lectin domain containing 5A [Source:VGNC Symbol;Acc:VGNC:86757]	2.11291	4.89556	-1.13812	0.0789962	1.11305e-47	2.58713e-46
ENSSSCG00000016502	PARP12	poly(ADP-ribose) polymerase family member 12 [Source:VGNC Symbol;Acc:VGNC:96688]	40.9622	20.3994	1.07648	0.0262592	0	0
ENSSSCG00000038138	TFEC	transcription factor EC [Source:VGNC Symbol;Acc:VGNC:93918]	47.1279	22.0167	1.15956	0.032419	2.42923e-281	3.67295e-279
ENSSSCG00000022912	NT5C3A	5'-nucleotidase, cytosolic IIIA [Source:VGNC Symbol;Acc:VGNC:98162]	9.91897	3.16504	1.70852	0.0426734	0	0
ENSSSCG00000030388	UPP1	uridine phosphorylase 1 [Source:VGNC Symbol;Acc:VGNC:94725]	140.546	42.7952	1.78391	0.042873	0	0
ENSSSCG00000018093	ENSSSCG00000018093		1.43646	5.04501	-1.21828	0.699489	0.00440655	0.013143

## Sheet: JXA1_vs_NC_28h
ENSG_ID	Gene_SYMBOL	description	JXA1_28h_mean_FPKM	NC_28h_mean_FPKM	log2FoldChange (LFC)	standard error of LFC	pvalue	FDR-adjusted pvalue (padj)
ENSSSCG00000004791	RASGRP1	RAS guanyl releasing protein 1 [Source:VGNC Symbol;Acc:VGNC:92113]	3.99577	1.41389	1.60861	0.0705408	2.23216e-116	6.49699e-115
ENSSSCG00000005673	IER5L	immediate early response 5 like [Source:VGNC Symbol;Acc:VGNC:89029]	1.42066	3.65682	-1.19143	0.160649	5.05054e-15	3.19196e-14
ENSSSCG00000039179	ENSSSCG00000039179		7.21974	1.40224	2.47522	0.074301	5.55669e-245	3.2173e-243
ENSSSCG00000004328	MDN1	midasin AAA ATPase 1 [Source:VGNC Symbol;Acc:VGNC:98121]	4.49705	1.71719	1.50518	0.0518646	1.76774e-186	7.71784e-185
ENSSSCG00000004825	CHSY1	chondroitin sulfate synthase 1 [Source:VGNC Symbol;Acc:VGNC:86684]	12.592	5.37577	1.34347	0.0565472	4.163e-126	1.30076e-124
ENSSSCG00000043519	ENSSSCG00000043519		5.03851	2.45672	1.04926	0.235498	3.17556e-07	1.30099e-06
ENSSSCG00000004830	ATP10A	ATPase phospholipid transporting 10A (putative) [Source:VGNC Symbol;Acc:VGNC:103030]	14.2237	7.0174	1.13432	0.0464631	6.12454e-133	1.9987e-131
ENSSSCG00000036340	ZBTB5	zinc finger and BTB domain containing 5 [Source:VGNC Symbol;Acc:VGNC:103204]	3.05992	0.96937	1.76696	0.0912809	1.02165e-84	2.29218e-83
ENSSSCG00000004371	CRYBG1	crystallin beta-gamma domain containing 1 [Source:VGNC Symbol;Acc:VGNC:87018]	4.5938	2.20965	1.17176	0.0500458	1.49467e-122	4.53001e-121
ENSSSCG00000031023	CD24	CD24 molecule [Source:HGNC Symbol;Acc:HGNC:1645]	122.665	24.7817	2.42182	0.0393088	0	0
ENSSSCG00000004053	TAGAP	T cell activation RhoGTPase activating protein [Source:VGNC Symbol;Acc:VGNC:93729]	5.85339	2.607	1.28079	0.0516329	3.60814e-137	1.21682e-135
ENSSSCG00000045508	CCDC180	coiled-coil domain containing 180 [Source:HGNC Symbol;Acc:HGNC:29303]	11.65	5.76432	1.13386	0.0319638	6.30676e-277	4.22736e-275
ENSSSCG00000025703	REV3L	REV3 like, DNA directed polymerase zeta catalytic subunit [Source:VGNC Symbol;Acc:VGNC:92226]	1.99315	4.51666	-1.0559	0.0517205	6.34e-94	1.56361e-92
ENSSSCG00000004897	ZCCHC2	zinc finger CCHC-type containing 2 [Source:VGNC Symbol;Acc:VGNC:95109]	24.8983	9.48866	1.50974	0.0332311	0	0
ENSSSCG00000037803	MARCKS	myristoylated alanine rich protein kinase C substrate [Source:VGNC Symbol;Acc:VGNC:90024]	34.3649	9.08421	2.03828	0.0407434	0	0
ENSSSCG00000026454	PMAIP1	phorbol-12-myristate-13-acetate-induced protein 1 [Source:NCBI gene (formerly Entrezgene);Acc:397278]	92.0528	12.7915	2.96448	0.041949	0	0
ENSSSCG00000036064	CALHM6	calcium homeostasis modulator family member 6 [Source:VGNC Symbol;Acc:VGNC:86147]	4.78706	1.38001	1.85168	0.180461	5.42359e-26	5.0381e-25
ENSSSCG00000005423	ABCA1	ATP binding cassette subfamily A member 1 [Source:VGNC Symbol;Acc:VGNC:84947]	29.5233	11.2273	1.51495	0.0302904	0	0
ENSSSCG00000004113	STXBP5	syntaxin binding protein 5 [Source:VGNC Symbol;Acc:VGNC:93599]	2.56832	6.95392	-1.31288	0.0461118	1.21777e-179	5.12287e-178
ENSSSCG00000004464	TENT5A	terminal nucleotidyltransferase 5A [Source:VGNC Symbol;Acc:VGNC:93873]	20.1097	8.92285	1.28986	0.0350722	1.9951e-297	1.45832e-295
ENSSSCG00000021504	IFN-ALPHAOMEGA	interferon-alphaomega [Source:NCBI gene (formerly Entrezgene);Acc:100310806]	5.46673	0	8.55162	1.31377	4.23821e-16	2.79787e-15
ENSSSCG00000005163	IFNB1	interferon beta 1 [Source:VGNC Symbol;Acc:VGNC:89038]	10.7803	0.173158	5.82579	0.445221	9.61982e-43	1.26649e-41
ENSSSCG00000004125	STX11	syntaxin 11 [Source:VGNC Symbol;Acc:VGNC:93585]	27.3982	7.91339	1.90969	0.0477685	0	0
ENSSSCG00000005452	C9orf152	chromosome 1 C9orf152 homolog [Source:VGNC Symbol;Acc:VGNC:85972]	1.50604	3.95306	-1.25146	0.110863	6.68052e-31	6.99852e-30
ENSSSCG00000004139	ADGRG6	adhesion G protein-coupled receptor G6 [Source:VGNC Symbol;Acc:VGNC:85133]	6.05323	2.78446	1.23334	0.0497277	4.01798e-137	1.35222e-135
ENSSSCG00000021386	PTGR1	prostaglandin reductase 1 [Source:VGNC Symbol;Acc:VGNC:91957]	27.219	64.6926	-1.12458	0.0393558	6.93855e-181	2.94962e-179
ENSSSCG00000004154	TNFAIP3	TNF alpha induced protein 3 [Source:VGNC Symbol;Acc:VGNC:94252]	21.4964	3.36097	2.79318	0.040137	0	0
ENSSSCG00000004487	MTO1	mitochondrial tRNA translation optimization 1 [Source:VGNC Symbol;Acc:VGNC:90465]	6.13274	2.94582	1.16467	0.0780814	1.23058e-51	1.87006e-50
ENSSSCG00000021383	CGAS	cyclic GMP-AMP synthase [Source:VGNC Symbol;Acc:VGNC:86614]	6.28546	1.53846	2.14573	0.0639461	3.69944e-248	2.19709e-246
ENSSSCG00000005484	ZNF618	zinc finger protein 618 [Source:VGNC Symbol;Acc:VGNC:95276]	5.66777	1.53658	1.99254	0.0865633	1.75142e-118	5.16285e-117
ENSSSCG00000004193	ENPP1	ectonucleotide pyrophosphatase/phosphodiesterase 1 [Source:VGNC Symbol;Acc:VGNC:87708]	22.296	70.3322	-1.53723	0.0187722	0	0
ENSSSCG00000004195	ARG1	arginase 1 [Source:VGNC Symbol;Acc:VGNC:85454]	80.617	21.4852	2.0273	0.0208314	0	0
ENSSSCG00000036790	AKAP7	A-kinase anchoring protein 7 [Source:VGNC Symbol;Acc:VGNC:85222]	7.32877	3.10367	1.35438	0.0529762	1.70117e-145	6.03971e-144
ENSSSCG00000030679	C14orf28	chromosome 1 C14orf28 homolog [Source:VGNC Symbol;Acc:VGNC:85958]	5.00104	2.5099	1.10215	0.0870515	4.74862e-38	5.78065e-37
ENSSSCG00000004535	TCF4	transcription factor 4 [Source:VGNC Symbol;Acc:VGNC:93823]	4.13242	1.98506	1.16618	0.0732985	2.57394e-58	4.29096e-57
ENSSSCG00000005023	ABHD12B	abhydrolase domain containing 12B [Source:VGNC Symbol;Acc:VGNC:84971]	1.40877	4.893	-1.63804	0.153985	9.7641e-28	9.46186e-27
ENSSSCG00000004233	SMPDL3A	sphingomyelin phosphodiesterase acid like 3A [Source:VGNC Symbol;Acc:VGNC:93265]	153.732	440.258	-1.39749	0.0182167	0	0
ENSSSCG00000004236	PKIB	cAMP-dependent protein kinase inhibitor beta [Source:VGNC Symbol;Acc:VGNC:91478]	4.46907	1.36591	1.80982	0.108754	2.01164e-63	3.62275e-62
ENSSSCG00000035934	TXNDC16	thioredoxin domain containing 16 [Source:VGNC Symbol;Acc:VGNC:94606]	1.8937	4.98034	-1.26689	0.065309	3.67227e-85	8.2621e-84
ENSSSCG00000005617	STXBP1	syntaxin binding protein 1 [Source:VGNC Symbol;Acc:VGNC:93596]	20.3166	4.83852	2.1863	0.038075	0	0
ENSSSCG00000024867	ISG20	interferon stimulated exonuclease gene 20 [Source:HGNC Symbol;Acc:HGNC:6130]	11.8502	1.62202	2.98291	0.0826156	7.60364e-288	5.36372e-286
ENSSSCG00000004629	LYSMD2	LysM domain containing 2 [Source:VGNC Symbol;Acc:VGNC:89918]	3.59167	0.659258	2.49575	0.203533	2.82272e-36	3.31624e-35
ENSSSCG00000005724	SETX	senataxin [Source:VGNC Symbol;Acc:VGNC:92766]	33.411	13.0029	1.4795	0.0275404	0	0
ENSSSCG00000005738	RALGDS		6.06934	1.45047	2.182	0.0522286	0	0
ENSSSCG00000029414	FCN1	ficolin (collagen/fibrinogen domain containing) 1 [Source:NCBI gene (formerly Entrezgene);Acc:397316]	2.67259	6.63872	-1.18502	0.0671826	5.88079e-71	1.15993e-69
ENSSSCG00000029715	OLFM1	olfactomedin 1 [Source:VGNC Symbol;Acc:VGNC:91031]	3.95025	15.701	-1.86554	0.0553901	6.94093e-250	4.13741e-248
ENSSSCG00000005211	CD274	CD274 molecule [Source:VGNC Symbol;Acc:VGNC:86404]	21.0911	3.22889	2.82262	0.0466192	0	0
ENSSSCG00000005215	JAK2	Janus kinase 2 [Source:VGNC Symbol;Acc:VGNC:89271]	8.36477	3.70275	1.29335	0.037909	1.90076e-256	1.16749e-254
ENSSSCG00000004670	C15orf48	chromosome 1 C15orf48 homolog [Source:VGNC Symbol;Acc:VGNC:85961]	2.94348	0.459884	2.76614	0.121843	3.62217e-116	1.05049e-114
ENSSSCG00000004678	DUOX2	dual oxidase 2 [Source:VGNC Symbol;Acc:VGNC:103086]	6.74244	15.3808	-1.06802	0.0355796	3.00521e-199	1.43204e-197
ENSSSCG00000030655	MAMDC2	MAM domain containing 2 [Source:VGNC Symbol;Acc:VGNC:89962]	0.274486	3.01908	-3.31193	0.139257	8.90928e-128	2.82752e-126
ENSSSCG00000024257	CEMIP2	cell migration inducing hyaluronidase 2 [Source:VGNC Symbol;Acc:VGNC:86543]	13.1651	6.49633	1.1355	0.041446	1.47404e-166	5.76551e-165
ENSSSCG00000005267	ANXA1	annexin A1 [Source:VGNC Symbol;Acc:VGNC:103026]	172.676	73.2162	1.35745	0.0291439	0	0
ENSSSCG00000005277	GCNT1	glucosaminyl (N-acetyl) transferase 1 [Source:VGNC Symbol;Acc:VGNC:103096]	4.70088	12.3271	-1.26692	0.0486152	4.79382e-151	1.75998e-149
ENSSSCG00000020666	EHD4	EH domain containing 4 [Source:VGNC Symbol;Acc:VGNC:87598]	50.7348	15.4991	1.82915	0.0350158	0	0
ENSSSCG00000028376	TM4SF19		52.4608	28.1637	1.01396	0.0459216	2.64251e-109	7.32196e-108
ENSSSCG00000011853	RUBCN	rubicon autophagy regulator [Source:VGNC Symbol;Acc:VGNC:92509]	3.49085	1.30207	1.53705	0.0597533	3.25889e-147	1.16469e-145
ENSSSCG00000037905	ITGB5	integrin subunit beta 5 [Source:VGNC Symbol;Acc:VGNC:89244]	5.71747	13.6832	-1.13447	0.0561706	5.13495e-92	1.24737e-90
ENSSSCG00000011549	ENSSSCG00000011549	8-oxoguanine DNA glycosylase [Source:VGNC Symbol;Acc:VGNC:91027]	5.08389	2.57103	1.03897	0.189635	1.77856e-09	8.56359e-09
ENSSSCG00000011557	CIDEC	cell death inducing DFFA like effector c [Source:VGNC Symbol;Acc:VGNC:86700]	3.25652	11.8303	-1.72592	0.096457	7.51282e-73	1.5076e-71
ENSSSCG00000027952	ADCY5	adenylate cyclase 5 [Source:VGNC Symbol;Acc:VGNC:85109]	0.991529	3.42249	-1.65696	0.0813027	1.37441e-93	3.37933e-92
ENSSSCG00000011874	PARP14	poly(ADP-ribose) polymerase family member 14 [Source:HGNC Symbol;Acc:HGNC:29232]	27.2341	9.64298	1.61538	0.0343307	0	0
ENSSSCG00000011570	IRAK2	interleukin 1 receptor associated kinase 2 [Source:VGNC Symbol;Acc:VGNC:89200]	30.724	15.9346	1.06442	0.0343906	1.29241e-211	6.46367e-210
ENSSSCG00000011569	TATDN2		4.11924	1.76876	1.33019	0.0822723	3.84762e-60	6.54947e-59
ENSSSCG00000011876	DTX3L	deltex E3 ubiquitin ligase 3L [Source:VGNC Symbol;Acc:VGNC:87469]	17.9244	4.15036	2.22686	0.0473111	0	0
ENSSSCG00000027709	PARP9	poly(ADP-ribose) polymerase family member 9 [Source:HGNC Symbol;Acc:HGNC:24118]	12.2494	3.10124	2.09645	0.0496592	0	0
ENSSSCG00000011600	SLC6A6	solute carrier family 6 member 6 [Source:VGNC Symbol;Acc:VGNC:93166]	49.5358	145.737	-1.43638	0.0212158	0	0
ENSSSCG00000011611	HMCES	5-hydroxymethylcytosine binding, ES cell specific [Source:VGNC Symbol;Acc:VGNC:96736]	6.9226	3.31323	1.16937	0.0714901	1.84685e-61	3.22879e-60
ENSSSCG00000011630	ACKR4	atypical chemokine receptor 4 [Source:VGNC Symbol;Acc:VGNC:85013]	10.9632	33.7081	-1.49668	0.0432323	6.39487e-264	4.06703e-262
ENSSSCG00000011946	ALCAM	activated leukocyte cell adhesion molecule [Source:VGNC Symbol;Acc:VGNC:85236]	16.754	41.5271	-1.18753	0.0251218	0	0
ENSSSCG00000011239	TRANK1	tetratricopeptide repeat and ankyrin repeat containing 1 [Source:VGNC Symbol;Acc:VGNC:94370]	24.8928	9.5593	1.49992	0.026392	0	0
ENSSSCG00000011951	NFKBIZ	NFKB inhibitor zeta [Source:VGNC Symbol;Acc:VGNC:90726]	18.4108	6.48201	1.62393	0.0316624	0	0
ENSSSCG00000027550	PLCD1	phospholipase C delta 1 [Source:VGNC Symbol;Acc:VGNC:91517]	3.60329	11.4838	-1.54314	0.07274	3.54548e-101	9.32796e-100
ENSSSCG00000011977	DCBLD2	discoidin, CUB and LCCL domain containing 2 [Source:VGNC Symbol;Acc:VGNC:87180]	6.11585	14.2051	-1.09273	0.0433859	2.88989e-141	1.00179e-139
ENSSSCG00000011264	CSRNP1	cysteine and serine rich nuclear protein 1 [Source:VGNC Symbol;Acc:VGNC:87046]	8.09038	3.41365	1.36144	0.0580035	3.67814e-123	1.12107e-121
ENSSSCG00000029708	SLC25A38	solute carrier family 25 member 38 [Source:VGNC Symbol;Acc:VGNC:93013]	4.8406	2.02961	1.35968	0.0892946	1.06628e-53	1.66584e-52
ENSSSCG00000022773	LOC641352		5.51388	1.84054	1.69322	0.0599584	1.07924e-176	4.48174e-175
ENSSSCG00000038062	SAMSN1	SAM domain, SH3 domain and nuclear localization signals 1 [Source:VGNC Symbol;Acc:VGNC:92573]	4.42114	1.33171	1.84057	0.0671	7.23655e-167	2.84426e-165
ENSSSCG00000024623	USP25	ubiquitin specific peptidase 25 [Source:VGNC Symbol;Acc:VGNC:94755]	12.8186	5.64734	1.29908	0.0384577	1.83002e-251	1.10307e-249
ENSSSCG00000011317	FYCO1	FYVE and coiled-coil domain autophagy adaptor 1 [Source:VGNC Symbol;Acc:VGNC:88275]	7.47033	4.03682	1.00379	0.0407802	4.79538e-135	1.58739e-133
ENSSSCG00000026707	XCR1	X-C motif chemokine receptor 1 [Source:VGNC Symbol;Acc:VGNC:94994]	6.82308	2.56642	1.52493	0.0580246	1.60183e-153	5.9898e-152
ENSSSCG00000011322	CCR1	C-C motif chemokine receptor 1 [Source:NCBI gene (formerly Entrezgene);Acc:414374]	312.166	168.23	1.01125	0.0183541	0	0
ENSSSCG00000024344	CCR5	chemokine (C-C motif) receptor 5 [Source:NCBI gene (formerly Entrezgene);Acc:414371]	31.2857	1.65153	4.35632	0.0584523	0	0
ENSSSCG00000023557	CCRL2	C-C motif chemokine receptor like 2 [Source:VGNC Symbol;Acc:VGNC:86375]	31.0542	7.84067	2.09921	0.0550817	0	0
ENSSSCG00000036844	GPR171	G protein-coupled receptor 171 [Source:VGNC Symbol;Acc:VGNC:88615]	3.2433	0.305131	3.47135	0.194499	4.21757e-74	8.61322e-73
ENSSSCG00000011712	P2RY14	purinergic receptor P2Y14 [Source:VGNC Symbol;Acc:VGNC:91126]	44.6962	20.9426	1.21067	0.0353478	2.04875e-258	1.27291e-256
ENSSSCG00000011358	TREX1	three prime repair exonuclease 1 [Source:VGNC Symbol;Acc:VGNC:94388]	11.2487	4.84025	1.33091	0.0720871	1.89293e-77	3.96606e-76
ENSSSCG00000011363	PRKAR2A	protein kinase cAMP-dependent type II regulatory subunit alpha [Source:VGNC Symbol;Acc:VGNC:91804]	41.7269	20.1589	1.16693	0.0361573	7.96833e-230	4.30503e-228
ENSSSCG00000024614	ITSN1	intersectin 1 [Source:HGNC Symbol;Acc:HGNC:6183]	17.7565	7.70978	1.32175	0.0278893	0	0
ENSSSCG00000012055	MORC3	MORC family CW-type zinc finger 3 [Source:VGNC Symbol;Acc:VGNC:90304]	59.1376	29.9975	1.09769	0.0322368	2.00999e-255	1.22526e-253
ENSSSCG00000012062	TTC3	tetratricopeptide repeat domain 3 [Source:VGNC Symbol;Acc:VGNC:94545]	2.49092	6.42511	-1.24448	0.0404138	1.50136e-209	7.46247e-208
ENSSSCG00000038948	ETS2	ETS proto-onco 2, transcription factor [Source:VGNC Symbol;Acc:VGNC:87809]	18.8131	7.14012	1.51474	0.0337769	0	0
ENSSSCG00000012076	MX2	MX dynamin like GTPase 2 [Source:HGNC Symbol;Acc:HGNC:7533]	238.884	65.2455	1.99172	0.0167385	0	0
ENSSSCG00000012077	MX1	MX dynamin like GTPase 1 [Source:VGNC Symbol;Acc:VGNC:98143]	453.17	84.1416	2.54885	0.0184677	0	0
ENSSSCG00000028905	TNIK	TRAF2 and NCK interacting kinase [Source:VGNC Symbol;Acc:VGNC:98381]	3.3881	8.31068	-1.17245	0.0406811	5.7371e-184	2.48464e-182
ENSSSCG00000040581	CISH	cytokine inducible SH2 containing protein [Source:VGNC Symbol;Acc:VGNC:86709]	9.5929	1.98734	2.3764	0.0878314	9.5011e-163	3.68944e-161
ENSSSCG00000020906	GHSR	TNF superfamily member 10 [Source:NCBI gene (formerly Entrezgene);Acc:406191]	52.992	6.63487	3.11566	0.0262577	0	0
ENSSSCG00000023033	PARP3	poly(ADP-ribose) polymerase family member 3 [Source:HGNC Symbol;Acc:HGNC:273]	14.7693	5.70752	1.486	0.044839	3.77961e-242	2.14231e-240
ENSSSCG00000011449	GNL3	G protein nucleolar 3 [Source:VGNC Symbol;Acc:VGNC:88540]	6.41274	3.42371	1.01339	0.0913525	6.90219e-30	7.0613e-29
ENSSSCG00000024393	B3GNT5	UDP-GlcNAc:betaGal beta-1,3-N-acetylglucosaminyltransferase 5 [Source:VGNC Symbol;Acc:VGNC:85726]	18.8633	5.70743	1.84231	0.0365769	0	0
ENSSSCG00000011782	ABCC5	ATP binding cassette subfamily C member 5 [Source:VGNC Symbol;Acc:VGNC:84958]	5.65899	14.3741	-1.22321	0.0320664	0	0
ENSSSCG00000011465	PDE12	phosphodiesterase 12 [Source:HGNC Symbol;Acc:HGNC:25386]	9.40659	3.65963	1.47662	0.0492951	1.87309e-198	8.87327e-197
ENSSSCG00000011474	PXK	PX domain containing serine/threonine kinase like [Source:VGNC Symbol;Acc:VGNC:92015]	15.2163	5.29269	1.64191	0.0446337	1.698e-297	1.24679e-295
ENSSSCG00000034802	RTP4		32.6353	7.70405	2.19859	0.0563513	0	0
ENSSSCG00000021206	IL1RAP	interleukin 1 receptor accessory protein [Source:VGNC Symbol;Acc:VGNC:98046]	14.159	3.78726	2.02107	0.0387409	0	0
ENSSSCG00000011825	ATP13A3	ATPase 13A3 [Source:VGNC Symbol;Acc:VGNC:85639]	30.2934	14.6061	1.17126	0.0285208	0	0
ENSSSCG00000024109	BDH1	3-hydroxybutyrate dehydrogenase 1 [Source:VGNC Symbol;Acc:VGNC:85792]	1.66099	3.73121	-1.01799	0.120557	1.48064e-18	1.08418e-17
ENSSSCG00000033154	ARL6IP5	ADP ribosylation factor like GTPase 6 interacting protein 5 [Source:NCBI gene (formerly Entrezgene);Acc:595127]	7.18732	17.7181	-1.17776	0.045624	2.94346e-148	1.05899e-146
ENSSSCG00000041487	ENSSSCG00000041487		2.86459	6.98892	-1.156	0.069695	4.19309e-63	7.50944e-62
ENSSSCG00000003848	LRP8	LDL receptor related protein 8 [Source:VGNC Symbol;Acc:VGNC:89822]	4.56576	1.09075	2.16932	0.0930986	1.99332e-121	5.9963e-120
ENSSSCG00000034570	IFI6	interferon alpha inducible protein 6 [Source:VGNC Symbol;Acc:VGNC:89033]	255.618	106.713	1.37608	0.0626062	2.08267e-108	5.74122e-107
ENSSSCG00000034284	LOC100515837		23.2337	4.18858	2.58443	0.064341	0	0
ENSSSCG00000031788	PTAFR	platelet activating factor receptor [Source:VGNC Symbol;Acc:VGNC:98224]	18.3912	9.66979	1.04342	0.0371068	3.02533e-175	1.24671e-173
ENSSSCG00000002959	FAM98C	family with sequence similarity 98 member C [Source:VGNC Symbol;Acc:VGNC:87999]	8.42162	4.2703	1.08829	0.0845799	3.4047e-39	4.24052e-38
ENSSSCG00000036883	FABP3	fatty acid binding protein 3 [Source:NCBI gene (formerly Entrezgene);Acc:399532]	1.91867	4.58259	-1.09327	0.148257	7.31162e-15	4.58687e-14
ENSSSCG00000031380	MARCKSL1	MARCKS like 1 [Source:VGNC Symbol;Acc:VGNC:98498]	41.0324	2.37928	4.21481	0.112807	0	0
ENSSSCG00000025206	RNF19B	ring finger protein 19B [Source:VGNC Symbol;Acc:VGNC:92376]	13.582	5.88224	1.32451	0.0352173	0	0
ENSSSCG00000026931	SERTAD1	SERTA domain containing 1 [Source:VGNC Symbol;Acc:VGNC:92749]	20.6824	8.36596	1.42003	0.0577709	9.67153e-135	3.19497e-133
ENSSSCG00000032803	CYP2S1	cytochrome P450 family 2 subfamily S member 1 [Source:VGNC Symbol;Acc:VGNC:103351]	8.56501	1.73711	2.41442	0.0825288	1.02176e-189	4.58487e-188
ENSSSCG00000035420	HES4	hes family bHLH transcription factor 4 [Source:VGNC Symbol;Acc:VGNC:88857]	15.8165	0.915022	4.22584	0.0765176	0	0
ENSSSCG00000040575	ISG15	ISG15 ubiquitin like modifier [Source:VGNC Symbol;Acc:VGNC:89223]	578.187	59.639	3.39239	0.0623403	0	0
ENSSSCG00000037815	ZC3H12A	zinc finger CCCH-type containing 12A [Source:VGNC Symbol;Acc:VGNC:95089]	6.44127	1.70176	2.03124	0.0876581	4.81281e-120	1.43708e-118
ENSSSCG00000039770	SLC6A9	solute carrier family 6 member 9 [Source:VGNC Symbol;Acc:VGNC:93168]	11.3538	5.56576	1.14144	0.0530765	6.77457e-104	1.8209e-102
ENSSSCG00000029430	IPO13	importin 13 [Source:VGNC Symbol;Acc:VGNC:89177]	3.89527	1.72073	1.28882	0.0681953	5.34467e-81	1.16673e-79
ENSSSCG00000038879	RELB	RELB proto-onco, NF-kB subunit [Source:VGNC Symbol;Acc:VGNC:92204]	6.77588	1.97096	1.89148	0.0829822	3.15552e-116	9.16804e-115
ENSSSCG00000002666	KIAA0513	KIAA0513 [Source:VGNC Symbol;Acc:VGNC:89433]	2.11205	5.14476	-1.15975	0.0590073	2.56206e-87	5.89567e-86
ENSSSCG00000047500	ENSSSCG00000047500		2.42236	0.404598	1.48659	0.867061	0.00100128	0.0028327
ENSSSCG00000035940	SPSB1	splA/ryanodine receptor domain and SOCS box containing 1 [Source:VGNC Symbol;Acc:VGNC:93430]	6.28883	2.3446	1.53607	0.0666597	8.62873e-119	2.5529e-117
ENSSSCG00000040607	MAF	MAF bZIP transcription factor [Source:VGNC Symbol;Acc:VGNC:89945]	4.00906	10.4755	-1.25705	0.0632869	3.95318e-89	9.25503e-88
ENSSSCG00000003395	PIK3CD	phosphatidylinositol-4,5-bisphosphate 3-kinase catalytic subunit delta [Source:VGNC Symbol;Acc:VGNC:91442]	6.4865	2.41488	1.53933	0.054842	1.21282e-174	4.94745e-173
ENSSSCG00000002703	TERF2IP	TERF2 interacting protein [Source:VGNC Symbol;Acc:VGNC:98654]	20.047	7.25838	1.57969	0.0532304	8.11815e-195	3.79019e-193
ENSSSCG00000003419	MAD2L2	mitotic arrest deficient 2 like 2 [Source:VGNC Symbol;Acc:VGNC:89941]	16.2973	5.29453	1.73104	0.0689987	3.90094e-140	1.34649e-138
ENSSSCG00000029030	SMCHD1	structural maintenance of chromosomes flexible hinge domain containing 1 [Source:VGNC Symbol;Acc:VGNC:93242]	13.1147	6.55808	1.11745	0.0331016	4.0698e-251	2.43494e-249
ENSSSCG00000003137	PLEKHA4	pleckstrin homology domain containing A4 [Source:VGNC Symbol;Acc:VGNC:91534]	14.3265	3.742	2.05109	0.0574646	2.82437e-280	1.93326e-278
ENSSSCG00000003155	PPP1R15A	protein phosphatase 1 regulatory subunit 15A [Source:VGNC Symbol;Acc:VGNC:91725]	19.4275	8.82406	1.25386	0.0448767	4.07204e-173	1.64449e-171
ENSSSCG00000040397	COLEC12	collectin subfamily member 12 [Source:VGNC Symbol;Acc:VGNC:96956]	15.4299	34.0912	-1.01947	0.0437809	3.34063e-121	9.99343e-120
ENSSSCG00000003197	MED25	mediator complex subunit 25 [Source:VGNC Symbol;Acc:VGNC:90116]	15.7092	4.65884	1.86932	0.0509494	6.53078e-296	4.75217e-294
ENSSSCG00000026478	PADI2	peptidyl arginine deiminase 2 [Source:VGNC Symbol;Acc:VGNC:91146]	3.86032	28.9135	-2.78197	0.040843	0	0
ENSSSCG00000039751	NLRC5	NLR family CARD domain containing 5 [Source:VGNC Symbol;Acc:VGNC:90782]	7.36612	2.30557	1.79258	0.0471525	0	0
ENSSSCG00000002821	CCL22	C-C motif chemokine ligand 22 [Source:VGNC Symbol;Acc:VGNC:86339]	4.23143	1.10486	1.98429	0.209124	1.10306e-22	9.29513e-22
ENSSSCG00000031106	PLA2G2D	phospholipase A2 group IID [Source:VGNC Symbol;Acc:VGNC:91491]	66.1029	2.64481	4.75674	0.0766047	0	0
ENSSSCG00000003513	ECE1	endothelin converting enzyme 1 [Source:VGNC Symbol;Acc:VGNC:87531]	29.7541	14.2618	1.17929	0.0319557	1.93023e-299	1.43691e-297
ENSSSCG00000026953	TPGS2	tubulin polyglutamylase complex subunit 2 [Source:VGNC Symbol;Acc:VGNC:98661]	1.93483	4.70518	-1.15044	0.0908618	4.57038e-38	5.56787e-37
ENSSSCG00000003755	MCOLN2	mucolipin TRP cation channel 2 [Source:VGNC Symbol;Acc:VGNC:90080]	2.45663	0.226502	3.4997	0.185839	5.60003e-82	1.23415e-80
ENSSSCG00000028108	ASAP3	ArfGAP with SH3 domain, ankyrin repeat and PH domain 3 [Source:VGNC Symbol;Acc:VGNC:85559]	9.30309	1.62838	2.6228	0.0682954	0	0
ENSSSCG00000039514	ID3	inhibitor of DNA binding 3, HLH protein [Source:VGNC Symbol;Acc:VGNC:89023]	12.7123	4.60229	1.57443	0.09908	3.72698e-58	6.18762e-57
ENSSSCG00000003763	IFI44	interferon induced protein 44 [Source:VGNC Symbol;Acc:VGNC:97102]	47.4971	16.8794	1.61193	0.0299563	0	0
ENSSSCG00000031781	PSMB10	proteasome 20S subunit beta 10 [Source:VGNC Symbol;Acc:VGNC:98223]	9.72283	4.96669	1.08561	0.0539446	2.29005e-91	5.52141e-90
ENSSSCG00000027660	IFI44L	interferon induced protein 44 like [Source:VGNC Symbol;Acc:VGNC:97103]	75.2042	22.5566	1.85592	0.0260469	0	0
ENSSSCG00000003766	DNAJB4	DnaJ heat shock protein family (Hsp40) member B4 [Source:VGNC Symbol;Acc:VGNC:96623]	8.34698	2.89871	1.64005	0.0594393	7.61549e-169	3.03006e-167
ENSSSCG00000032648	RBL2	RB transcriptional corepressor like 2 [Source:VGNC Symbol;Acc:VGNC:92143]	2.48013	5.86968	-1.11776	0.0573013	4.78246e-86	1.08658e-84
ENSSSCG00000040887	HEATR3	terminal nucleotidyltransferase 4B [Source:VGNC Symbol;Acc:VGNC:98649]	11.2776	3.95935	1.62575	0.0340658	0	0
ENSSSCG00000002841	N4BP1	NEDD4 binding protein 1 [Source:VGNC Symbol;Acc:VGNC:90553]	30.1754	16.0467	1.028	0.031623	4.4638e-233	2.43609e-231
ENSSSCG00000032043	SLC35D1	solute carrier family 35 member D1 [Source:VGNC Symbol;Acc:VGNC:98614]	2.51795	13.8089	-2.33125	0.0464237	0	0
ENSSSCG00000003805	PDE4B	phosphodiesterase 4B [Source:VGNC Symbol;Acc:VGNC:91255]	5.69821	2.71547	1.18327	0.0416671	1.0242e-178	4.29738e-177
ENSSSCG00000022521	DPY19L3	dpy-19 like C-mannosyltransferase 3 [Source:VGNC Symbol;Acc:VGNC:87426]	2.00804	6.13648	-1.48731	0.0501471	1.28276e-194	5.97166e-193
ENSSSCG00000022312	RHPN2	rhophilin Rho GTPase binding protein 2 [Source:VGNC Symbol;Acc:VGNC:98548]	13.2125	1.98727	2.84174	0.0782906	1.18178e-290	8.48463e-289
ENSSSCG00000012893	UNC93B1	unc-93 homolog B1, TLR signaling regulator [Source:VGNC Symbol;Acc:VGNC:94712]	91.3058	30.1029	1.71953	0.0292499	0	0
ENSSSCG00000038918	CTSF	cathepsin F [Source:VGNC Symbol;Acc:VGNC:87076]	2.71281	6.3377	-1.08637	0.0924538	3.43268e-33	3.80326e-32
ENSSSCG00000022492	AMPD3	adenosine monophosphate deaminase 3 [Source:VGNC Symbol;Acc:VGNC:85288]	3.28897	7.92087	-1.14514	0.0457535	1.47536e-139	5.06007e-138
ENSSSCG00000013408	ADM	adrenomedullin [Source:VGNC Symbol;Acc:VGNC:85144]	4.20599	0.948648	2.24741	0.121329	5.23934e-78	1.10347e-76
ENSSSCG00000014349	STING1	stimulator of interferon response cGAMP interactor 1 [Source:VGNC Symbol;Acc:VGNC:93547]	3.9807	1.81147	1.23368	0.111862	1.24468e-29	1.26457e-28
ENSSSCG00000014362	HBEGF	heparin binding EGF like growth factor [Source:VGNC Symbol;Acc:VGNC:88792]	5.88645	2.82932	1.16871	0.0657074	4.29873e-72	8.57304e-71
ENSSSCG00000014369	CD14	CD14 molecule [Source:VGNC Symbol;Acc:VGNC:86389]	24.5299	12.2326	1.11934	0.0448949	1.65816e-138	5.63915e-137
ENSSSCG00000023178	BATF2	basic leucine zipper ATF-like transcription factor 2 [Source:VGNC Symbol;Acc:VGNC:85759]	15.6002	3.74991	2.16586	0.0696213	8.56645e-214	4.33801e-212
ENSSSCG00000013418	CFD	complement factor D [Source:VGNC Symbol;Acc:VGNC:86609]	2.53493	16.5645	-2.56566	0.1019	1.17091e-141	4.07648e-140
ENSSSCG00000033010	AHNAK	AHNAK nucleoprotein [Source:VGNC Symbol;Acc:VGNC:96790]	25.7481	63.5911	-1.18307	0.0273629	0	0
ENSSSCG00000024015	FADS1	fatty acid desaturase 1 [Source:VGNC Symbol;Acc:VGNC:87875]	4.85899	2.21277	1.24449	0.0784652	5.4762e-58	9.07308e-57
ENSSSCG00000013147	FAM111B	FAM111 trypsin like peptidase B [Source:VGNC Symbol;Acc:VGNC:87889]	70.0106	26.1818	1.53707	0.0265394	0	0
ENSSSCG00000021176	LPXN	leupaxin [Source:VGNC Symbol;Acc:VGNC:89797]	12.3797	37.5252	-1.47678	0.0381502	0	0
ENSSSCG00000013181	SERPING1	serpin family G member 1 [Source:VGNC Symbol;Acc:VGNC:92745]	80.8353	37.2692	1.23389	0.0331819	5.49562e-304	4.1679e-302
ENSSSCG00000023379	UBE2L6	ubiquitin conjugating enzyme E2 L6 [Source:VGNC Symbol;Acc:VGNC:94647]	43.6394	9.73437	2.28191	0.0472159	0	0
ENSSSCG00000033453	BST2	bone marrow stromal cell antigen 2 [Source:VGNC Symbol;Acc:VGNC:85897]	45.5985	12.5378	1.97989	0.050096	0	0
ENSSSCG00000037025	PLVAP	plasmalemma vesicle associated protein [Source:VGNC Symbol;Acc:VGNC:91577]	2.45296	5.69472	-1.07653	0.098788	5.77303e-29	5.76732e-28
ENSSSCG00000013735	JUNB	JunB proto-onco, AP-1 transcription factor subunit [Source:VGNC Symbol;Acc:VGNC:89295]	69.2659	32.4226	1.20951	0.0486083	5.41198e-138	1.83666e-136
ENSSSCG00000027903	LOC110259328		4.02368	9.46244	-1.10886	0.0484035	1.9164e-117	5.60823e-116
ENSSSCG00000027903	LOC102167481		4.02368	9.46244	-1.10886	0.0484035	1.9164e-117	5.60823e-116
ENSSSCG00000013842	CYP4F3	cytochrome P450 family 4 subfamily F member 3 [Source:HGNC Symbol;Acc:HGNC:2646]	1.90265	4.46229	-1.09366	0.0894009	1.00943e-35	1.17059e-34
ENSSSCG00000013260	MDK	midkine [Source:VGNC Symbol;Acc:VGNC:100167]	11.9692	5.14285	1.33157	0.0808589	2.84661e-62	5.0532e-61
ENSSSCG00000014114	TENT2	terminal nucleotidyltransferase 2 [Source:VGNC Symbol;Acc:VGNC:96768]	16.3024	7.07257	1.3225	0.0439938	7.2851e-200	3.48176e-198
ENSSSCG00000013298	PDHX	pyruvate dehydrogenase complex component X [Source:VGNC Symbol;Acc:VGNC:91270]	11.0086	5.82755	1.03309	0.0518999	1.93606e-89	4.55905e-88
ENSSSCG00000013307	LMO2	LIM domain only 2 [Source:VGNC Symbol;Acc:VGNC:89765]	33.2338	10.1823	1.82457	0.0479397	0	0
ENSSSCG00000039731	GLRX	glutaredoxin [Source:NCBI gene (formerly Entrezgene);Acc:397463]	180.087	82.0107	1.24444	0.0765634	9.68142e-61	1.67445e-59
ENSSSCG00000027860	ERAP2	endoplasmic reticulum aminopeptidase 2 [Source:VGNC Symbol;Acc:VGNC:87758]	15.6372	7.19332	1.23824	0.0358542	1.11314e-262	7.05166e-261
ENSSSCG00000014173	LNPEP	leucyl and cystinyl aminopeptidase [Source:VGNC Symbol;Acc:VGNC:89772]	3.34598	8.73489	-1.26104	0.0430674	8.53385e-190	3.84e-188
ENSSSCG00000013664	SHFL	shiftless antiviral inhibitor of ribosomal frameshifting [Source:VGNC Symbol;Acc:VGNC:92843]	8.28278	3.5885	1.31634	0.0709651	3.79793e-78	8.01985e-77
ENSSSCG00000041063	ENSSSCG00000041063		131.773	65.7516	1.11447	0.059849	1.07362e-78	2.27602e-77
ENSSSCG00000037358	HPS5	HPS5 biosis of lysosomal organelles complex 2 subunit 2 [Source:NCBI gene (formerly Entrezgene);Acc:100049701]	12.4409	6.36425	1.08495	0.0416997	1.59116e-150	5.78911e-149
ENSSSCG00000028512	LDLR	low density lipoprotein receptor [Source:VGNC Symbol;Acc:VGNC:89671]	7.90899	2.30479	1.89802	0.0442376	0	0
ENSSSCG00000014257	SLC27A6	solute carrier family 27 member 6 [Source:VGNC Symbol;Acc:VGNC:93040]	0.30479	2.50724	-2.88739	0.142767	3.38202e-93	8.25273e-92
ENSSSCG00000014258	ISOC1	isochorismatase domain containing 1 [Source:VGNC Symbol;Acc:VGNC:99766]	9.86253	23.014	-1.09933	0.0454913	2.59648e-130	8.33867e-129
ENSSSCG00000014277	IRF1	interferon regulatory factor 1 [Source:VGNC Symbol;Acc:VGNC:89203]	30.0609	12.0632	1.43223	0.041208	5.38076e-266	3.49079e-264
ENSSSCG00000040016	EMR4		7.79927	17.6286	-1.05572	0.0317195	3.58103e-244	2.05135e-242
ENSSSCG00000014303	JADE2	jade family PHD finger 2 [Source:VGNC Symbol;Acc:VGNC:89267]	7.53762	2.66797	1.61193	0.0545973	7.65475e-193	3.52293e-191
ENSSSCG00000024771	TICAM1	toll like receptor adaptor molecule 1 [Source:VGNC Symbol;Acc:VGNC:93976]	4.17654	1.56299	1.51604	0.0975282	8.39585e-56	1.35762e-54
ENSSSCG00000014565	IFITM1		169.085	42.9643	2.09548	0.0293025	0	0
ENSSSCG00000014565	LOC100519082		169.085	42.9643	2.09548	0.0293025	0	0
ENSSSCG00000032436	LOC100626247		25.192	7.63423	1.83823	0.0627442	6.85068e-190	3.09123e-188
ENSSSCG00000038912	IFITM3	interferon induced transmembrane protein 3 [Source:NCBI gene (formerly Entrezgene);Acc:100518544]	360.192	128.344	1.60723	0.0353032	0	0
ENSSSCG00000012853	IRF7	interferon regulatory factor 7 [Source:VGNC Symbol;Acc:VGNC:89210]	51.2202	11.8282	2.23128	0.0427301	0	0
ENSSSCG00000033260	TNNI2	troponin I2, fast skeletal type [Source:VGNC Symbol;Acc:VGNC:94283]	1.22226	3.23336	-1.2041	0.212906	5.82495e-10	2.88197e-09
ENSSSCG00000032475	CEP44	centrosomal protein 44 [Source:VGNC Symbol;Acc:VGNC:86571]	4.19425	1.86183	1.28061	0.0829363	3.95749e-55	6.32338e-54
ENSSSCG00000009704	HMGB2	high mobility group box 2 [Source:VGNC Symbol;Acc:VGNC:88902]	2.08105	7.17221	-1.66228	0.0518625	1.17051e-226	6.28187e-225
ENSSSCG00000009720	DDX60	DExD/H-box helicase 60 [Source:VGNC Symbol;Acc:VGNC:87234]	27.4876	4.07258	2.87219	0.0396482	0	0
ENSSSCG00000028327	RHOBTB1	Rho related BTB domain containing 1 [Source:VGNC Symbol;Acc:VGNC:92285]	1.70556	4.00886	-1.09997	0.0837327	9.94667e-41	1.2732e-39
ENSSSCG00000038904	FRAT2	FRAT regulator of WNT signaling pathway 2 [Source:HGNC Symbol;Acc:HGNC:16048]	5.40459	2.67859	1.11266	0.0945847	2.88459e-33	3.20479e-32
ENSSSCG00000010734	OAT	ornithine aminotransferase [Source:NCBI gene (formerly Entrezgene);Acc:100156865]	37.9185	84.4844	-1.03327	0.029107	2.74254e-277	1.84596e-275
ENSSSCG00000037735	HCAR2		20.311	5.19306	2.08251	0.0596372	2.00502e-268	1.30601e-266
ENSSSCG00000009778	RILPL2	Rab interacting lysosomal protein like 2 [Source:VGNC Symbol;Acc:VGNC:92305]	24.0137	10.3257	1.33607	0.0388199	6.46401e-261	4.06302e-259
ENSSSCG00000032821	FRAT1	FRAT regulator of WNT signaling pathway 1 [Source:HGNC Symbol;Acc:HGNC:3944]	5.80189	2.16712	1.50086	0.15674	4.53453e-23	3.86752e-22
ENSSSCG00000010259	TYSND1	trypsin like peroxisomal matrix peptidase 1 [Source:VGNC Symbol;Acc:VGNC:94621]	1.47009	4.14913	-1.36725	0.075874	6.23406e-74	1.26992e-72
ENSSSCG00000010261	PPA1	inorganic pyrophosphatase 1 [Source:VGNC Symbol;Acc:VGNC:96757]	84.6963	19.8801	2.20981	0.0494956	0	0
ENSSSCG00000034444	EIF4EBP2	eukaryotic translation initiation factor 4E binding protein 2 [Source:VGNC Symbol;Acc:VGNC:87629]	2.68469	7.38428	-1.33651	0.0457229	3.67978e-189	1.64207e-187
ENSSSCG00000010278	CDH23	cadherin related 23 [Source:HGNC Symbol;Acc:HGNC:13733]	1.0264	3.91501	-1.8071	0.0545745	1.19304e-241	6.66866e-240
ENSSSCG00000009817	P2RX7	purinergic receptor P2X 7 [Source:HGNC Symbol;Acc:HGNC:8537]	0.854082	3.88905	-2.05626	0.0849974	1.46649e-130	4.71906e-129
ENSSSCG00000009879	TPCN1	two pore segment channel 1 [Source:VGNC Symbol;Acc:VGNC:94333]	1.30676	3.51994	-1.30265	0.0657509	1.0792e-88	2.51564e-87
ENSSSCG00000009881	OAS2	2'-5'-oligoadenylate synthetase 2 [Source:VGNC Symbol;Acc:VGNC:91007]	125.228	40.9438	1.73127	0.0261614	0	0
ENSSSCG00000046640	OAS1	2'-5'-oligoadenylate synthetase 1 [Source:HGNC Symbol;Acc:HGNC:8086]	488.676	148.062	1.84184	0.0308931	0	0
ENSSSCG00000009886	TRAFD1	TRAF-type zinc finger domain containing 1 [Source:VGNC Symbol;Acc:VGNC:94367]	23.9198	11.7918	1.13745	0.0401743	1.19054e-177	4.95671e-176
ENSSSCG00000009889	ALDH2	aldehyde dehydrogenase 2 family member [Source:NCBI gene (formerly Entrezgene);Acc:733685]	3.46433	11.7825	-1.6431	0.0437283	0	0
ENSSSCG00000029662	RASSF4	Ras association domain family member 4 [Source:NCBI gene (formerly Entrezgene);Acc:100152580]	6.51624	16.1591	-1.18816	0.0322936	1.18201e-297	8.71883e-296
ENSSSCG00000010437	PAPSS2	3'-phosphoadenosine 5'-phosphosulfate synthase 2 [Source:VGNC Symbol;Acc:VGNC:91173]	4.9106	1.56553	1.76014	0.0733439	1.6927e-128	5.39328e-127
ENSSSCG00000010438	ATAD1	ATPase family AAA domain containing 1 [Source:VGNC Symbol;Acc:VGNC:85598]	11.7818	4.65534	1.45698	0.0375885	0	0
ENSSSCG00000010445	ANKRD22	ankyrin repeat domain 22 [Source:VGNC Symbol;Acc:VGNC:85329]	9.09212	2.68135	1.87771	0.0757315	6.22519e-137	2.09068e-135
ENSSSCG00000041185	ENSSSCG00000041185		3.75299	1.45812	1.10008	0.491515	0.000773851	0.00222434
ENSSSCG00000010451	IFIT2	interferon induced protein with tetratricopeptide repeats 2 [Source:VGNC Symbol;Acc:VGNC:89034]	323.724	39.5968	3.1514	0.0260863	0	0
ENSSSCG00000010452	IFIT1	interferon-induced protein with tetratricopeptide repeats 1 [Source:NCBI gene (formerly Entrezgene);Acc:100153038]	742.964	98.6897	3.03168	0.0171819	0	0
ENSSSCG00000010454	IFIT5	interferon induced protein with tetratricopeptide repeats 5 [Source:HGNC Symbol;Acc:HGNC:13328]	80.2908	17.0959	2.35106	0.0267539	0	0
ENSSSCG00000051054	ENSSSCG00000051054		9.63916	2.35973	2.14179	0.0742641	3.30131e-184	1.43745e-182
ENSSSCG00000010026	PIK3IP1	phosphoinositide-3-kinase interacting protein 1 [Source:VGNC Symbol;Acc:VGNC:91444]	0.476423	5.57624	-3.41878	0.0800196	0	0
ENSSSCG00000033879	ZNF280B	zinc finger protein 280B [Source:HGNC Symbol;Acc:HGNC:23022]	5.24782	2.74305	1.04062	0.0991763	4.63119e-27	4.4163e-26
ENSSSCG00000010054	ADORA2A	adenosine A2a receptor [Source:VGNC Symbol;Acc:VGNC:85148]	3.8227	0.857163	2.23589	0.138725	7.55657e-60	1.27955e-58
ENSSSCG00000037536	SLC25A28	solute carrier family 25 member 28 [Source:VGNC Symbol;Acc:VGNC:93005]	36.9853	11.362	1.81693	0.0502925	5.15414e-287	3.60433e-285
ENSSSCG00000010540	ENTPD7	ectonucleoside triphosphate diphosphohydrolase 7 [Source:VGNC Symbol;Acc:VGNC:87716]	25.3475	7.47424	1.87937	0.0386661	0	0
ENSSSCG00000022005	SFXN3	sideroflexin 3 [Source:VGNC Symbol;Acc:VGNC:92785]	2.57298	6.96766	-1.30775	0.0852126	1.68408e-54	2.6619e-53
ENSSSCG00000009584	SEMA4D	semaphorin 4D [Source:VGNC Symbol;Acc:VGNC:92703]	7.6248	2.76668	1.58081	0.0366865	0	0
ENSSSCG00000010580	NFKB2	nuclear factor kappa B subunit 2 [Source:VGNC Symbol;Acc:VGNC:90720]	9.98077	5.173	1.06057	0.051373	5.69035e-96	1.4318e-94
ENSSSCG00000010118	HIRA	histone cell cycle regulator [Source:VGNC Symbol;Acc:VGNC:88891]	4.10659	1.89185	1.23019	0.0730154	5.00314e-65	9.17374e-64
ENSSSCG00000040631	LPL	lipoprotein lipase [Source:VGNC Symbol;Acc:VGNC:89795]	21.194	99.6418	-2.11104	0.0282445	0	0
ENSSSCG00000033113	CHMP7	charged multivesicular body protein 7 [Source:VGNC Symbol;Acc:VGNC:86654]	26.342	8.04919	1.82769	0.0414848	0	0
ENSSSCG00000040815	DUSP5	dual specificity phosphatase 5 [Source:VGNC Symbol;Acc:VGNC:87487]	8.72407	1.85057	2.34124	0.0812302	3.66429e-184	1.59121e-182
ENSSSCG00000031789	ACSL5	acyl-CoA synthetase long chain family member 5 [Source:VGNC Symbol;Acc:VGNC:85034]	34.311	15.8956	1.22827	0.0305086	0	0
ENSSSCG00000032408	CASP7	caspase 7 [Source:VGNC Symbol;Acc:VGNC:86203]	8.41006	4.31333	1.07501	0.0645906	1.71673e-63	3.09509e-62
ENSSSCG00000009657	PPP2R2A	protein phosphatase 2 regulatory subunit Balpha [Source:VGNC Symbol;Acc:VGNC:91748]	15.2178	6.20213	1.41148	0.0462109	3.18502e-206	1.55912e-204
ENSSSCG00000009668	CLU	clusterin [Source:VGNC Symbol;Acc:VGNC:86790]	1.89577	4.2066	-1.012	0.0979341	2.50991e-26	2.35044e-25
ENSSSCG00000016009	ITGA4	integrin subunit alpha 4 [Source:VGNC Symbol;Acc:VGNC:96377]	1.93491	7.25277	-1.78301	0.0412985	0	0
ENSSSCG00000016050	INPP1	inositol polyphosphate-1-phosphatase [Source:VGNC Symbol;Acc:VGNC:96373]	7.1193	1.35075	2.50398	0.117788	5.57915e-102	1.4799e-100
ENSSSCG00000016057	STAT1	signal transducer and activator of transcription 1 [Source:VGNC Symbol;Acc:VGNC:95523]	104.716	33.439	1.76593	0.0239157	0	0
ENSSSCG00000023716	TNFAIP6	TNF alpha induced protein 6 [Source:VGNC Symbol;Acc:VGNC:95544]	101.657	10.7693	3.35457	0.0431474	0	0
ENSSSCG00000022011	NMI	N-myc and STAT interactor [Source:VGNC Symbol;Acc:VGNC:96447]	59.6552	17.9642	1.84718	0.0538688	6.66886e-259	4.15941e-257
ENSSSCG00000015671	ARHGAP15	Rho GTPase activating protein 15 [Source:VGNC Symbol;Acc:VGNC:95959]	7.98028	2.68612	1.68131	0.0889976	7.37972e-81	1.6088e-79
ENSSSCG00000015692	R3HDM1	R3H domain containing 1 [Source:VGNC Symbol;Acc:VGNC:96526]	9.76875	4.41717	1.25817	0.0581331	3.28674e-105	8.93839e-104
ENSSSCG00000026940	CASP10	caspase 10 [Source:VGNC Symbol;Acc:VGNC:95638]	6.09743	1.37891	2.25759	0.0643412	4.1333e-271	2.7142e-269
ENSSSCG00000015716	MARCO	macrophage receptor with collagenous structure [Source:NCBI gene (formerly Entrezgene);Acc:100516298]	0.667859	3.50278	-2.23416	0.148336	1.13145e-52	1.7457e-51
ENSSSCG00000029304	STEAP3	STEAP3 metalloreductase [Source:VGNC Symbol;Acc:VGNC:96048]	6.20205	17.2092	-1.34938	0.0394929	3.40077e-257	2.09679e-255
ENSSSCG00000015786	PRIMPOL	primase and DNA directed polymerase [Source:VGNC Symbol;Acc:VGNC:96133]	4.44694	1.89101	1.34575	0.0719905	2.57118e-79	5.47953e-78
ENSSSCG00000034012	CASP3	caspase 3 [Source:NCBI gene (formerly Entrezgene);Acc:397244]	23.6841	10.9582	1.22987	0.0386471	1.46256e-223	7.69584e-222
ENSSSCG00000015784	ACSL1	acyl-CoA synthetase long chain family member 1 [Source:VGNC Symbol;Acc:VGNC:96294]	24.3668	11.609	1.1878	0.0296789	0	0
ENSSSCG00000016174	FN1	fibronectin 1 [Source:VGNC Symbol;Acc:VGNC:96305]	2.56072	12.047	-2.09154	0.12327	7.22108e-66	1.3408e-64
ENSSSCG00000015801	TLR3	toll like receptor 3 [Source:NCBI gene (formerly Entrezgene);Acc:100037937]	5.96423	2.2634	1.5088	0.0542105	8.80144e-172	3.5456e-170
ENSSSCG00000027669	TNS1	tensin 1 [Source:HGNC Symbol;Acc:HGNC:11973]	5.67165	15.2073	-1.29971	0.046284	7.70875e-175	3.16059e-173
ENSSSCG00000015802	FAM149A	family with sequence similarity 149 member A [Source:VGNC Symbol;Acc:VGNC:96044]	4.69083	11.4044	-1.15438	0.065967	6.99568e-70	1.36319e-68
ENSSSCG00000032687	CYP4V2	cytochrome P450 family 4 subfamily V member 2 [Source:VGNC Symbol;Acc:VGNC:103361]	6.8302	19.6363	-1.40094	0.0430306	7.93099e-234	4.34296e-232
ENSSSCG00000016184	CXCR2		0.966253	7.84689	-2.89272	0.0836717	3.67534e-264	2.3467e-262
ENSSSCG00000040847	AP1S3	adaptor related protein complex 1 subunit sigma 3 [Source:VGNC Symbol;Acc:VGNC:95901]	27.4831	4.32454	2.78618	0.0614365	0	0
ENSSSCG00000025174	WDFY1	WD repeat and FYVE domain containing 1 [Source:VGNC Symbol;Acc:VGNC:99733]	17.6923	8.18977	1.22968	0.0303812	0	0
ENSSSCG00000016243	RHBDD1	rhomboid domain containing 1 [Source:VGNC Symbol;Acc:VGNC:95989]	5.00811	2.25625	1.25847	0.071144	2.34509e-71	4.64247e-70
ENSSSCG00000015897	IFIH1	interferon induced with helicase C domain 1 [Source:VGNC Symbol;Acc:VGNC:98042]	51.5233	10.0782	2.47226	0.030962	0	0
ENSSSCG00000049415	ENSSSCG00000049415		1.83213	6.61618	-1.69475	0.164892	4.41756e-26	4.11304e-25
ENSSSCG00000015036	ENSSSCG00000015036	DIX domain containing 1 [Source:VGNC Symbol;Acc:VGNC:99710]	2.21165	8.95644	-1.88522	0.102694	1.67408e-76	3.48944e-75
ENSSSCG00000015617	G0S2	G0/G1 switch 2 [Source:VGNC Symbol;Acc:VGNC:88286]	7.65693	2.43136	1.71556	0.187677	2.98253e-21	2.3982e-20
ENSSSCG00000015485	SUCO	SUN domain containing ossification factor [Source:VGNC Symbol;Acc:VGNC:93606]	7.2085	3.86647	1.01363	0.0528369	2.69634e-83	5.99128e-82
ENSSSCG00000015487	TNFSF18	TNF superfamily member 18 [Source:VGNC Symbol;Acc:VGNC:94272]	5.81315	1.6026	1.96806	0.0868139	5.16041e-115	1.4833e-113
ENSSSCG00000015519	RASAL2	RAS protein activator like 2 [Source:VGNC Symbol;Acc:VGNC:92105]	8.8649	3.79703	1.33851	0.0395925	7.20261e-252	4.35772e-250
ENSSSCG00000015525	TOR3A	torsin family 3 member A [Source:VGNC Symbol;Acc:VGNC:94320]	8.40196	2.97079	1.61634	0.0831229	1.69579e-85	3.82062e-84
ENSSSCG00000044952	NLRX1	NLR family member X1 [Source:NCBI gene (formerly Entrezgene);Acc:100518678]	1.26067	3.33591	-1.27089	0.0881795	1.95987e-48	2.83436e-47
ENSSSCG00000015549	RNASEL	ribonuclease L [Source:VGNC Symbol;Acc:VGNC:92342]	14.3455	2.45078	2.66517	0.0538909	0	0
ENSSSCG00000028517	SC5D	sterol-C5-desaturase [Source:VGNC Symbol;Acc:VGNC:92600]	4.90203	1.6946	1.64217	0.0755558	5.25936e-106	1.43756e-104
ENSSSCG00000015135	SORL1	sortilin related receptor 1 [Source:HGNC Symbol;Acc:HGNC:11185]	15.9149	7.65802	1.17435	0.0271782	0	0
ENSSSCG00000015136	UBASH3B	ubiquitin associated and SH3 domain containing B [Source:VGNC Symbol;Acc:VGNC:94637]	5.73719	19.1007	-1.61331	0.0370363	0	0
ENSSSCG00000015563	RGL1	ral guanine nucleotide dissociation stimulator like 1 [Source:VGNC Symbol;Acc:VGNC:92252]	9.9377	4.5892	1.22752	0.0516399	3.14691e-126	9.8518e-125
ENSSSCG00000015570	IVNS1ABP	influenza virus NS1A binding protein [Source:NCBI gene (formerly Entrezgene);Acc:100302027]	3.17009	9.45842	-1.45504	0.0343329	0	0
ENSSSCG00000022126	EGFR	epidermal growth factor receptor [Source:VGNC Symbol;Acc:VGNC:87587]	1.68264	3.76416	-1.03393	0.0604172	6.21551e-67	1.1675e-65
ENSSSCG00000015644	IKBKE	inhibitor of nuclear factor kappa B kinase subunit epsilon [Source:VGNC Symbol;Acc:VGNC:89071]	4.54153	2.27887	1.10428	0.0708596	4.63542e-56	7.54085e-55
ENSSSCG00000033089	LOC110255360		107.878	12.8972	3.18214	0.034722	0	0
ENSSSCG00000031610	GVIN1		30.593	3.71945	3.15676	0.0410108	0	0
ENSSSCG00000014618	ENSSSCG00000014618		26.2403	3.12609	3.16805	0.0963989	1.74643e-239	9.72821e-238
ENSSSCG00000014670	TRIM22	tripartite motif containing 22 [Source:HGNC Symbol;Acc:HGNC:16379]	126.583	46.9273	1.55112	0.0274679	0	0
ENSSSCG00000014672	LOC100738479		19.8536	8.66634	1.31186	0.0405309	3.71815e-231	2.02233e-229
ENSSSCG00000014780	TRIM21	tripartite motif containing 21 [Source:VGNC Symbol;Acc:VGNC:94398]	15.5991	4.47881	1.9168	0.0484246	0	0
ENSSSCG00000027372	SAMD9	sterile alpha motif domain containing 9 [Source:HGNC Symbol;Acc:HGNC:1348]	130.166	39.2904	1.84676	0.0261928	0	0
ENSSSCG00000015332	PON1	paraoxonase 1 [Source:VGNC Symbol;Acc:VGNC:91661]	1.28236	7.99445	-2.51152	0.0756699	2.96873e-243	1.69459e-241
ENSSSCG00000014834	UCP3	uncoupling protein 3 [Source:NCBI gene (formerly Entrezgene);Acc:397116]	0.848011	3.31551	-1.81377	0.150565	1.09242e-34	1.24713e-33
ENSSSCG00000014835	C2CD3	C2 domain containing 3 centriole elongation regulator [Source:VGNC Symbol;Acc:VGNC:85992]	5.99224	2.62374	1.30929	0.0417561	3.76957e-217	1.93313e-215
ENSSSCG00000015375	ITGB8	integrin subunit beta 8 [Source:VGNC Symbol;Acc:VGNC:89246]	7.88965	2.70159	1.66455	0.0412292	0	0
ENSSSCG00000020870	DBF4	DBF4 zinc finger [Source:NCBI gene (formerly Entrezgene);Acc:100192446]	4.29652	1.87715	1.30055	0.0753867	4.96428e-68	9.49029e-67
ENSSSCG00000014899	PRCP	prolylcarboxypeptidase [Source:VGNC Symbol;Acc:VGNC:91771]	35.3744	14.8231	1.37058	0.0507466	5.48806e-162	2.12091e-160
ENSSSCG00000025326	TMEM243	transmembrane protein 243 [Source:VGNC Symbol;Acc:VGNC:94153]	38.7165	10.8278	1.95148	0.0585442	7.59688e-245	4.38286e-243
ENSSSCG00000015405	CD36	CD36 molecule [Source:NCBI gene (formerly Entrezgene);Acc:733702]	2.28512	15.8668	-2.67155	0.0463299	0	0
ENSSSCG00000024933	SLC36A4	solute carrier family 36 member 4 [Source:VGNC Symbol;Acc:VGNC:93091]	11.8956	6.07309	1.08146	0.0543841	2.77346e-89	6.51198e-88
ENSSSCG00000032360	PANX1	pannexin 1 [Source:VGNC Symbol;Acc:VGNC:91166]	4.1328	1.96851	1.18383	0.0661853	7.12175e-73	1.43091e-71
ENSSSCG00000015435	NAMPT	nicotinamide phosphoribosyltransferase [Source:VGNC Symbol;Acc:VGNC:90573]	16.8833	4.68275	1.96903	0.0342149	0	0
ENSSSCG00000027529	BIRC2	baculoviral IAP repeat containing 2 [Source:HGNC Symbol;Acc:HGNC:590]	41.666	17.3353	1.38364	0.0266232	0	0
ENSSSCG00000014997	LOC100522887		131.189	44.2171	1.68842	0.0219497	0	0
ENSSSCG00000028711	CASP1	caspase 1, apoptosis-related cysteine peptidase [Source:NCBI gene (formerly Entrezgene);Acc:397319]	22.9714	5.45108	2.19241	0.0453929	0	0
ENSSSCG00000015009	POGLUT3	protein O-glucosyltransferase 3 [Source:HGNC Symbol;Acc:HGNC:28496]	6.17933	2.49911	1.41432	0.070245	1.73854e-91	4.19795e-90
ENSSSCG00000015014	ZC3H12C	zinc finger CCCH-type containing 12C [Source:VGNC Symbol;Acc:VGNC:95091]	14.2314	5.14516	1.5861	0.0398686	0	0
ENSSSCG00000008742	CD38	CD38 molecule [Source:VGNC Symbol;Acc:VGNC:86412]	4.71514	1.70779	1.5746	0.0971284	2.11676e-60	3.62226e-59
ENSSSCG00000039327	DAPP1	dual adaptor of phosphotyrosine and 3-phosphoinositides 1 [Source:VGNC Symbol;Acc:VGNC:87159]	5.64252	2.50043	1.28279	0.0854975	3.14852e-52	4.83012e-51
ENSSSCG00000027340	PI4K2B	phosphatidylinositol 4-kinase type 2 beta [Source:VGNC Symbol;Acc:VGNC:98190]	13.5272	4.67077	1.65172	0.0462622	1.96148e-280	1.35991e-278
ENSSSCG00000008772	RELL1	RELT like 1 [Source:VGNC Symbol;Acc:VGNC:92206]	19.7662	44.2131	-1.03878	0.032464	6.26293e-226	3.33899e-224
ENSSSCG00000023785	TMEM156	transmembrane protein 156 [Source:VGNC Symbol;Acc:VGNC:94099]	23.2189	3.33868	2.91252	0.0534985	0	0
ENSSSCG00000021793	SMIM14	small integral membrane protein 14 [Source:VGNC Symbol;Acc:VGNC:93252]	5.76863	13.8433	-1.13735	0.0441298	8.84424e-148	3.17489e-146
ENSSSCG00000009209	NAP1L5	nucleosome assembly protein 1 like 5 [Source:NCBI gene (formerly Entrezgene);Acc:100616076]	4.04545	1.2377	1.76133	0.214997	1.18555e-17	8.38137e-17
ENSSSCG00000030548	HERC5	HECT and RLD domain containing E3 ubiquitin protein ligase 5 [Source:VGNC Symbol;Acc:VGNC:88850]	131.16	22.6941	2.6502	0.0246378	0	0
ENSSSCG00000021712	HERC6	HECT and RLD domain containing E3 ubiquitin protein ligase family member 6 [Source:VGNC Symbol;Acc:VGNC:88851]	83.757	34.1074	1.41533	0.0252911	0	0
ENSSSCG00000038867	PPM1K	protein phosphatase, Mg2+/Mn2+ dependent 1K [Source:VGNC Symbol;Acc:VGNC:91710]	4.20103	1.27001	1.83778	0.0627944	1.67644e-189	7.50174e-188
ENSSSCG00000009216	SPP1	secreted phosphoprotein 1 [Source:VGNC Symbol;Acc:VGNC:93419]	1288.53	363.595	1.94452	0.0173323	0	0
ENSSSCG00000008820	TEC	tec protein tyrosine kinase [Source:VGNC Symbol;Acc:VGNC:93857]	15.3638	5.16356	1.69051	0.0596838	9.84761e-178	4.11055e-176
ENSSSCG00000009238	COQ2	coenzyme Q2, polyprenyltransferase [Source:VGNC Symbol;Acc:VGNC:86906]	4.9564	2.22424	1.26944	0.0675459	3.90869e-80	8.46393e-79
ENSSSCG00000009240	PLAC8	placenta associated 8 [Source:VGNC Symbol;Acc:VGNC:91506]	25.1293	5.60293	2.28004	0.0551927	0	0
ENSSSCG00000029507	RASGEF1B	RasGEF domain family member 1B [Source:VGNC Symbol;Acc:VGNC:92109]	13.3286	6.63518	1.12618	0.0267952	0	0
ENSSSCG00000009256	ANTXR2	ANTXR cell adhesion molecule 2 [Source:VGNC Symbol;Acc:VGNC:85365]	17.4432	8.89	1.08977	0.037119	9.44743e-191	4.2869e-189
ENSSSCG00000008870	GUCY1B1	guanylate cyclase 1 soluble subunit beta 1 [Source:VGNC Symbol;Acc:VGNC:88752]	1.64442	3.84404	-1.09609	0.064425	3.27297e-66	6.11233e-65
ENSSSCG00000008953	CXCL8	C-X-C motif chemokine ligand 8 [Source:VGNC Symbol;Acc:VGNC:87106]	407.855	50.759	3.12383	0.0302809	0	0
ENSSSCG00000008957	AMCF-II	alveolar macrophage-derived chemotactic factor-II [Source:NCBI gene (formerly Entrezgene);Acc:396900]	386.699	26.4398	3.99012	0.0508487	0	0
ENSSSCG00000037579	PPBP	pro-platelet basic protein [Source:NCBI gene (formerly Entrezgene);Acc:396870]	297.816	122.084	1.4057	0.0269134	0	0
ENSSSCG00000008959	CXCL2	chemokine (C-X-C motif) ligand 2 [Source:NCBI gene (formerly Entrezgene);Acc:414904]	68.9104	10.3614	2.8538	0.0322039	0	0
ENSSSCG00000008973	NAAA	N-acylethanolamine acid amidase [Source:VGNC Symbol;Acc:VGNC:90556]	54.4148	178.579	-1.59359	0.0264372	0	0
ENSSSCG00000032474	CXCL10	C-X-C motif chemokine ligand 10 [Source:VGNC Symbol;Acc:VGNC:87101]	1338.83	33.7248	5.4295	0.0315478	0	0
ENSSSCG00000008986	SEPTIN11	septin 11 [Source:VGNC Symbol;Acc:VGNC:92720]	1.66129	3.8661	-1.09289	0.0549132	1.97545e-89	4.64504e-88
ENSSSCG00000009002	TLR2	toll like receptor 2 [Source:VGNC Symbol;Acc:VGNC:94024]	18.2913	6.13246	1.69482	0.0303779	0	0
ENSSSCG00000008687	MXD4	MAX dimerization protein 4 [Source:VGNC Symbol;Acc:VGNC:90493]	4.13459	9.88804	-1.13117	0.0572193	2.71699e-88	6.29702e-87
ENSSSCG00000009100	TNIP3	TNFAIP3 interacting protein 3 [Source:VGNC Symbol;Acc:VGNC:94277]	5.93503	1.31788	2.28617	0.0728597	1.51687e-217	7.80366e-216
ENSSSCG00000009123	CAMK2D	calcium/calmodulin dependent protein kinase II delta [Source:VGNC Symbol;Acc:VGNC:97911]	18.0986	4.89128	2.00539	0.0355153	0	0
ENSSSCG00000040162	NUPR1	nuclear protein 1, transcriptional regulator [Source:VGNC Symbol;Acc:VGNC:90989]	110.79	12.0163	3.32153	0.064339	0	0
ENSSSCG00000039300	IL27	interleukin 27 [Source:VGNC Symbol;Acc:VGNC:89101]	18.3781	2.56943	2.94628	0.0985286	8.46538e-199	4.02205e-197
ENSSSCG00000035478	RMND5A	required for meiotic nuclear division 5 homolog A [Source:VGNC Symbol;Acc:VGNC:92336]	2.32872	5.25534	-1.04642	0.060729	8.08769e-68	1.54067e-66
ENSSSCG00000033623	APOBR	apolipoprotein B receptor [Source:VGNC Symbol;Acc:VGNC:85420]	7.88346	23.7157	-1.46427	0.0479652	5.42924e-206	2.64168e-204
ENSSSCG00000023710	REEP1	receptor accessory protein 1 [Source:VGNC Symbol;Acc:VGNC:92197]	1.11372	4.07289	-1.74474	0.0629491	2.58645e-170	1.03676e-168
ENSSSCG00000010795	NDUFAB1	NADH:ubiquinone oxidoreductase subunit AB1 [Source:NCBI gene (formerly Entrezgene);Acc:100312976]	13.5546	5.24491	1.48371	0.0526202	3.15855e-176	1.30829e-174
ENSSSCG00000008334	MXD1	MAX dimerization protein 1 [Source:VGNC Symbol;Acc:VGNC:90492]	14.5201	5.70235	1.46582	0.0365917	0	0
ENSSSCG00000008348	PLEK	pleckstrin [Source:VGNC Symbol;Acc:VGNC:91531]	47.4215	25.0571	1.03989	0.0216685	0	0
ENSSSCG00000008349	CNRIP1	cannabinoid receptor interacting protein 1 [Source:VGNC Symbol;Acc:VGNC:86845]	5.00463	2.05562	1.38837	0.103555	2.48555e-42	3.24588e-41
ENSSSCG00000027855	SOCS1	suppressor of cytokine signaling 1 [Source:VGNC Symbol;Acc:VGNC:93330]	10.4895	0.33586	5.03818	0.142458	7.64121e-277	5.10067e-275
ENSSSCG00000027509	VPS54	VPS54 subunit of GARP complex [Source:VGNC Symbol;Acc:VGNC:94862]	16.3526	8.82627	1.00712	0.0375392	8.19102e-160	3.12808e-158
ENSSSCG00000008374	B3GNT2	UDP-GlcNAc:betaGal beta-1,3-N-acetylglucosaminyltransferase 2 [Source:VGNC Symbol;Acc:VGNC:85723]	25.3986	10.6017	1.37976	0.0281524	0	0
ENSSSCG00000020813	FAM20C	FAM20C golgi associated secretory pathway kinase [Source:VGNC Symbol;Acc:VGNC:87951]	5.18079	16.1119	-1.51273	0.0515676	1.869e-190	8.45708e-189
ENSSSCG00000007554	ZFAND2A	zinc finger AN1-type containing 2A [Source:VGNC Symbol;Acc:VGNC:95134]	5.33236	2.83782	1.01148	0.0968924	8.29988e-27	7.87757e-26
ENSSSCG00000031882	PNPT1	polyribonucleotide nucleotidyltransferase 1 [Source:VGNC Symbol;Acc:VGNC:91612]	15.6005	3.77135	2.16363	0.0487997	0	0
ENSSSCG00000023400	ZNF598	zinc finger protein 598, E3 ubiquitin ligase [Source:VGNC Symbol;Acc:VGNC:95272]	7.94763	2.61514	1.7128	0.0674642	1.95146e-143	6.85303e-142
ENSSSCG00000023320	CYP3A29	cytochrome P450 family 3 subfamily A member 22 [Source:NCBI gene (formerly Entrezgene);Acc:100144468]	10.1864	1.44019	2.93726	0.0367274	0	0
ENSSSCG00000026653	PILRA		4.81526	2.57845	1.01273	0.0626837	5.44678e-60	9.25208e-59
ENSSSCG00000021359	CDC42EP3	CDC42 effector protein 3 [Source:VGNC Symbol;Acc:VGNC:86457]	4.21106	10.3631	-1.17694	0.0355346	7.17143e-242	4.03649e-240
ENSSSCG00000008496	EIF2AK2	eukaryotic translation initiation factor 2 alpha kinase 2 [Source:VGNC Symbol;Acc:VGNC:87607]	34.3223	11.4097	1.70729	0.0318749	0	0
ENSSSCG00000007987	DECR2	2,4-dienoyl-CoA reductase 2 [Source:VGNC Symbol;Acc:VGNC:87236]	1.54573	4.00879	-1.20209	0.170095	6.50119e-14	3.92599e-13
ENSSSCG00000008522	XDH	xanthine dehydrogenase [Source:VGNC Symbol;Acc:VGNC:94995]	23.3344	9.27583	1.4489	0.0307126	0	0
ENSSSCG00000023912	ORAI2	ORAI calcium release-activated calcium modulator 2 [Source:VGNC Symbol;Acc:VGNC:91058]	25.1828	8.88282	1.62119	0.0393785	0	0
ENSSSCG00000039214	IL1B	interleukin 1 beta [Source:NCBI gene (formerly Entrezgene);Acc:397122]	29.1363	1.76911	4.15541	0.0889128	0	0
ENSSSCG00000035736	CCL24	C-C motif chemokine ligand 24 [Source:VGNC Symbol;Acc:VGNC:86340]	105.243	27.5972	2.05028	0.0406727	0	0
ENSSSCG00000008090	IL1A	interleukin 1 alpha [Source:VGNC Symbol;Acc:VGNC:89091]	115.439	16.1207	2.95549	0.0356649	0	0
ENSSSCG00000008562	SLC35F6	solute carrier family 35 member F6 [Source:VGNC Symbol;Acc:VGNC:93085]	25.9274	12.4564	1.17349	0.0439264	1.52458e-158	5.80852e-157
ENSSSCG00000008123	ARID5A	AT-rich interaction domain 5A [Source:VGNC Symbol;Acc:VGNC:85510]	15.1229	6.38741	1.35979	0.0461114	1.84065e-192	8.44713e-191
ENSSSCG00000028513	VKORC1L1	vitamin K epoxide reductase complex subunit 1 like 1 [Source:VGNC Symbol;Acc:VGNC:94831]	4.71961	11.0447	-1.10289	0.0491638	9.46456e-113	2.67759e-111
ENSSSCG00000008581	NCOA1	nuclear receptor coactivator 1 [Source:VGNC Symbol;Acc:VGNC:90615]	14.2493	6.51722	1.24625	0.034012	2.93313e-295	2.12474e-293
ENSSSCG00000040811	PYCARD	PYD and CARD domain containing [Source:HGNC Symbol;Acc:HGNC:16608]	5.23799	13.0753	-1.18298	0.102803	5.5726e-32	6.00933e-31
ENSSSCG00000035256	SPN	sialophorin [Source:VGNC Symbol;Acc:VGNC:93412]	6.5423	16.0801	-1.17267	0.0488422	1.07179e-128	3.42167e-127
ENSSSCG00000035430	YPEL3	yippee like 3 [Source:VGNC Symbol;Acc:VGNC:95037]	7.85693	20.0474	-1.22682	0.0583888	2.42238e-99	6.29117e-98
ENSSSCG00000008207	RPIA	ribose 5-phosphate isomerase A [Source:NCBI gene (formerly Entrezgene);Acc:100038014]	12.7416	29.2305	-1.07254	0.0456923	3.97187e-123	1.20832e-121
ENSSSCG00000008648	RSAD2	radical S-adenosyl methionine domain containing 2 [Source:VGNC Symbol;Acc:VGNC:92472]	512.127	66.8984	3.05614	0.0205239	0	0
ENSSSCG00000008647	CMPK2	cytidine/uridine monophosphate kinase 2 [Source:VGNC Symbol;Acc:VGNC:86801]	61.548	17.3612	1.94311	0.0316671	0	0
ENSSSCG00000048719	ENSSSCG00000048719		315.235	150.93	1.17882	0.0353392	2.7551e-245	1.60671e-243
ENSSSCG00000043747	ENSSSCG00000043747		7.73349	2.09007	1.99614	0.116312	2.82931e-67	5.32689e-66
ENSSSCG00000006378	SLAMF7	SLAM family member 7 [Source:HGNC Symbol;Acc:HGNC:21394]	10.4844	1.53303	2.88887	0.05581	0	0
ENSSSCG00000030801	LOC102161784		4.56069	0.732513	2.75026	0.0534655	0	0
ENSSSCG00000030801	LOC100523310		4.56069	0.732513	2.75026	0.0534655	0	0
ENSSSCG00000024973	GBP1	guanylate binding protein 1, interferon-inducible [Source:NCBI gene (formerly Entrezgene);Acc:100151938]	31.7327	6.41596	2.42178	0.0402501	0	0
ENSSSCG00000024973	LOC100523668	guanylate binding protein 1, interferon-inducible [Source:NCBI gene (formerly Entrezgene);Acc:100151938]	31.7327	6.41596	2.42178	0.0402501	0	0
ENSSSCG00000006923	GBP2	guanylate binding protein 2, interferon-inducible [Source:NCBI gene (formerly Entrezgene);Acc:100153137]	6.95187	1.90645	1.985	0.0722688	2.54816e-167	1.00643e-165
ENSSSCG00000006928	LMO4	LIM domain only 4 [Source:NCBI gene (formerly Entrezgene);Acc:100127155]	14.6103	6.16049	1.35979	0.0590231	8.92599e-119	2.63602e-117
ENSSSCG00000006418	ENSSSCG00000006418		28.7837	5.66901	2.46207	0.0441914	0	0
ENSSSCG00000037532	MNDA	myeloid cell nuclear differentiation antigen [Source:HGNC Symbol;Acc:HGNC:7183]	13.4353	1.02669	3.82073	0.0726227	0	0
ENSSSCG00000006936	ODF2L	outer dense fiber of sperm tails 2 like [Source:VGNC Symbol;Acc:VGNC:91018]	3.62276	1.16129	1.74093	0.110822	7.28885e-57	1.18933e-55
ENSSSCG00000024970	ETV3	ETS variant transcription factor 3 [Source:VGNC Symbol;Acc:VGNC:87812]	5.91556	3.05809	1.06677	0.0542239	1.88231e-87	4.34384e-86
ENSSSCG00000006495	SEMA4A	semaphorin 4A [Source:VGNC Symbol;Acc:VGNC:92700]	25.4474	7.12399	1.95325	0.0425666	0	0
ENSSSCG00000006543	ADAR	adenosine deaminase RNA specific [Source:VGNC Symbol;Acc:VGNC:85097]	19.4749	7.38751	1.51691	0.0360442	0	0
ENSSSCG00000005965	MYC	MYC proto-onco, bHLH transcription factor [Source:NCBI gene (formerly Entrezgene);Acc:448810]	10.6425	2.41266	2.25765	0.0632177	1.01587e-280	7.07345e-279
ENSSSCG00000038500	TRIB1	tribbles pseudokinase 1 [Source:VGNC Symbol;Acc:VGNC:94391]	21.0959	10.324	1.14811	0.0414767	5.85639e-170	2.34169e-168
ENSSSCG00000005970	SQLE	squalene epoxidase [Source:VGNC Symbol;Acc:VGNC:93444]	10.3999	5.31923	1.08458	0.0526953	2.03003e-95	5.06848e-94
ENSSSCG00000038991	S100A13	S100 calcium binding protein A13 [Source:VGNC Symbol;Acc:VGNC:92539]	1.54436	3.61674	-1.09334	0.0720029	2.22723e-53	3.46949e-52
ENSSSCG00000006590	S100A8	S100 calcium binding protein A8 [Source:VGNC Symbol;Acc:VGNC:92546]	253.582	131.171	1.05252	0.103371	1.16793e-25	1.07197e-24
ENSSSCG00000005981	FBXO32	F-box protein 32 [Source:VGNC Symbol;Acc:VGNC:88039]	2.09758	13.9551	-2.61038	0.0455598	0	0
ENSSSCG00000047083	H2BC21	H2B clustered histone 21 [Source:HGNC Symbol;Acc:HGNC:4760]	16.6425	8.11764	1.148	0.0614039	2.60215e-79	5.53823e-78
ENSSSCG00000006678	FCGR1A	Fc fragment of IgG, high affinity Ia, receptor (CD64) [Source:NCBI gene (formerly Entrezgene);Acc:613130]	18.631	9.26847	1.12632	0.0393706	2.65382e-181	1.13113e-179
ENSSSCG00000034321	TP53INP1	tumor protein p53 inducible nuclear protein 1 [Source:VGNC Symbol;Acc:VGNC:94329]	2.99919	11.7141	-1.84339	0.044854	0	0
ENSSSCG00000006733	TTF2	transcription termination factor 2 [Source:VGNC Symbol;Acc:VGNC:94563]	11.2808	4.89329	1.31856	0.044485	2.08383e-194	9.67305e-193
ENSSSCG00000006734	CD101	CD101 molecule [Source:VGNC Symbol;Acc:VGNC:86387]	2.74997	0.701233	2.08048	0.0909208	3.66374e-117	1.07024e-115
ENSSSCG00000006743	SLC22A15	solute carrier family 22 member 15 [Source:VGNC Symbol;Acc:VGNC:92975]	6.30678	2.6159	1.38251	0.0633368	5.86494e-107	1.6058e-105
ENSSSCG00000006748	TSPAN2	tetraspanin 2 [Source:VGNC Symbol;Acc:VGNC:94509]	0.981887	3.14338	-1.54475	0.0857356	7.0964e-74	1.44377e-72
ENSSSCG00000006127	NBN	nibrin [Source:VGNC Symbol;Acc:VGNC:90592]	7.39893	2.88458	1.47437	0.0452096	1.36059e-234	7.50133e-233
ENSSSCG00000006774	PPM1J	protein phosphatase, Mg2+/Mn2+ dependent 1J [Source:VGNC Symbol;Acc:VGNC:91709]	3.51387	8.43995	-1.1335	0.0673578	7.42214e-65	1.35784e-63
ENSSSCG00000006776	MOV10	Mov10 RISC complex RNA helicase [Source:VGNC Symbol;Acc:VGNC:90316]	41.689	15.1769	1.57585	0.0258745	0	0
ENSSSCG00000006793	ENSSSCG00000006793		13.0781	39.3358	-1.46543	0.0470985	7.56196e-214	3.84138e-212
ENSSSCG00000040681	FABP4	fatty acid binding protein 4, adipocyte [Source:NCBI gene (formerly Entrezgene);Acc:399533]	0.631917	4.11835	-2.54277	0.159347	4.45099e-59	7.47415e-58
ENSSSCG00000006153	FABP5	fatty acid binding protein 5 [Source:VGNC Symbol;Acc:VGNC:98794]	45.8459	104.077	-1.05281	0.0649277	2.03351e-60	3.4909e-59
ENSSSCG00000037449	CSF1	colony stimulating factor 1 [Source:VGNC Symbol;Acc:VGNC:87030]	8.13319	1.54537	2.50494	0.0691128	2.52324e-289	1.80356e-287
ENSSSCG00000037808	ENSSSCG00000037808		5.20808	2.55895	1.13898	0.051155	3.95299e-111	1.10862e-109
ENSSSCG00000006830	PSMA5	proteasome 20S subunit alpha 5 [Source:VGNC Symbol;Acc:VGNC:98838]	45.6002	22.2622	1.14236	0.0830093	2.06963e-44	2.80242e-43
ENSSSCG00000006862	VCAM1	vascular cell adhesion molecule 1 [Source:VGNC Symbol;Acc:VGNC:94811]	63.5933	28.9252	1.25494	0.0364788	1.1069e-260	6.93058e-259
ENSSSCG00000006209	VCPIP1	valosin containing protein interacting protein 1 [Source:VGNC Symbol;Acc:VGNC:94813]	21.2755	8.13026	1.50524	0.0319709	0	0
ENSSSCG00000006238	CYP7A1	cytochrome P450 family 7 subfamily A member 1 [Source:VGNC Symbol;Acc:VGNC:98774]	27.856	111.589	-1.88141	0.0251741	0	0
ENSSSCG00000032846	BPNT2	3'(2'), 5'-bisphosphate nucleotidase 2 [Source:VGNC Symbol;Acc:VGNC:98737]	2.50707	9.44846	-1.7906	0.0469423	0	0
ENSSSCG00000006324	ALDH9A1		32.1089	16.0914	1.11329	0.0499289	1.9605e-111	5.51742e-110
ENSSSCG00000045831	ENSSSCG00000045831		3.24498	7.6267	-1.09348	0.102736	8.96061e-28	8.6989e-27
ENSSSCG00000012160	SH3KBP1	SH3 domain containing kinase binding protein 1 [Source:VGNC Symbol;Acc:VGNC:92828]	10.9496	5.90591	1.00801	0.0426926	1.62203e-124	5.00043e-123
ENSSSCG00000012166	SMS	spermine synthase [Source:HGNC Symbol;Acc:HGNC:11123]	9.18968	33.063	-1.72359	0.0461495	1.60664e-306	1.23003e-304
ENSSSCG00000012173	SAT1	spermidine/spermine N1-acetyltransferase 1 [Source:NCBI gene (formerly Entrezgene);Acc:397645]	568.135	208.13	1.56819	0.0266886	0	0
ENSSSCG00000012201	TASL	TLR adaptor interacting with endolysosomal SLC15A4 [Source:VGNC Symbol;Acc:VGNC:87111]	9.22905	3.88438	1.36486	0.0439921	1.15158e-212	5.79523e-211
ENSSSCG00000034882	ENSSSCG00000034882		1.86429	8.11961	-1.88897	0.317721	9.71915e-11	5.0225e-10
ENSSSCG00000012746	VMA21		6.47969	15.8099	-1.16304	0.0470338	2.61533e-136	8.72893e-135
ENSSSCG00000025447	MID1IP1	MID1 interacting protein 1 [Source:VGNC Symbol;Acc:VGNC:90214]	11.3417	25.0862	-1.02096	0.049605	2.14006e-95	5.33497e-94
ENSSSCG00000012254	GPR82	G protein-coupled receptor 82 [Source:NCBI gene (formerly Entrezgene);Acc:100158124]	2.22293	6.722	-1.47183	0.0617031	4.53412e-127	1.43335e-125
ENSSSCG00000012258	FUNDC1	FUN14 domain containing 1 [Source:VGNC Symbol;Acc:VGNC:88264]	31.1129	9.46842	1.83376	0.0408306	0	0
ENSSSCG00000012823	DKC1	dyskerin pseudouridine synthase 1 [Source:VGNC Symbol;Acc:VGNC:87320]	5.53889	2.692	1.15039	0.0711148	3.55672e-60	6.06068e-59
ENSSSCG00000023026	CLCN5	chloride voltage-gated channel 5 [Source:NCBI gene (formerly Entrezgene);Acc:397263]	3.37534	7.80879	-1.08505	0.0470432	5.33203e-119	1.58043e-117
ENSSSCG00000032946	HMGN5		5.6188	2.86881	1.07897	0.07824	1.45316e-44	1.9743e-43
ENSSSCG00000012117	PRPS2	phosphoribosyl pyrophosphate synthetase 2 [Source:NCBI gene (formerly Entrezgene);Acc:100510993]	14.9134	7.92294	1.0312	0.0289316	1.63877e-279	1.1123e-277
ENSSSCG00000012126	GPM6B	glycoprotein M6B [Source:HGNC Symbol;Acc:HGNC:4461]	5.11218	16.8682	-1.59974	0.0430762	3.76198e-303	2.82656e-301
ENSSSCG00000002004	PSME2	proteasome activator subunit 2 [Source:NCBI gene (formerly Entrezgene);Acc:397522]	5.65661	2.65086	1.19448	0.10722	3.6277e-30	3.73975e-29
ENSSSCG00000001509	DAXX	death domain associated protein [Source:VGNC Symbol;Acc:VGNC:87161]	11.8961	4.76099	1.43842	0.063697	3.08457e-114	8.78802e-113
ENSSSCG00000001516	BAK1	BCL2 antagonist/killer 1 [Source:VGNC Symbol;Acc:VGNC:85752]	13.1711	5.085	1.49239	0.0486051	2.45742e-208	1.21028e-206
ENSSSCG00000032242	HMGA1	high mobility group AT-hook 1 [Source:VGNC Symbol;Acc:VGNC:103070]	11.486	5.23329	1.24145	0.0696217	1.86822e-72	3.73967e-71
ENSSSCG00000001561	ETV7	ETS variant transcription factor 7 [Source:VGNC Symbol;Acc:VGNC:87816]	11.1536	1.46953	3.03619	0.0838845	2.58015e-289	1.83611e-287
ENSSSCG00000030309	NDRG2	NDRG family member 2 [Source:VGNC Symbol;Acc:VGNC:90632]	0.761975	3.43357	-2.02335	0.132102	3.13998e-54	4.94378e-53
ENSSSCG00000001573	PIM1	Pim-1 proto-oncogene, serine/threonine kinase [Source:HGNC Symbol;Acc:HGNC:8986]	18.2742	8.07528	1.2953	0.0497165	5.64428e-151	2.06752e-149
ENSSSCG00000037267	MAX	MYC associated factor X [Source:VGNC Symbol;Acc:VGNC:90046]	10.9332	4.6546	1.34601	0.043835	2.18482e-208	1.07931e-206
ENSSSCG00000002332	SIPA1L1	signal induced proliferation associated 1 like 1 [Source:VGNC Symbol;Acc:VGNC:92882]	5.55613	1.46006	2.04243	0.0517474	0	0
ENSSSCG00000001723	PLA2G7	phospholipase A2 group VII [Source:VGNC Symbol;Acc:VGNC:91501]	19.0571	54.8026	-1.40233	0.0261416	0	0
ENSSSCG00000038231	ABCD4	ATP binding cassette subfamily D member 4 [Source:VGNC Symbol;Acc:VGNC:84964]	11.0844	4.94087	1.27891	0.0600419	5.21563e-102	1.38574e-100
ENSSSCG00000038401	TRAM2	translocation associated membrane protein 2 [Source:HGNC Symbol;Acc:HGNC:16855]	6.71049	15.2267	-1.05915	0.0406907	1.21035e-150	4.41355e-149
ENSSSCG00000032355	LY86	lymphocyte antigen 86 [Source:VGNC Symbol;Acc:VGNC:89905]	19.8	9.78542	1.12244	0.0823459	1.27228e-43	1.70136e-42
ENSSSCG00000040010	BCL2A1	BCL2 related protein A1 [Source:VGNC Symbol;Acc:VGNC:85779]	106.845	37.7961	1.61747	0.0395746	0	0
ENSSSCG00000035598	EDN1	endothelin 1 [Source:NCBI gene (formerly Entrezgene);Acc:396915]	17.5789	2.9377	2.69345	0.0642272	0	0
ENSSSCG00000001835	ABHD2	abhydrolase domain containing 2, acylglycerol lipase [Source:VGNC Symbol;Acc:VGNC:84980]	5.41703	2.28128	1.35865	0.0596651	4.09443e-116	1.18533e-114
ENSSSCG00000001836	RLBP1	retinaldehyde binding protein 1 [Source:VGNC Symbol;Acc:VGNC:92327]	11.5657	6.1718	1.02057	0.0459221	1.08277e-110	3.03137e-109
ENSSSCG00000035153	TRIM38	tripartite motif containing 38 [Source:VGNC Symbol;Acc:VGNC:94411]	7.69333	2.83382	1.55914	0.0461593	2.21165e-251	1.32814e-249
ENSSSCG00000037565	H1-2	H1.2 linker histone, cluster member [Source:NCBI gene (formerly Entrezgene);Acc:574051]	4.15036	1.57258	1.4439	0.217612	1.26036e-12	7.15888e-12
ENSSSCG00000045769	ENSSSCG00000045769		5.47472	0.80713	2.84537	0.151526	7.45663e-81	1.62338e-79
ENSSSCG00000001137	H1-3	H1.3 linker histone, cluster member [Source:HGNC Symbol;Acc:HGNC:4717]	32.6364	10.8812	1.69673	0.0539999	5.9997e-218	3.09646e-216
ENSSSCG00000001852	IDH2	isocitrate dehydrogenase (NADP(+)) 2 [Source:NCBI gene (formerly Entrezgene);Acc:397603]	25.0234	13.1564	1.04272	0.0379256	1.10761e-167	4.38538e-166
ENSSSCG00000035297	ISG12(A)	putative ISG12(a) protein [Source:NCBI gene (formerly Entrezgene);Acc:100153902]	15.2536	5.41612	1.61474	0.0539678	5.78507e-198	2.72455e-196
ENSSSCG00000001252	UBD	ubiquitin D [Source:NCBI gene (formerly Entrezgene);Acc:100294688]	2.71658	0.694199	1.9764	0.266341	4.76088e-15	3.01361e-14
ENSSSCG00000025208	RNF39	ring finger protein 39 [Source:VGNC Symbol;Acc:VGNC:92391]	0.529084	3.80352	-2.59814	0.297426	3.20592e-20	2.49343e-19
ENSSSCG00000001233	TRIM26	tripartite motif containing 26 [Source:NCBI gene (formerly Entrezgene);Acc:100144460]	29.3431	9.23793	1.7809	0.0407775	0	0
ENSSSCG00000001912	PML	PML nuclear body scaffold [Source:VGNC Symbol;Acc:VGNC:99296]	30.7088	11.5385	1.53075	0.0283263	0	0
ENSSSCG00000002516	WARS1	tryptophanyl-tRNA synthetase 1 [Source:VGNC Symbol;Acc:VGNC:94891]	47.3615	17.1335	1.58551	0.0384674	0	0
ENSSSCG00000041364	ENSSSCG00000041364		5.08323	2.02279	1.43878	0.086397	1.34406e-63	2.42592e-62
ENSSSCG00000027607	IER3	immediate early response 3 [Source:VGNC Symbol;Acc:VGNC:89027]	59.2271	15.0499	2.08776	0.0786999	2.4229e-156	9.18767e-155
ENSSSCG00000001952	NFKBIA	NFKB inhibitor alpha [Source:VGNC Symbol;Acc:VGNC:90721]	55.1193	12.7193	2.23276	0.0409855	0	0
ENSSSCG00000001950	PSMA6	proteasome 20S subunit alpha 6 [Source:NCBI gene (formerly Entrezgene);Acc:100156790]	22.2083	9.48831	1.34564	0.0435977	1.64594e-210	8.20632e-209
ENSSSCG00000001394	ENSSSCG00000001394		18.8259	4.64785	2.1218	0.086443	2.41282e-134	7.93822e-133
ENSSSCG00000001395	ENSSSCG00000001395		6.39876	1.99605	1.76471	0.150989	7.80742e-33	8.55638e-32
ENSSSCG00000001404	TNF	tumor necrosis factor [Source:VGNC Symbol;Acc:VGNC:94249]	7.88792	0.752529	3.49454	0.115977	2.54605e-202	1.2314e-200
ENSSSCG00000025593	TAP2	transporter 2, ATP binding cassette subfamily B member [Source:NCBI gene (formerly Entrezgene);Acc:733650]	26.5814	8.2532	1.80642	0.0342652	0	0
ENSSSCG00000026951	PSMB8	proteasome 20S subunit beta 8 [Source:VGNC Symbol;Acc:VGNC:91910]	35.8647	13.6492	1.51301	0.0336252	0	0
ENSSSCG00000001463	PSMB9	proteasome 20S subunit beta 9 [Source:VGNC Symbol;Acc:VGNC:91911]	15.6841	5.70323	1.57134	0.0657568	1.74213e-127	5.51812e-126
ENSSSCG00000025618	TAP1	transporter 1, ATP binding cassette subfamily B member [Source:VGNC Symbol;Acc:VGNC:98358]	54.4011	13.1356	2.16759	0.0362136	0	0
ENSSSCG00000000437	ARHGAP9	Rho GTPase activating protein 9 [Source:VGNC Symbol;Acc:VGNC:85482]	2.09625	6.83559	-1.57464	0.0792976	4.90403e-89	1.14645e-87
ENSSSCG00000000449	DTX3	deltex E3 ubiquitin ligase 3 [Source:VGNC Symbol;Acc:VGNC:87468]	12.8993	5.99028	1.2187	0.0569918	8.90092e-103	2.37662e-101
ENSSSCG00000000435	ARHGEF25	Rho guanine nucleotide exchange factor 25 [Source:VGNC Symbol;Acc:VGNC:103216]	3.4078	0.70982	2.35348	0.140239	1.00124e-64	1.82757e-63
ENSSSCG00000000433	B4GALNT1	beta-1,4-N-acetyl-galactosaminyltransferase 1 [Source:VGNC Symbol;Acc:VGNC:85730]	3.07452	8.46219	-1.32974	0.080276	5.72548e-63	1.02311e-61
ENSSSCG00000025027	METTL1	methyltransferase like 1 [Source:VGNC Symbol;Acc:VGNC:90154]	7.15691	2.61111	1.56757	0.0550396	1.05676e-179	4.45715e-178
ENSSSCG00000037619	EEF1AKMT3	EEF1A lysine methyltransferase 3 [Source:VGNC Symbol;Acc:VGNC:87553]	7.87325	3.94583	1.10509	0.0674488	1.23506e-61	2.16391e-60
ENSSSCG00000000896	NTN4	netrin 4 [Source:VGNC Symbol;Acc:VGNC:90933]	2.03318	5.93982	-1.41955	0.068737	4.41319e-96	1.11392e-94
ENSSSCG00000000457	USP15	ubiquitin specific peptidase 15 [Source:VGNC Symbol;Acc:VGNC:94748]	14.6055	5.13697	1.62524	0.0334637	0	0
ENSSSCG00000037910	DUSP6	dual specificity phosphatase 6 [Source:VGNC Symbol;Acc:VGNC:87488]	33.3688	12.4129	1.54453	0.0377536	0	0
ENSSSCG00000038031	CPSF6	cleavage and polyadenylation specific factor 6 [Source:VGNC Symbol;Acc:VGNC:86962]	114.683	525.989	-2.06887	0.0646197	3.54236e-226	1.89481e-224
ENSSSCG00000032936	PIM3	Pim-3 proto-onco, serine/threonine kinase [Source:VGNC Symbol;Acc:VGNC:91450]	9.11228	2.0577	2.25071	0.0675557	9.02311e-245	5.18716e-243
ENSSSCG00000033843	ETFRF1	electron transfer flavoprotein regulatory factor 1 [Source:VGNC Symbol;Acc:VGNC:87804]	11.5294	5.07513	1.29387	0.0891002	4.00649e-49	5.88907e-48
ENSSSCG00000000563	IRAG2	inositol 1,4,5-triphosphate receptor associated 2 [Source:HGNC Symbol;Acc:HGNC:6690]	6.38834	2.0565	1.75088	0.0671849	5.99972e-151	2.19275e-149
ENSSSCG00000000105	KDELR3	KDEL endoplasmic reticulum protein retention receptor 3 [Source:VGNC Symbol;Acc:VGNC:89406]	3.11186	6.88911	-1.00936	0.0932552	1.35542e-28	1.3441e-27
ENSSSCG00000000130	CYTH4	cytohesin 4 [Source:VGNC Symbol;Acc:VGNC:87137]	13.5029	6.61741	1.14363	0.0480102	1.00589e-126	3.16748e-125
ENSSSCG00000000148	LOC106510284		9.26191	1.78223	2.49432	0.0788034	1.48932e-221	7.78591e-220
ENSSSCG00000039706	LOC100156062		7.61956	1.57161	2.38693	0.0753041	4.90003e-222	2.56997e-220
ENSSSCG00000000601	PTPRO	protein tyrosine phosphatase receptor type O [Source:VGNC Symbol;Acc:VGNC:98226]	4.86901	2.42639	1.11763	0.0535405	4.56026e-98	1.17866e-96
ENSSSCG00000024881	TCP11L2	t-complex 11 like 2 [Source:VGNC Symbol;Acc:VGNC:93835]	0.971015	2.97466	-1.48599	0.0762172	5.67306e-86	1.28712e-84
ENSSSCG00000000171	CKAP4	cytoskeleton associated protein 4 [Source:VGNC Symbol;Acc:VGNC:86716]	5.65529	2.61336	1.21557	0.10262	1.03324e-33	1.15909e-32
ENSSSCG00000000623	BCL2L14	BCL2 like 14 [Source:VGNC Symbol;Acc:VGNC:85782]	5.15836	1.61105	1.78795	0.0805931	2.83531e-110	7.88324e-109
ENSSSCG00000000656	CLEC2B	C-type lectin domain family 2, member B [Source:NCBI gene (formerly Entrezgene);Acc:100520839]	87.9984	41.7913	1.19204	0.0390051	1.93577e-206	9.5047e-205
ENSSSCG00000034555	LOC100520491		234.905	94.0513	1.43884	0.0252411	0	0
ENSSSCG00000000657	CLEC2D		32.992	16.8258	1.08522	0.0530529	2.74566e-94	6.80267e-93
ENSSSCG00000000660	A2M	alpha-2-macroglobulin [Source:VGNC Symbol;Acc:VGNC:103209]	2.89099	25.1132	-2.99681	0.038347	0	0
ENSSSCG00000023868	ENSSSCG00000023868		132.423	54.2631	1.40444	0.0374769	0	0
ENSSSCG00000031242	LOC110260749		15.0571	6.31667	1.37021	0.0527776	6.19887e-150	2.24019e-148
ENSSSCG00000038418	CLEC4E		22.7077	8.20734	1.579	0.0665367	8.95492e-126	2.77122e-124
ENSSSCG00000000278	ATF7		11.4154	6.06662	1.0259	0.0510578	4.54235e-91	1.0903e-89
ENSSSCG00000000291	GPR84		8.9638	0.984893	3.28059	0.117243	5.18948e-175	2.1331e-173
ENSSSCG00000000293	ITGA5	integrin subunit alpha 5 [Source:VGNC Symbol;Acc:VGNC:89236]	11.4527	4.08342	1.60471	0.0430425	1.73945e-305	1.32543e-303
ENSSSCG00000000743	FKBP4	FKBP prolyl isomerase 4 [Source:VGNC Symbol;Acc:VGNC:88147]	42.6468	16.7175	1.4681	0.0378945	0	0
ENSSSCG00000000746	WASHC1	WASH complex subunit 1 [Source:NCBI gene (formerly Entrezgene);Acc:100512536]	3.70211	1.69162	1.23613	0.0675518	3.91267e-76	8.11364e-75
ENSSSCG00000000396	STAT2	signal transducer and activator of transcription 2 [Source:VGNC Symbol;Acc:VGNC:93539]	20.0731	8.65815	1.33228	0.0332377	0	0
ENSSSCG00000000774	USP18	ubiquitin specific peptidase 18 [Source:NCBI gene (formerly Entrezgene);Acc:396777]	38.6778	8.65567	2.27818	0.0339619	0	0
ENSSSCG00000000862	GNPTAB	N-acetylglucosamine-1-phosphate transferase subunits alpha and beta [Source:VGNC Symbol;Acc:VGNC:88546]	18.3562	50.5987	-1.34207	0.0249065	0	0
ENSSSCG00000000864	CHPT1	choline phosphotransferase 1 [Source:VGNC Symbol;Acc:VGNC:86659]	2.81903	6.31139	-1.03225	0.0640228	9.17248e-60	1.55154e-58
ENSSSCG00000016832	IL7R	interleukin 7 receptor [Source:VGNC Symbol;Acc:VGNC:89114]	268.888	20.9654	3.79628	0.0377878	0	0
ENSSSCG00000016855	FYB1	FYN binding protein 1 [Source:HGNC Symbol;Acc:HGNC:4036]	13.4192	4.52023	1.68362	0.0557914	2.70183e-201	1.30285e-199
ENSSSCG00000016863	OXCT1	3-oxoacid CoA-transferase 1 [Source:VGNC Symbol;Acc:VGNC:91113]	1.98444	5.61091	-1.37653	0.0478579	2.92548e-183	1.26359e-181
ENSSSCG00000016971	MCCC2	methylcrotonoyl-CoA carboxylase 2 [Source:VGNC Symbol;Acc:VGNC:90064]	2.49709	7.19444	-1.40157	0.0566517	1.8585e-136	6.22867e-135
ENSSSCG00000017024	CCNG1	cyclin G1 [Source:VGNC Symbol;Acc:VGNC:86357]	97.1674	414.076	-1.97075	0.0188846	0	0
ENSSSCG00000017054	CYFIP2	cytoplasmic FMR1 interacting protein 2 [Source:VGNC Symbol;Acc:VGNC:87127]	6.60108	14.8023	-1.04197	0.0413336	1.7066e-141	5.92871e-140
ENSSSCG00000028875	HAVCR2	hepatitis A virus cellular receptor 2 [Source:HGNC Symbol;Acc:HGNC:18437]	4.8601	0.668576	2.96143	0.11623	1.49733e-145	5.32773e-144
ENSSSCG00000017087	GM2A	GM2 ganglioside activator [Source:VGNC Symbol;Acc:VGNC:88506]	92.6082	50.1925	1.00209	0.028073	2.51587e-280	1.72942e-278
ENSSSCG00000017091	TNIP1	TNFAIP3 interacting protein 1 [Source:VGNC Symbol;Acc:VGNC:94275]	29.9884	14.3092	1.1847	0.0342055	3.65859e-264	2.34527e-262
ENSSSCG00000016782	OTULINL	OTU deubiquitinase with linear linkage specificity like [Source:VGNC Symbol;Acc:VGNC:91107]	7.10707	18.5263	-1.2568	0.0503608	8.5652e-139	2.91904e-137
ENSSSCG00000016792	RETREG1	reticulophagy regulator 1 [Source:VGNC Symbol;Acc:VGNC:92223]	2.18182	5.16878	-1.11087	0.0809593	3.69347e-44	4.98032e-43
ENSSSCG00000026744	ZDHHC20	zinc finger DHHC-type palmitoyltransferase 20 [Source:VGNC Symbol;Acc:VGNC:95122]	6.23634	15.4802	-1.18939	0.0306762	0	0
ENSSSCG00000035992	UBL3	ubiquitin like 3 [Source:VGNC Symbol;Acc:VGNC:94660]	3.04609	9.26746	-1.48152	0.0461883	4.75152e-227	2.55853e-225
ENSSSCG00000009330	ALOX5AP	arachidonate 5-lipoxygenase activating protein [Source:NCBI gene (formerly Entrezgene);Acc:397392]	5.33491	12.7061	-1.11343	0.0982174	4.13692e-31	4.35077e-30
ENSSSCG00000024385	RNASEH2B	ribonuclease H2 subunit B [Source:VGNC Symbol;Acc:VGNC:92339]	4.52762	1.40988	1.79426	0.0862931	2.96421e-97	7.63698e-96
ENSSSCG00000037572	EPSTI1	epithelial stromal interaction 1 [Source:VGNC Symbol;Acc:VGNC:87753]	95.673	18.7749	2.46552	0.0367036	0	0
ENSSSCG00000009434	RGCC	regulator of cell cycle [Source:VGNC Symbol;Acc:VGNC:92251]	20.5151	9.8342	1.17873	0.0418183	4.09258e-176	1.69083e-174
ENSSSCG00000009469	ACOD1	aconitate decarboxylase 1 [Source:VGNC Symbol;Acc:VGNC:85015]	41.3229	3.53005	3.6672	0.0528806	0	0
ENSSSCG00000031999	GPR18	G protein-coupled receptor 18 [Source:VGNC Symbol;Acc:VGNC:88620]	10.3184	2.60496	2.09054	0.0933672	2.52917e-112	7.14269e-111
ENSSSCG00000009542	TNFSF13B	TNF superfamily member 13b [Source:VGNC Symbol;Acc:VGNC:94269]	32.0274	13.5189	1.3647	0.0414846	1.15145e-238	6.39195e-237
ENSSSCG00000039244	PHYH	phytanoyl-CoA 2-hydroxylase [Source:VGNC Symbol;Acc:VGNC:96483]	20.9163	76.3599	-1.74527	0.0380091	0	0
ENSSSCG00000031456	ARL5B	ADP ribosylation factor like GTPase 5B [Source:VGNC Symbol;Acc:VGNC:95985]	6.66193	2.99181	1.26984	0.0591698	1.66711e-103	4.47351e-102
ENSSSCG00000021815	IL15RA		8.10992	1.90179	2.19274	0.10984	5.06115e-90	1.19879e-88
ENSSSCG00000025686	KMO	kynurenine 3-monooxygenase [Source:VGNC Symbol;Acc:VGNC:96398]	26.6304	13.0624	1.1462	0.0345276	5.96506e-243	3.39294e-241
ENSSSCG00000035034	CNIH4	cornichon family AMPA receptor auxiliary protein 4 [Source:VGNC Symbol;Acc:VGNC:96060]	3.4581	1.38399	1.43289	0.0841231	2.17763e-66	4.08091e-65
ENSSSCG00000031174	FBP1	fructose-bisphosphatase 1 [Source:VGNC Symbol;Acc:VGNC:96297]	29.268	3.39761	3.21931	0.062528	0	0
ENSSSCG00000010952	TUT7	terminal uridylyl transferase 7 [Source:VGNC Symbol;Acc:VGNC:96106]	13.6297	5.48033	1.4328	0.030219	0	0
ENSSSCG00000039950	RMI1	RecQ mediated genome instability 1 [Source:VGNC Symbol;Acc:VGNC:96104]	5.83216	1.50843	2.05051	0.0957284	4.70266e-103	1.25773e-101
ENSSSCG00000010996	BAG1	BAG cochaperone 1 [Source:VGNC Symbol;Acc:VGNC:96502]	36.5872	19.5773	1.02049	0.0399564	3.80817e-145	1.34611e-143
ENSSSCG00000011000	DNAJA1	DnaJ heat shock protein family (Hsp40) member A1 [Source:NCBI gene (formerly Entrezgene);Acc:100512008]	120.837	49.3531	1.41199	0.0269216	0	0
ENSSSCG00000026552	MFSD14B	major facilitator superfamily domain containing 14B [Source:VGNC Symbol;Acc:VGNC:99721]	80.1831	28.4224	1.61573	0.0259059	0	0
ENSSSCG00000024084	ENSSSCG00000024084		10.0115	2.12748	2.08534	0.432736	3.15293e-08	1.39426e-07
ENSSSCG00000023870	ENSSSCG00000023870		16.8655	4.87425	1.74002	0.333812	6.00158e-09	2.78992e-08
ENSSSCG00000027476	ENSSSCG00000027476		32.4549	7.90221	2.0988	0.214712	6.15843e-24	5.4067e-23
ENSSSCG00000037360	CST3	cystatin C [Source:NCBI gene (formerly Entrezgene);Acc:733672]	69.308	159.357	-1.07696	0.0410001	2.35302e-153	8.77847e-152
ENSSSCG00000007146	SIGLEC1	sialic acid binding Ig like lectin 1 [Source:NCBI gene (formerly Entrezgene);Acc:397623]	94.7935	28.7918	1.83784	0.0217671	0	0
ENSSSCG00000038854	PSMF1	proteasome inhibitor subunit 1 [Source:VGNC Symbol;Acc:VGNC:96512]	16.0978	5.1159	1.76805	0.0530052	3.54278e-245	2.05864e-243
ENSSSCG00000033613	FOXS1	forkhead box S1 [Source:VGNC Symbol;Acc:VGNC:96303]	13.7335	1.72461	3.1101	0.0557623	0	0
ENSSSCG00000027806	SAMHD1	SAM and HD domain containing deoxynucleoside triphosphate triphosphohydrolase 1 [Source:VGNC Symbol;Acc:VGNC:95712]	23.8019	4.26161	2.59717	0.0491948	0	0
ENSSSCG00000023522	TGM2	transglutaminase 2 [Source:VGNC Symbol;Acc:VGNC:95542]	3.00191	0.860856	1.9101	0.0898223	1.40665e-101	3.72509e-100
ENSSSCG00000038594	SDC4	syndecan 4 [Source:VGNC Symbol;Acc:VGNC:95487]	8.006	3.99319	1.10895	0.0830592	5.67967e-42	7.38723e-41
ENSSSCG00000007435	PLTP	phospholipid transfer protein [Source:NCBI gene (formerly Entrezgene);Acc:397527]	10.6937	36.7886	-1.65973	0.0437311	0	0
ENSSSCG00000035078	CD40	CD40 molecule [Source:VGNC Symbol;Acc:VGNC:95545]	36.6677	6.03346	2.71842	0.0539536	0	0
ENSSSCG00000007448	OCSTAMP	osteoclast stimulatory transmembrane protein [Source:VGNC Symbol;Acc:VGNC:95743]	32.2311	9.26738	1.91564	0.0460452	0	0
ENSSSCG00000030108	ZNFX1	zinc finger NFX1-type containing 1 [Source:VGNC Symbol;Acc:VGNC:96210]	99.4073	24.9985	2.11113	0.0188237	0	0
ENSSSCG00000036129	RNF114	ring finger protein 114 [Source:NCBI gene (formerly Entrezgene);Acc:414917]	49.3095	26.567	1.01007	0.0345632	5.28123e-189	2.33096e-187
ENSSSCG00000007492	FAM210B	family with sequence similarity 210 member B [Source:VGNC Symbol;Acc:VGNC:95736]	1.96074	4.56033	-1.08455	0.0874801	1.32432e-36	1.56153e-35
ENSSSCG00000007495	CASS4	Cas scaffold protein family member 4 [Source:NCBI gene (formerly Entrezgene);Acc:100126293]	5.80798	2.91075	1.10865	0.049728	2.11395e-111	5.93893e-110
ENSSSCG00000007508	ZBP1	Z-DNA binding protein 1 [Source:VGNC Symbol;Acc:VGNC:95770]	63.85	13.6983	2.34023	0.0289526	0	0
ENSSSCG00000034216	OGFR	opioid growth factor receptor [Source:VGNC Symbol;Acc:VGNC:95658]	13.3391	5.19857	1.47374	0.0581516	5.22556e-143	1.82714e-141
ENSSSCG00000007007	IDO1	indoleamine 2,3-dioxygenase 1 [Source:VGNC Symbol;Acc:VGNC:96371]	183.59	9.10726	4.45235	0.0416081	0	0
ENSSSCG00000042233	ENSSSCG00000042233		0.890557	3.97513	-2.01519	0.13482	8.62222e-52	1.31276e-50
ENSSSCG00000027677	LOC110255205		4.55488	2.183	1.15858	0.114521	2.1283e-25	1.94241e-24
ENSSSCG00000035839	TOP3A	DNA topoisomerase III alpha [Source:VGNC Symbol;Acc:VGNC:94312]	5.1836	2.45211	1.18837	0.0634189	1.1427e-79	2.45143e-78
ENSSSCG00000030277	ENDOV	endonuclease V [Source:HGNC Symbol;Acc:HGNC:26640]	11.2723	3.33322	1.8777	0.0356767	0	0
ENSSSCG00000017146	ENSSSCG00000017146		43.4171	12.6481	1.89824	0.024088	0	0
ENSSSCG00000036383	LGALS3BP	galectin 3 binding protein [Source:VGNC Symbol;Acc:VGNC:89695]	101.104	32.7928	1.74214	0.0366568	0	0
ENSSSCG00000040773	TOB1	transducer of ERBB2, 1 [Source:NCBI gene (formerly Entrezgene);Acc:100144440]	22.3422	11.2689	1.10434	0.0457539	5.24141e-130	1.67996e-128
ENSSSCG00000017164	TIMP2	TIMP metallopeptidase inhibitor 2 [Source:VGNC Symbol;Acc:VGNC:93995]	9.03162	24.7365	-1.33217	0.0336324	0	0
ENSSSCG00000036956	SOCS3	suppressor of cytokine signaling 3 [Source:VGNC Symbol;Acc:VGNC:99052]	24.1144	9.37967	1.4818	0.0504421	5.42804e-191	2.46999e-189
ENSSSCG00000017202	LOC100521680		240.529	103.042	1.34218	0.0240958	0	0
ENSSSCG00000037541	CD300LF		43.9993	21.4979	1.1513	0.0391258	1.26679e-191	5.78071e-190
ENSSSCG00000033918	CD300A		2.73883	6.09049	-1.01859	0.0792786	4.55284e-39	5.64873e-38
ENSSSCG00000017690	DHRS11	mitochondrial rRNA methyltransferase 1 [Source:NCBI gene (formerly Entrezgene);Acc:100513493]	5.35728	2.49187	1.2183	0.0458607	8.11433e-157	3.08421e-155
ENSSSCG00000039569	ENSSSCG00000039569		2.29571	7.65837	-1.48549	0.291504	1.1375e-08	5.19805e-08
ENSSSCG00000034371	ENSSSCG00000034371		1.37887	5.91823	-1.11592	0.698924	0.0030857	0.00809852
ENSSSCG00000032343	CCL4	C-C motif chemokine ligand 4 [Source:NCBI gene (formerly Entrezgene);Acc:396668]	14.1351	0.684406	4.47601	0.121922	7.66012e-298	5.67622e-296
ENSSSCG00000017700	CCL3L1	chemokine (C-C motif) ligand 3-like 1 [Source:NCBI gene (formerly Entrezgene);Acc:494459]	119.067	8.54272	3.9106	0.0783019	0	0
ENSSSCG00000017705	CCL5	C-C motif chemokine ligand 5 [Source:NCBI gene (formerly Entrezgene);Acc:396613]	101.686	18.9252	2.53296	0.0885259	8.75806e-182	3.75273e-180
ENSSSCG00000032652	SLFN11	schlafen family member 11 [Source:HGNC Symbol;Acc:HGNC:26633]	10.1321	2.34561	2.22394	0.0575333	0	0
ENSSSCG00000040648	CCL8	chemokine (C-C motif) ligand 8 [Source:NCBI gene (formerly Entrezgene);Acc:100302703]	283.373	9.94564	4.94829	0.0516911	0	0
ENSSSCG00000017723	CCL2	chemokine (C-C motif) ligand 2 [Source:NCBI gene (formerly Entrezgene);Acc:397422]	442.364	14.1616	5.08277	0.0454383	0	0
ENSSSCG00000017728	MYO1D	myosin ID [Source:VGNC Symbol;Acc:VGNC:90527]	5.19932	13.6377	-1.26905	0.0397999	1.96476e-224	1.04061e-222
ENSSSCG00000017754	LGALS9	galectin 9 [Source:NCBI gene (formerly Entrezgene);Acc:396972]	89.5496	33.5322	1.53583	0.0311396	0	0
ENSSSCG00000017301	TLK2	tousled like kinase 2 [Source:VGNC Symbol;Acc:VGNC:94017]	7.63303	3.52953	1.22772	0.0477046	2.1801e-147	7.80873e-146
ENSSSCG00000029763	IFI35	interferon induced protein 35 [Source:VGNC Symbol;Acc:VGNC:89032]	30.5887	13.2454	1.32231	0.0619948	2.7922e-102	7.43083e-101
ENSSSCG00000017401	ATP6V0A1	ATPase H+ transporting V0 subunit a1 [Source:VGNC Symbol;Acc:VGNC:85663]	3.2692	7.50285	-1.0755	0.0443379	2.89641e-131	9.39531e-130
ENSSSCG00000017886	FBXO39	F-box protein 39 [Source:VGNC Symbol;Acc:VGNC:88043]	16.9083	4.40761	2.05711	0.0388926	0	0
ENSSSCG00000035446	CAVIN1	caveolae associated protein 1 [Source:VGNC Symbol;Acc:VGNC:86217]	0.702567	3.12828	-2.02549	0.0739961	3.25755e-166	1.27107e-164
ENSSSCG00000017416	DHX58	DExH-box helicase 58 [Source:VGNC Symbol;Acc:VGNC:87297]	37.8653	7.31306	2.48965	0.0489718	0	0
ENSSSCG00000017420	CNP	2',3'-cyclic nucleotide 3' phosphodiesterase [Source:VGNC Symbol;Acc:VGNC:86840]	12.4646	3.29209	2.03578	0.0691032	5.26793e-192	2.41071e-190
ENSSSCG00000017428	JUP	junction plakoglobin [Source:VGNC Symbol;Acc:VGNC:99008]	11.4317	5.15469	1.26158	0.0616989	2.93359e-94	7.24606e-93
ENSSSCG00000017924	PELP1	proline, glutamate and leucine rich protein 1 [Source:VGNC Symbol;Acc:VGNC:91310]	5.80419	1.63209	1.94489	0.0596393	1.72807e-234	9.49496e-233
ENSSSCG00000032469	SENP3		12.9813	6.88458	1.02694	0.0595129	5.34067e-68	1.01978e-66
ENSSSCG00000017526	COPZ2	COPI coat complex subunit zeta 2 [Source:VGNC Symbol;Acc:VGNC:86904]	0.916498	3.04664	-1.52896	0.217443	8.29335e-14	4.98589e-13
ENSSSCG00000016438	NUB1	negative regulator of ubiquitin like proteins 1 [Source:VGNC Symbol;Acc:VGNC:90942]	15.4074	7.71368	1.1172	0.0382521	8.10259e-189	3.56646e-187
ENSSSCG00000031897	GIMAP7		19.4323	9.88957	1.08872	0.0633874	2.04013e-67	3.86358e-66
ENSSSCG00000021933	CLEC5A	C-type lectin domain containing 5A [Source:VGNC Symbol;Acc:VGNC:86757]	3.24959	9.65162	-1.44463	0.0684638	3.73167e-100	9.73852e-99
ENSSSCG00000016502	PARP12	poly(ADP-ribose) polymerase family member 12 [Source:VGNC Symbol;Acc:VGNC:96688]	38.3781	15.283	1.44652	0.0270432	0	0
ENSSSCG00000016504	TBXAS1	thromboxane A synthase 1 [Source:NCBI gene (formerly Entrezgene);Acc:397112]	6.15451	2.21812	1.57346	0.0906491	8.78381e-69	1.69324e-67
ENSSSCG00000016620	TSPAN12	tetraspanin 12 [Source:VGNC Symbol;Acc:VGNC:94501]	6.94738	21.7369	-1.52041	0.0499104	4.09751e-205	1.98772e-203
ENSSSCG00000038138	TFEC	transcription factor EC [Source:VGNC Symbol;Acc:VGNC:93918]	62.7621	19.007	1.84204	0.032163	0	0
ENSSSCG00000022912	NT5C3A	5'-nucleotidase, cytosolic IIIA [Source:VGNC Symbol;Acc:VGNC:98162]	17.4637	3.11645	2.60489	0.0402311	0	0
ENSSSCG00000023445	AVL9	AVL9 cell migration associated [Source:VGNC Symbol;Acc:VGNC:85701]	1.96051	4.56292	-1.0949	0.044958	2.68262e-132	8.71933e-131
ENSSSCG00000037598	SNX10	sorting nexin 10 [Source:VGNC Symbol;Acc:VGNC:93303]	320.233	173.629	1.00263	0.0243656	0	0
ENSSSCG00000030388	UPP1	uridine phosphorylase 1 [Source:VGNC Symbol;Acc:VGNC:94725]	76.3209	11.0286	2.908	0.050243	0	0
ENSSSCG00000016758	STK17A	serine/threonine kinase 17a [Source:HGNC Symbol;Acc:HGNC:11395]	15.3109	6.33029	1.39111	0.0416978	2.31505e-245	1.35498e-243
ENSSSCG00000039582	PSMA2		42.5623	20.0465	1.194	0.085296	7.43016e-46	1.02499e-44
ENSSSCG00000035077	INHBA	inhibin subunit beta A [Source:VGNC Symbol;Acc:VGNC:89133]	3.12507	1.08973	1.60917	0.140685	1.32514e-31	1.41109e-30
ENSSSCG00000018061	ENSSSCG00000018061		449.744	214.078	1.18875	0.0294775	0	0
ENSSSCG00000018083	ENSSSCG00000018083		1.76809	6.66867	-1.20131	0.588031	0.00102001	0.00288165
ENSSSCG00000018084	ND3	mitochondrially encoded NADH:ubiquinone oxidoreductase core subunit 3 [Source:VGNC Symbol;Acc:VGNC:99794]	164.115	422.157	-1.21671	0.126103	2.20144e-23	1.89664e-22
ENSSSCG00000018086	ND4L	NADH dehydrogenase subunit 4L [Source:NCBI gene (formerly Entrezgene);Acc:808509]	645.847	1783.5	-1.33184	0.0934955	2.17503e-47	3.10109e-46
ENSSSCG00000018087	ND4	mitochondrially encoded NADH:ubiquinone oxidoreductase core subunit 4 [Source:VGNC Symbol;Acc:VGNC:99795]	478.726	1245.68	-1.24459	0.088094	1.1652e-46	1.62967e-45
ENSSSCG00000018093	ENSSSCG00000018093		1.88463	7.80542	-1.37633	0.607141	0.000433804	0.00129174
ENSSSCG00000018094	CYTB	cytochrome b [Source:NCBI gene (formerly Entrezgene);Acc:808513]	177.356	541.309	-1.48483	0.0574525	1.37403e-148	4.9545e-147
ENSSSCG00000040945	ZFYVE21	zinc finger FYVE-type containing 21 [Source:VGNC Symbol;Acc:VGNC:95159]	3.12957	8.19792	-1.25467	0.0885326	6.23397e-47	8.78739e-46
ENSSSCG00000005838	TRAF2	TNF receptor associated factor 2 [Source:VGNC Symbol;Acc:VGNC:94359]	4.30008	1.96983	1.2223	0.10973	3.6342e-30	3.74406e-29
ENSSSCG00000035675	METTL7A		5.80428	19.1026	-1.59256	0.0567728	2.03766e-174	8.27043e-173
ENSSSCG00000037528	LOC110258710		7.57903	2.41092	1.73469	0.156142	5.82921e-30	5.97874e-29
ENSSSCG00000035457	LOC110258711		6.94701	2.93686	1.35125	0.0800051	2.45527e-65	4.52252e-64
ENSSSCG00000038411	ssc-mir-6782	ssc-mir-6782 [Source:miRBase;Acc:MI0031620]	8.85102	2.70021	1.59274	0.383838	8.52151e-07	3.35911e-06

## Sheet: JXA1_vs_NC_38h
ENSG_ID	Gene_SYMBOL	description	JXA1_38h_mean_FPKM	NC_38h_mean_FPKM	log2FoldChange (LFC)	standard error of LFC	pvalue	FDR-adjusted pvalue (padj)
ENSSSCG00000004791	RASGRP1	RAS guanyl releasing protein 1 [Source:VGNC Symbol;Acc:VGNC:92113]	5.87008	2.1191	1.51416	0.0649711	1.75129e-121	7.98327e-120
ENSSSCG00000039179	ENSSSCG00000039179		3.78195	1.40842	1.46227	0.0792959	3.07452e-77	9.01171e-76
ENSSSCG00000043519	ENSSSCG00000043519		4.0095	1.7835	1.07077	0.258439	8.57004e-07	3.57089e-06
ENSSSCG00000031023	CD24	CD24 molecule [Source:HGNC Symbol;Acc:HGNC:1645]	133.609	31.9692	2.11253	0.0381975	0	0
ENSSSCG00000026454	PMAIP1	phorbol-12-myristate-13-acetate-induced protein 1 [Source:NCBI gene (formerly Entrezgene);Acc:397278]	55.9904	12.3698	2.22768	0.0435252	0	0
ENSSSCG00000005423	ABCA1	ATP binding cassette subfamily A member 1 [Source:VGNC Symbol;Acc:VGNC:84947]	23.3447	11.323	1.09506	0.0308982	1.77967e-276	1.94124e-274
ENSSSCG00000004113	STXBP5	syntaxin binding protein 5 [Source:VGNC Symbol;Acc:VGNC:93599]	3.10301	7.30646	-1.17787	0.0452179	7.53225e-151	4.21337e-149
ENSSSCG00000005437	KLF4	Kruppel like factor 4 [Source:VGNC Symbol;Acc:VGNC:98062]	5.12693	2.40592	1.12918	0.0766494	1.8218e-50	3.52608e-49
ENSSSCG00000021504	IFN-ALPHAOMEGA	interferon-alphaomega [Source:NCBI gene (formerly Entrezgene);Acc:100310806]	3.09887	0.0146745	5.34365	1.04457	1.77841e-10	1.00437e-09
ENSSSCG00000005163	IFNB1	interferon beta 1 [Source:VGNC Symbol;Acc:VGNC:89038]	5.62224	0.438174	3.57481	0.334573	5.64325e-29	6.86678e-28
ENSSSCG00000021386	PTGR1	prostaglandin reductase 1 [Source:VGNC Symbol;Acc:VGNC:91957]	35.1109	82.3536	-1.17294	0.0384602	1.5202e-205	1.15497e-203
ENSSSCG00000004154	TNFAIP3	TNF alpha induced protein 3 [Source:VGNC Symbol;Acc:VGNC:94252]	14.0329	3.1084	2.22333	0.0441639	0	0
ENSSSCG00000021383	CGAS	cyclic GMP-AMP synthase [Source:VGNC Symbol;Acc:VGNC:86614]	4.03164	1.54399	1.42882	0.0682238	1.16574e-98	4.28963e-97
ENSSSCG00000004193	ENPP1	ectonucleotide pyrophosphatase/phosphodiesterase 1 [Source:VGNC Symbol;Acc:VGNC:87708]	23.4332	57.4051	-1.23889	0.0190013	0	0
ENSSSCG00000004195	ARG1	arginase 1 [Source:VGNC Symbol;Acc:VGNC:85454]	101.377	11.8336	3.15099	0.0236021	0	0
ENSSSCG00000036790	AKAP7	A-kinase anchoring protein 7 [Source:VGNC Symbol;Acc:VGNC:85222]	7.20904	3.53703	1.07305	0.053378	2.83666e-91	9.66934e-90
ENSSSCG00000004510	ACAA2	acetyl-CoA acyltransferase 2 [Source:VGNC Symbol;Acc:VGNC:84996]	0.864515	3.23829	-1.83228	0.0918936	2.75799e-90	9.33865e-89
ENSSSCG00000004233	SMPDL3A	sphingomyelin phosphodiesterase acid like 3A [Source:VGNC Symbol;Acc:VGNC:93265]	198.475	486.092	-1.23864	0.0180683	0	0
ENSSSCG00000035934	TXNDC16	thioredoxin domain containing 16 [Source:VGNC Symbol;Acc:VGNC:94606]	1.99689	5.26745	-1.34088	0.0655805	3.86702e-94	1.36067e-92
ENSSSCG00000005617	STXBP1	syntaxin binding protein 1 [Source:VGNC Symbol;Acc:VGNC:93596]	9.80219	4.53491	1.16183	0.0410749	2.73405e-177	1.83928e-175
ENSSSCG00000024867	ISG20	interferon stimulated exonuclease gene 20 [Source:HGNC Symbol;Acc:HGNC:6130]	7.62439	1.5463	2.34529	0.0891753	5.12931e-155	2.95584e-153
ENSSSCG00000005724	SETX	senataxin [Source:VGNC Symbol;Acc:VGNC:92766]	25.651	13.2718	1.00157	0.0282621	1.47935e-276	1.62526e-274
ENSSSCG00000005738	RALGDS		3.49879	1.29523	1.4805	0.0579587	3.12602e-145	1.69282e-143
ENSSSCG00000029414	FCN1	ficolin (collagen/fibrinogen domain containing) 1 [Source:NCBI gene (formerly Entrezgene);Acc:397316]	2.81169	7.90729	-1.42753	0.0668773	2.31758e-102	8.84793e-101
ENSSSCG00000029715	OLFM1	olfactomedin 1 [Source:VGNC Symbol;Acc:VGNC:91031]	5.6129	16.0182	-1.45765	0.052609	2.95517e-170	1.92036e-168
ENSSSCG00000005211	CD274	CD274 molecule [Source:VGNC Symbol;Acc:VGNC:86404]	10.0768	2.49728	2.05803	0.0530885	0	0
ENSSSCG00000030655	MAMDC2	MAM domain containing 2 [Source:VGNC Symbol;Acc:VGNC:89962]	0.695934	5.38515	-2.8888	0.105336	1.94838e-168	1.24492e-166
ENSSSCG00000005267	ANXA1	annexin A1 [Source:VGNC Symbol;Acc:VGNC:103026]	169.504	71.5483	1.29591	0.029332	0	0
ENSSSCG00000020666	EHD4	EH domain containing 4 [Source:VGNC Symbol;Acc:VGNC:87598]	38.893	14.8473	1.44025	0.0364803	0	0
ENSSSCG00000011876	DTX3L	deltex E3 ubiquitin ligase 3L [Source:VGNC Symbol;Acc:VGNC:87469]	12.0186	4.29808	1.53362	0.049743	4.32478e-210	3.36958e-208
ENSSSCG00000027709	PARP9	poly(ADP-ribose) polymerase family member 9 [Source:HGNC Symbol;Acc:HGNC:24118]	9.20249	3.23412	1.55564	0.0520057	5.3393e-198	3.90127e-196
ENSSSCG00000011600	SLC6A6	solute carrier family 6 member 6 [Source:VGNC Symbol;Acc:VGNC:93166]	67.9691	164.71	-1.22275	0.0209346	0	0
ENSSSCG00000011946	ALCAM	activated leukocyte cell adhesion molecule [Source:VGNC Symbol;Acc:VGNC:85236]	18.57	42.8697	-1.15237	0.0251058	0	0
ENSSSCG00000011951	NFKBIZ	NFKB inhibitor zeta [Source:VGNC Symbol;Acc:VGNC:90726]	13.5266	5.74608	1.28845	0.0346244	2.74787e-304	3.27833e-302
ENSSSCG00000027550	PLCD1	phospholipase C delta 1 [Source:VGNC Symbol;Acc:VGNC:91517]	5.04464	13.1047	-1.30889	0.0693391	1.05993e-80	3.21155e-79
ENSSSCG00000038062	SAMSN1	SAM domain, SH3 domain and nuclear localization signals 1 [Source:VGNC Symbol;Acc:VGNC:92573]	6.83162	2.27566	1.63151	0.0610844	1.1521e-158	6.81927e-157
ENSSSCG00000026707	XCR1	X-C motif chemokine receptor 1 [Source:VGNC Symbol;Acc:VGNC:94994]	6.93403	2.40389	1.57628	0.0605077	4.91722e-151	2.7607e-149
ENSSSCG00000011322	CCR1	C-C motif chemokine receptor 1 [Source:NCBI gene (formerly Entrezgene);Acc:414374]	320.873	150.235	1.14744	0.0186015	0	0
ENSSSCG00000024344	CCR5	chemokine (C-C motif) receptor 5 [Source:NCBI gene (formerly Entrezgene);Acc:414371]	14.7676	1.44783	3.40232	0.0655628	0	0
ENSSSCG00000036844	GPR171	G protein-coupled receptor 171 [Source:VGNC Symbol;Acc:VGNC:88615]	2.47611	0.340999	2.86223	0.2	2.57285e-49	4.88681e-48
ENSSSCG00000028623	RARRES1	retinoic acid receptor responder 1 [Source:VGNC Symbol;Acc:VGNC:92097]	5.29182	11.9511	-1.10635	0.0783402	1.17104e-46	2.1264e-45
ENSSSCG00000012062	TTC3	tetratricopeptide repeat domain 3 [Source:VGNC Symbol;Acc:VGNC:94545]	3.15815	6.97374	-1.08769	0.0395551	8.0239e-168	5.06335e-166
ENSSSCG00000033727	GPX1	glutathione peroxidase 1 [Source:VGNC Symbol;Acc:VGNC:88652]	136.307	315.729	-1.15663	0.0285038	0	0
ENSSSCG00000038948	ETS2	ETS proto-onco 2, transcription factor [Source:VGNC Symbol;Acc:VGNC:87809]	18.676	7.42394	1.38265	0.0344722	0	0
ENSSSCG00000012076	MX2	MX dynamin like GTPase 2 [Source:HGNC Symbol;Acc:HGNC:7533]	182.149	69.0954	1.45101	0.0169334	0	0
ENSSSCG00000012077	MX1	MX dynamin like GTPase 1 [Source:VGNC Symbol;Acc:VGNC:98143]	316.21	77.2268	2.08672	0.0191107	0	0
ENSSSCG00000028905	TNIK	TRAF2 and NCK interacting kinase [Source:VGNC Symbol;Acc:VGNC:98381]	3.8476	8.21991	-1.04081	0.0406385	4.29502e-146	2.34247e-144
ENSSSCG00000040581	CISH	cytokine inducible SH2 containing protein [Source:VGNC Symbol;Acc:VGNC:86709]	9.98257	1.78654	2.52471	0.0936376	7.1804e-163	4.33406e-161
ENSSSCG00000020906	GHSR	TNF superfamily member 10 [Source:NCBI gene (formerly Entrezgene);Acc:406191]	31.1228	8.19661	1.97645	0.0264068	0	0
ENSSSCG00000023033	PARP3	poly(ADP-ribose) polymerase family member 3 [Source:HGNC Symbol;Acc:HGNC:273]	9.68522	5.00392	1.00075	0.04844	2.69072e-96	9.66825e-95
ENSSSCG00000011449	GNL3	G protein nucleolar 3 [Source:VGNC Symbol;Acc:VGNC:88540]	7.49005	3.41605	1.16644	0.0920696	4.13857e-38	6.2389e-37
ENSSSCG00000024393	B3GNT5	UDP-GlcNAc:betaGal beta-1,3-N-acetylglucosaminyltransferase 5 [Source:VGNC Symbol;Acc:VGNC:85726]	17.5435	5.35797	1.76146	0.0383195	0	0
ENSSSCG00000011782	ABCC5	ATP binding cassette subfamily C member 5 [Source:VGNC Symbol;Acc:VGNC:84958]	6.81569	14.6113	-1.04477	0.0317062	1.54005e-239	1.41676e-237
ENSSSCG00000011465	PDE12	phosphodiesterase 12 [Source:HGNC Symbol;Acc:HGNC:25386]	7.06651	3.39183	1.10711	0.0531772	1.29913e-97	4.73486e-96
ENSSSCG00000039758	ENSSSCG00000039758		40.9566	13.2538	1.67222	0.0581526	2.07249e-183	1.41924e-181
ENSSSCG00000011474	PXK	PX domain containing serine/threonine kinase like [Source:VGNC Symbol;Acc:VGNC:92015]	10.638	4.78049	1.20303	0.0472349	2.45884e-144	1.31751e-142
ENSSSCG00000034802	RTP4		26.5527	7.77449	1.81589	0.0585808	9.12113e-213	7.21704e-211
ENSSSCG00000021206	IL1RAP	interleukin 1 receptor accessory protein [Source:VGNC Symbol;Acc:VGNC:98046]	16.9044	3.63515	2.26581	0.0400461	0	0
ENSSSCG00000011825	ATP13A3	ATPase 13A3 [Source:VGNC Symbol;Acc:VGNC:85639]	27.3033	13.3779	1.08047	0.0292316	1.98296e-300	2.34742e-298
ENSSSCG00000041487	ENSSSCG00000041487		3.57841	7.67242	-1.03938	0.0681543	5.91996e-54	1.22332e-52
ENSSSCG00000034185	SNORA73	Small nucleolar RNA SNORA73 family [Source:RFAM;Acc:RF00045]	4.61924	1.95584	1.02854	0.346275	7.06961e-05	0.000242498
ENSSSCG00000003848	LRP8	LDL receptor related protein 8 [Source:VGNC Symbol;Acc:VGNC:89822]	3.75282	1.28343	1.58064	0.0940699	8.3366e-65	2.05668e-63
ENSSSCG00000034570	IFI6	interferon alpha inducible protein 6 [Source:VGNC Symbol;Acc:VGNC:89033]	318.117	127.644	1.36209	0.0623717	5.9591e-107	2.39478e-105
ENSSSCG00000034284	LOC100515837		18.4798	4.92188	1.95429	0.0650405	2.23729e-200	1.66662e-198
ENSSSCG00000031380	MARCKSL1	MARCKS like 1 [Source:VGNC Symbol;Acc:VGNC:98498]	13.7954	2.33391	2.60659	0.124817	1.17728e-99	4.3531e-98
ENSSSCG00000026931	SERTAD1	SERTA domain containing 1 [Source:VGNC Symbol;Acc:VGNC:92749]	13.8103	6.99725	1.02533	0.064015	3.41069e-59	7.77382e-58
ENSSSCG00000020872	PDZK1IP1		1.10894	3.56926	-1.53051	0.221394	1.40919e-13	9.61564e-13
ENSSSCG00000032803	CYP2S1	cytochrome P450 family 2 subfamily S member 1 [Source:VGNC Symbol;Acc:VGNC:103351]	7.17888	1.50127	2.29641	0.0892286	1.3948e-148	7.71741e-147
ENSSSCG00000035420	HES4	hes family bHLH transcription factor 4 [Source:VGNC Symbol;Acc:VGNC:88857]	6.98139	0.633869	3.50745	0.0928808	0	0
ENSSSCG00000040575	ISG15	ISG15 ubiquitin like modifier [Source:VGNC Symbol;Acc:VGNC:89223]	340.688	48.3395	2.8656	0.0640297	0	0
ENSSSCG00000037815	ZC3H12A	zinc finger CCCH-type containing 12A [Source:VGNC Symbol;Acc:VGNC:95089]	5.15612	1.63317	1.69377	0.0931699	1.85376e-75	5.31121e-74
ENSSSCG00000038879	RELB	RELB proto-onco, NF-kB subunit [Source:VGNC Symbol;Acc:VGNC:92204]	4.92009	1.54056	1.70504	0.0948032	6.03313e-74	1.69049e-72
ENSSSCG00000040607	MAF	MAF bZIP transcription factor [Source:VGNC Symbol;Acc:VGNC:89945]	3.06354	8.06556	-1.33485	0.0680602	7.17749e-87	2.33705e-85
ENSSSCG00000003419	MAD2L2	mitotic arrest deficient 2 like 2 [Source:VGNC Symbol;Acc:VGNC:89941]	11.6846	5.60358	1.09788	0.0727466	7.68686e-53	1.55067e-51
ENSSSCG00000003137	PLEKHA4	pleckstrin homology domain containing A4 [Source:VGNC Symbol;Acc:VGNC:91534]	9.48075	3.84925	1.34628	0.0606939	3.1202e-110	1.29129e-108
ENSSSCG00000026478	PADI2	peptidyl arginine deiminase 2 [Source:VGNC Symbol;Acc:VGNC:91146]	5.16123	24.1426	-2.16893	0.0391282	0	0
ENSSSCG00000031106	PLA2G2D	phospholipase A2 group IID [Source:VGNC Symbol;Acc:VGNC:91491]	44.2037	1.61616	4.81738	0.0988239	0	0
ENSSSCG00000028108	ASAP3	ArfGAP with SH3 domain, ankyrin repeat and PH domain 3 [Source:VGNC Symbol;Acc:VGNC:85559]	5.43893	1.84984	1.59729	0.0708011	3.69296e-114	1.59308e-112
ENSSSCG00000039514	ID3	inhibitor of DNA binding 3, HLH protein [Source:VGNC Symbol;Acc:VGNC:89023]	11.2289	4.88371	1.23441	0.102173	6.82091e-35	9.69852e-34
ENSSSCG00000003763	IFI44	interferon induced protein 44 [Source:VGNC Symbol;Acc:VGNC:97102]	42.0434	18.3433	1.24792	0.0305401	0	0
ENSSSCG00000027660	IFI44L	interferon induced protein 44 like [Source:VGNC Symbol;Acc:VGNC:97103]	58.8066	23.5766	1.37066	0.0267857	0	0
ENSSSCG00000003766	DNAJB4	DnaJ heat shock protein family (Hsp40) member B4 [Source:VGNC Symbol;Acc:VGNC:96623]	8.04142	3.39449	1.29106	0.0596054	2.96423e-105	1.16969e-103
ENSSSCG00000032648	RBL2	RB transcriptional corepressor like 2 [Source:VGNC Symbol;Acc:VGNC:92143]	3.39055	7.11164	-1.00704	0.0548756	1.09508e-76	3.17324e-75
ENSSSCG00000040887	HEATR3	terminal nucleotidyltransferase 4B [Source:VGNC Symbol;Acc:VGNC:98649]	8.60352	3.95639	1.17183	0.0357066	1.7572e-237	1.59727e-235
ENSSSCG00000032043	SLC35D1	solute carrier family 35 member D1 [Source:VGNC Symbol;Acc:VGNC:98614]	4.61951	16.452	-1.77271	0.0407965	0	0
ENSSSCG00000022521	DPY19L3	dpy-19 like C-mannosyltransferase 3 [Source:VGNC Symbol;Acc:VGNC:87426]	2.44668	6.27287	-1.30431	0.0490699	7.05628e-157	4.09721e-155
ENSSSCG00000022312	RHPN2	rhophilin Rho GTPase binding protein 2 [Source:VGNC Symbol;Acc:VGNC:98548]	6.63367	1.73691	1.97417	0.0856338	1.1849e-119	5.30632e-118
ENSSSCG00000012893	UNC93B1	unc-93 homolog B1, TLR signaling regulator [Source:VGNC Symbol;Acc:VGNC:94712]	70.4372	28.4632	1.35917	0.0300881	0	0
ENSSSCG00000038918	CTSF	cathepsin F [Source:VGNC Symbol;Acc:VGNC:87076]	3.71905	7.93401	-1.01929	0.0882702	2.54168e-32	3.37513e-31
ENSSSCG00000022492	AMPD3	adenosine monophosphate deaminase 3 [Source:VGNC Symbol;Acc:VGNC:85288]	3.02572	7.50706	-1.2546	0.0474407	2.49583e-155	1.44371e-153
ENSSSCG00000014349	STING1	stimulator of interferon response cGAMP interactor 1 [Source:VGNC Symbol;Acc:VGNC:93547]	4.55913	2.23164	1.05621	0.110437	3.92321e-23	3.99409e-22
ENSSSCG00000023178	BATF2	basic leucine zipper ATF-like transcription factor 2 [Source:VGNC Symbol;Acc:VGNC:85759]	9.97023	3.42981	1.5804	0.0750766	8.26936e-100	3.06508e-98
ENSSSCG00000013418	CFD	complement factor D [Source:VGNC Symbol;Acc:VGNC:86609]	3.55163	23.5018	-2.65701	0.093602	4.3491e-180	2.95178e-178
ENSSSCG00000033010	AHNAK	AHNAK nucleoprotein [Source:VGNC Symbol;Acc:VGNC:96790]	28.5798	60.9699	-1.03865	0.0274012	0	0
ENSSSCG00000024015	FADS1	fatty acid desaturase 1 [Source:VGNC Symbol;Acc:VGNC:87875]	6.12314	1.81255	1.798	0.0819026	1.37083e-108	5.59733e-107
ENSSSCG00000013147	FAM111B	FAM111 trypsin like peptidase B [Source:VGNC Symbol;Acc:VGNC:87889]	48.8144	24.3899	1.05235	0.0282556	5.22658e-305	6.28466e-303
ENSSSCG00000021176	LPXN	leupaxin [Source:VGNC Symbol;Acc:VGNC:89797]	16.8423	37.5903	-1.10026	0.0366617	3.1553e-199	2.33906e-197
ENSSSCG00000013181	SERPING1	serpin family G member 1 [Source:VGNC Symbol;Acc:VGNC:92745]	99.4148	47.8998	1.10456	0.0326175	1.03163e-252	1.00987e-250
ENSSSCG00000023379	UBE2L6	ubiquitin conjugating enzyme E2 L6 [Source:VGNC Symbol;Acc:VGNC:94647]	30.1206	8.74751	1.83327	0.048804	0	0
ENSSSCG00000033453	BST2	bone marrow stromal cell antigen 2 [Source:VGNC Symbol;Acc:VGNC:85897]	43.5648	13.9357	1.69431	0.0504041	2.5818e-249	2.47966e-247
ENSSSCG00000037025	PLVAP	plasmalemma vesicle associated protein [Source:VGNC Symbol;Acc:VGNC:91577]	2.83411	6.79481	-1.19577	0.0969936	3.14188e-36	4.59135e-35
ENSSSCG00000013260	MDK	midkine [Source:VGNC Symbol;Acc:VGNC:100167]	15.8297	7.09825	1.19883	0.0769207	4.82904e-56	1.03865e-54
ENSSSCG00000013298	PDHX	pyruvate dehydrogenase complex component X [Source:VGNC Symbol;Acc:VGNC:91270]	11.5161	5.69091	1.06647	0.0535069	8.67189e-90	2.91693e-88
ENSSSCG00000013307	LMO2	LIM domain only 2 [Source:VGNC Symbol;Acc:VGNC:89765]	22.0596	9.69995	1.23033	0.0515537	4.15206e-127	1.96913e-125
ENSSSCG00000039731	GLRX	glutaredoxin [Source:NCBI gene (formerly Entrezgene);Acc:397463]	198.409	76.7509	1.41303	0.0764699	1.68238e-77	4.94071e-76
ENSSSCG00000014173	LNPEP	leucyl and cystinyl aminopeptidase [Source:VGNC Symbol;Acc:VGNC:89772]	4.33678	9.96938	-1.14563	0.0415946	2.73453e-168	1.73996e-166
ENSSSCG00000028512	LDLR	low density lipoprotein receptor [Source:VGNC Symbol;Acc:VGNC:89671]	7.90507	1.42452	2.52254	0.0510072	0	0
ENSSSCG00000014257	SLC27A6	solute carrier family 27 member 6 [Source:VGNC Symbol;Acc:VGNC:93040]	0.77139	3.5369	-2.12002	0.111094	1.82285e-83	5.72773e-82
ENSSSCG00000033183	MCEMP1	mast cell expressed membrane protein 1 [Source:VGNC Symbol;Acc:VGNC:98119]	6.10079	2.55246	1.28774	0.1098	4.85149e-33	6.55638e-32
ENSSSCG00000040016	EMR4		8.77567	18.2946	-1.0043	0.031634	1.18248e-222	9.8676e-221
ENSSSCG00000014565	IFITM1		159.837	45.3877	1.86779	0.0295483	0	0
ENSSSCG00000014565	LOC100519082		159.837	45.3877	1.86779	0.0295483	0	0
ENSSSCG00000032436	LOC100626247		21.3807	8.12455	1.44481	0.0644258	1.15426e-112	4.90996e-111
ENSSSCG00000038912	IFITM3	interferon induced transmembrane protein 3 [Source:NCBI gene (formerly Entrezgene);Acc:100518544]	356.238	137.621	1.42348	0.0354345	0	0
ENSSSCG00000012853	IRF7	interferon regulatory factor 7 [Source:VGNC Symbol;Acc:VGNC:89210]	47.8791	15.0431	1.71988	0.0423378	0	0
ENSSSCG00000039243	CD81	CD81 molecule [Source:VGNC Symbol;Acc:VGNC:86431]	123.979	64.2454	1.00014	0.0261716	0	0
ENSSSCG00000009720	DDX60	DExD/H-box helicase 60 [Source:VGNC Symbol;Acc:VGNC:87234]	17.0058	3.76536	2.22605	0.0422027	0	0
ENSSSCG00000037735	HCAR2		15.6928	3.70789	2.12716	0.0673358	2.58101e-221	2.11906e-219
ENSSSCG00000010527	MARVELD1	MARVEL domain containing 1 [Source:HGNC Symbol;Acc:HGNC:28674]	4.86458	10.5639	-1.00437	0.168027	6.53967e-11	3.79435e-10
ENSSSCG00000010261	PPA1	inorganic pyrophosphatase 1 [Source:VGNC Symbol;Acc:VGNC:96757]	68.2132	20.5432	1.7796	0.0505833	6.9761e-273	7.39806e-271
ENSSSCG00000034444	EIF4EBP2	eukaryotic translation initiation factor 4E binding protein 2 [Source:VGNC Symbol;Acc:VGNC:87629]	3.78234	8.42998	-1.10163	0.0432201	1.17905e-144	6.33989e-143
ENSSSCG00000010278	CDH23	cadherin related 23 [Source:HGNC Symbol;Acc:HGNC:13733]	1.0408	3.2479	-1.58499	0.0561168	6.05471e-177	4.03762e-175
ENSSSCG00000009817	P2RX7	purinergic receptor P2X 7 [Source:HGNC Symbol;Acc:HGNC:8537]	1.54246	4.4607	-1.47085	0.0759757	8.31344e-85	2.66152e-83
ENSSSCG00000036865	SDS	serine dehydratase [Source:HGNC Symbol;Acc:HGNC:10691]	34.7584	17.676	1.02052	0.0578403	3.97799e-71	1.07709e-69
ENSSSCG00000009879	TPCN1	two pore segment channel 1 [Source:VGNC Symbol;Acc:VGNC:94333]	1.7366	3.79332	-1.06265	0.0631083	4.94198e-65	1.22914e-63
ENSSSCG00000009881	OAS2	2'-5'-oligoadenylate synthetase 2 [Source:VGNC Symbol;Acc:VGNC:91007]	90.8756	40.2064	1.22819	0.0267119	0	0
ENSSSCG00000046640	OAS1	2'-5'-oligoadenylate synthetase 1 [Source:HGNC Symbol;Acc:HGNC:8086]	379.509	149.15	1.39871	0.031321	0	0
ENSSSCG00000009889	ALDH2	aldehyde dehydrogenase 2 family member [Source:NCBI gene (formerly Entrezgene);Acc:733685]	5.01782	15.0698	-1.52878	0.0414394	2.70426e-299	3.17668e-297
ENSSSCG00000010437	PAPSS2	3'-phosphoadenosine 5'-phosphosulfate synthase 2 [Source:VGNC Symbol;Acc:VGNC:91173]	3.87989	1.70156	1.23206	0.0761478	3.89261e-60	8.97947e-59
ENSSSCG00000010438	ATAD1	ATPase family AAA domain containing 1 [Source:VGNC Symbol;Acc:VGNC:85598]	9.09718	4.46425	1.07589	0.0393407	4.77933e-166	2.94295e-164
ENSSSCG00000010445	ANKRD22	ankyrin repeat domain 22 [Source:VGNC Symbol;Acc:VGNC:85329]	7.75698	2.71517	1.55338	0.0791627	3.90697e-87	1.27759e-85
ENSSSCG00000010451	IFIT2	interferon induced protein with tetratricopeptide repeats 2 [Source:VGNC Symbol;Acc:VGNC:89034]	189.218	43.5589	2.1714	0.0264012	0	0
ENSSSCG00000010452	IFIT1	interferon-induced protein with tetratricopeptide repeats 1 [Source:NCBI gene (formerly Entrezgene);Acc:100153038]	453.23	101.744	2.20799	0.0174052	0	0
ENSSSCG00000010454	IFIT5	interferon induced protein with tetratricopeptide repeats 5 [Source:HGNC Symbol;Acc:HGNC:13328]	60.4334	18.2508	1.77928	0.0272245	0	0
ENSSSCG00000051054	ENSSSCG00000051054		7.94442	2.49691	1.7073	0.0765082	6.21818e-112	2.63041e-110
ENSSSCG00000010026	PIK3IP1	phosphoinositide-3-kinase interacting protein 1 [Source:VGNC Symbol;Acc:VGNC:91444]	1.61066	8.84084	-2.39981	0.0589742	0	0
ENSSSCG00000037536	SLC25A28	solute carrier family 25 member 28 [Source:VGNC Symbol;Acc:VGNC:93005]	24.9061	10.5178	1.28962	0.054008	3.16358e-127	1.50502e-125
ENSSSCG00000010540	ENTPD7	ectonucleoside triphosphate diphosphohydrolase 7 [Source:VGNC Symbol;Acc:VGNC:87716]	20.773	6.97037	1.62458	0.0403927	0	0
ENSSSCG00000010554	SCD	stearoyl-CoA desaturase [Source:NCBI gene (formerly Entrezgene);Acc:396670]	110.844	50.4306	1.18845	0.0199024	0	0
ENSSSCG00000009584	SEMA4D	semaphorin 4D [Source:VGNC Symbol;Acc:VGNC:92703]	6.73708	2.99023	1.22353	0.0375291	2.26793e-234	2.00194e-232
ENSSSCG00000040631	LPL	lipoprotein lipase [Source:VGNC Symbol;Acc:VGNC:89795]	24.7495	94.1258	-1.87224	0.028104	0	0
ENSSSCG00000033113	CHMP7	charged multivesicular body protein 7 [Source:VGNC Symbol;Acc:VGNC:86654]	19.0447	7.63054	1.37051	0.0439646	1.4967e-214	1.19666e-212
ENSSSCG00000040815	DUSP5	dual specificity phosphatase 5 [Source:VGNC Symbol;Acc:VGNC:87487]	5.14147	1.67584	1.6527	0.0903787	3.02551e-76	8.71747e-75
ENSSSCG00000031789	ACSL5	acyl-CoA synthetase long chain family member 5 [Source:VGNC Symbol;Acc:VGNC:85034]	26.9735	13.1239	1.09106	0.0329377	5.7018e-242	5.30928e-240
ENSSSCG00000009657	PPP2R2A	protein phosphatase 2 regulatory subunit Balpha [Source:VGNC Symbol;Acc:VGNC:91748]	12.5371	6.3274	1.03299	0.0476126	8.22645e-106	3.27151e-104
ENSSSCG00000009668	CLU	clusterin [Source:VGNC Symbol;Acc:VGNC:86790]	1.92568	4.98132	-1.28818	0.0976889	5.78555e-41	9.36915e-40
ENSSSCG00000016009	ITGA4	integrin subunit alpha 4 [Source:VGNC Symbol;Acc:VGNC:96377]	2.70051	8.06575	-1.52295	0.0391142	0	0
ENSSSCG00000016050	INPP1	inositol polyphosphate-1-phosphatase [Source:VGNC Symbol;Acc:VGNC:96373]	4.49186	1.39989	1.70755	0.123921	7.79997e-45	1.37227e-43
ENSSSCG00000016057	STAT1	signal transducer and activator of transcription 1 [Source:VGNC Symbol;Acc:VGNC:95523]	75.0409	32.2439	1.2707	0.0242373	0	0
ENSSSCG00000023716	TNFAIP6	TNF alpha induced protein 6 [Source:VGNC Symbol;Acc:VGNC:95544]	82.4075	8.49139	3.32657	0.0482493	0	0
ENSSSCG00000022011	NMI	N-myc and STAT interactor [Source:VGNC Symbol;Acc:VGNC:96447]	56.9085	18.937	1.63319	0.0546279	6.77058e-198	4.9235e-196
ENSSSCG00000015716	MARCO	macrophage receptor with collagenous structure [Source:NCBI gene (formerly Entrezgene);Acc:100516298]	0.64062	6.30698	-3.20149	0.150069	1.30121e-103	5.03056e-102
ENSSSCG00000016174	FN1	fibronectin 1 [Source:VGNC Symbol;Acc:VGNC:96305]	2.29454	6.83413	-1.4978	0.124618	1.19787e-34	1.69848e-33
ENSSSCG00000016175	MREG	melanoregulin [Source:VGNC Symbol;Acc:VGNC:96086]	17.6111	36.8147	-1.00785	0.0367801	8.96794e-167	5.58977e-165
ENSSSCG00000027669	TNS1	tensin 1 [Source:HGNC Symbol;Acc:HGNC:11973]	5.97507	15.8445	-1.3491	0.046368	2.51287e-187	1.75224e-185
ENSSSCG00000032687	CYP4V2	cytochrome P450 family 4 subfamily V member 2 [Source:VGNC Symbol;Acc:VGNC:103361]	8.89797	18.8164	-1.01971	0.0421193	6.18737e-131	3.03818e-129
ENSSSCG00000016184	CXCR2		1.67971	9.19365	-2.38614	0.073365	1.16105e-234	1.03686e-232
ENSSSCG00000040847	AP1S3	adaptor related protein complex 1 subunit sigma 3 [Source:VGNC Symbol;Acc:VGNC:95901]	13.823	4.63609	1.61992	0.0640171	9.23417e-143	4.8128e-141
ENSSSCG00000016239	NYAP2	neuronal tyrosine-phosphorylated phosphoinositide-3-kinase adaptor 2 [Source:VGNC Symbol;Acc:VGNC:96213]	10.1732	5.06987	1.05158	0.0489533	8.9471e-104	3.48549e-102
ENSSSCG00000036050	CD302	CD302 molecule [Source:NCBI gene (formerly Entrezgene);Acc:100126280]	1.64017	4.11437	-1.26664	0.0788052	2.26282e-59	5.17298e-58
ENSSSCG00000015897	IFIH1	interferon induced with helicase C domain 1 [Source:VGNC Symbol;Acc:VGNC:98042]	33.9528	9.57368	1.87773	0.0322449	0	0
ENSSSCG00000015617	G0S2	G0/G1 switch 2 [Source:VGNC Symbol;Acc:VGNC:88286]	11.5345	2.72041	2.06954	0.185149	3.20339e-31	4.1005e-30
ENSSSCG00000015487	TNFSF18	TNF superfamily member 18 [Source:VGNC Symbol;Acc:VGNC:94272]	2.83656	0.744644	1.9527	0.118898	1.22434e-62	2.91228e-61
ENSSSCG00000015525	TOR3A	torsin family 3 member A [Source:VGNC Symbol;Acc:VGNC:94320]	6.49935	3.08079	1.11639	0.0870532	5.10003e-39	7.83526e-38
ENSSSCG00000015549	RNASEL	ribonuclease L [Source:VGNC Symbol;Acc:VGNC:92342]	7.74199	2.23455	1.83684	0.0591048	7.06176e-214	5.61668e-212
ENSSSCG00000028517	SC5D	sterol-C5-desaturase [Source:VGNC Symbol;Acc:VGNC:92600]	3.78704	1.03596	1.90951	0.0891561	1.01634e-103	3.94924e-102
ENSSSCG00000015136	UBASH3B	ubiquitin associated and SH3 domain containing B [Source:VGNC Symbol;Acc:VGNC:94637]	5.31871	14.8316	-1.42012	0.0388015	1.6408e-294	1.89823e-292
ENSSSCG00000015570	IVNS1ABP	influenza virus NS1A binding protein [Source:NCBI gene (formerly Entrezgene);Acc:100302027]	5.36699	11.2391	-1.00962	0.0317358	1.478e-223	1.24014e-221
ENSSSCG00000033089	LOC110255360		36.5273	13.0177	1.53871	0.0354683	0	0
ENSSSCG00000031610	GVIN1		10.5473	3.75611	1.54144	0.0437795	6.04927e-273	6.46002e-271
ENSSSCG00000014618	ENSSSCG00000014618		11.7091	3.36462	1.82807	0.102656	9.21358e-73	2.54432e-71
ENSSSCG00000014670	TRIM22	tripartite motif containing 22 [Source:HGNC Symbol;Acc:HGNC:16379]	105.667	50.5067	1.11654	0.0278742	0	0
ENSSSCG00000014780	TRIM21	tripartite motif containing 21 [Source:VGNC Symbol;Acc:VGNC:94398]	11.765	4.91635	1.30799	0.0502119	8.48149e-151	4.72704e-149
ENSSSCG00000015311	CYP51A1	cytochrome P450 family 51 subfamily A member 1 [Source:VGNC Symbol;Acc:VGNC:103377]	17.5123	6.84601	1.40129	0.0508025	1.01931e-168	6.5957e-167
ENSSSCG00000027372	SAMD9	sterile alpha motif domain containing 9 [Source:HGNC Symbol;Acc:HGNC:1348]	89.9465	39.1692	1.251	0.0265611	0	0
ENSSSCG00000015332	PON1	paraoxonase 1 [Source:VGNC Symbol;Acc:VGNC:91661]	2.17826	9.13116	-2.00915	0.0684459	1.65177e-191	1.18424e-189
ENSSSCG00000014834	UCP3	uncoupling protein 3 [Source:NCBI gene (formerly Entrezgene);Acc:397116]	1.4173	3.98589	-1.39908	0.137416	1.14176e-25	1.25982e-24
ENSSSCG00000015375	ITGB8	integrin subunit beta 8 [Source:VGNC Symbol;Acc:VGNC:89246]	7.08161	2.18126	1.74756	0.0449135	0	0
ENSSSCG00000014899	PRCP	prolylcarboxypeptidase [Source:VGNC Symbol;Acc:VGNC:91771]	34.4549	17.7169	1.00737	0.0508054	5.81713e-89	1.94384e-87
ENSSSCG00000015405	CD36	CD36 molecule [Source:NCBI gene (formerly Entrezgene);Acc:733702]	5.3542	23.0838	-2.05273	0.0392302	0	0
ENSSSCG00000015413	FGL2	fibrinogen like 2 [Source:VGNC Symbol;Acc:VGNC:88123]	3.9525	1.69698	1.25869	0.0738805	2.52889e-66	6.40442e-65
ENSSSCG00000015435	NAMPT	nicotinamide phosphoribosyltransferase [Source:VGNC Symbol;Acc:VGNC:90573]	12.9847	4.67104	1.52539	0.0354743	0	0
ENSSSCG00000027529	BIRC2	baculoviral IAP repeat containing 2 [Source:HGNC Symbol;Acc:HGNC:590]	43.366	17.0282	1.40023	0.0269937	0	0
ENSSSCG00000014997	LOC100522887		99.6645	41.8207	1.30512	0.022838	0	0
ENSSSCG00000028711	CASP1	caspase 1, apoptosis-related cysteine peptidase [Source:NCBI gene (formerly Entrezgene);Acc:397319]	19.8956	7.00371	1.55563	0.0448842	1.32587e-264	1.33206e-262
ENSSSCG00000015014	ZC3H12C	zinc finger CCCH-type containing 12C [Source:VGNC Symbol;Acc:VGNC:95091]	10.1192	4.43929	1.23492	0.0428514	7.51575e-184	5.16995e-182
ENSSSCG00000008772	RELL1	RELT like 1 [Source:VGNC Symbol;Acc:VGNC:92206]	18.3337	43.1246	-1.17842	0.0331985	3.12394e-277	3.48217e-275
ENSSSCG00000008773	PGM2	phosphoglucomutase 2 [Source:VGNC Symbol;Acc:VGNC:91356]	30.2484	12.0577	1.37786	0.0340566	0	0
ENSSSCG00000023785	TMEM156	transmembrane protein 156 [Source:VGNC Symbol;Acc:VGNC:94099]	22.4166	3.94406	2.55372	0.0533136	0	0
ENSSSCG00000030548	HERC5	HECT and RLD domain containing E3 ubiquitin protein ligase 5 [Source:VGNC Symbol;Acc:VGNC:88850]	91.5551	21.5847	2.13687	0.0254644	0	0
ENSSSCG00000009216	SPP1	secreted phosphoprotein 1 [Source:VGNC Symbol;Acc:VGNC:93419]	1261.05	281.492	2.21619	0.017745	0	0
ENSSSCG00000009231	CDS1	CDP-diacylglycerol synthase 1 [Source:VGNC Symbol;Acc:VGNC:86523]	3.15946	7.71891	-1.23062	0.0588893	3.29579e-98	1.20985e-96
ENSSSCG00000009240	PLAC8	placenta associated 8 [Source:VGNC Symbol;Acc:VGNC:91506]	27.199	6.10579	2.20329	0.0556146	0	0
ENSSSCG00000008953	CXCL8	C-X-C motif chemokine ligand 8 [Source:VGNC Symbol;Acc:VGNC:87106]	392.652	42.0702	3.27494	0.0313153	0	0
ENSSSCG00000008957	AMCF-II	alveolar macrophage-derived chemotactic factor-II [Source:NCBI gene (formerly Entrezgene);Acc:396900]	438.22	17.2373	4.71912	0.0535701	0	0
ENSSSCG00000037579	PPBP	pro-platelet basic protein [Source:NCBI gene (formerly Entrezgene);Acc:396870]	316.015	93.0115	1.81645	0.0272008	0	0
ENSSSCG00000008959	CXCL2	chemokine (C-X-C motif) ligand 2 [Source:NCBI gene (formerly Entrezgene);Acc:414904]	66.2645	8.16723	3.07233	0.0349435	0	0
ENSSSCG00000008973	NAAA	N-acylethanolamine acid amidase [Source:VGNC Symbol;Acc:VGNC:90556]	57.9564	142.914	-1.24743	0.0267293	0	0
ENSSSCG00000032474	CXCL10	C-X-C motif chemokine ligand 10 [Source:VGNC Symbol;Acc:VGNC:87101]	381.179	28.5035	3.79332	0.033669	0	0
ENSSSCG00000009002	TLR2	toll like receptor 2 [Source:VGNC Symbol;Acc:VGNC:94024]	15.4123	5.3807	1.5693	0.0320341	0	0
ENSSSCG00000009100	TNIP3	TNFAIP3 interacting protein 3 [Source:VGNC Symbol;Acc:VGNC:94277]	5.50698	1.34376	2.0751	0.0754844	1.39794e-168	8.96972e-167
ENSSSCG00000009123	CAMK2D	calcium/calmodulin dependent protein kinase II delta [Source:VGNC Symbol;Acc:VGNC:97911]	14.3421	5.14137	1.52914	0.0366917	0	0
ENSSSCG00000040162	NUPR1	nuclear protein 1, transcriptional regulator [Source:VGNC Symbol;Acc:VGNC:90989]	148.704	18.3294	3.06937	0.0603605	0	0
ENSSSCG00000039300	IL27	interleukin 27 [Source:VGNC Symbol;Acc:VGNC:89101]	9.97121	2.51332	2.01865	0.106994	1.58506e-81	4.8508e-80
ENSSSCG00000033623	APOBR	apolipoprotein B receptor [Source:VGNC Symbol;Acc:VGNC:85420]	8.26479	20.2344	-1.23333	0.0484982	6.89573e-144	3.66915e-142
ENSSSCG00000023710	REEP1	receptor accessory protein 1 [Source:VGNC Symbol;Acc:VGNC:92197]	1.65849	3.78974	-1.13904	0.0595596	7.62231e-83	2.36586e-81
ENSSSCG00000010795	NDUFAB1	NADH:ubiquinone oxidoreductase subunit AB1 [Source:NCBI gene (formerly Entrezgene);Acc:100312976]	11.2819	4.6775	1.31835	0.0550092	3.85352e-128	1.85054e-126
ENSSSCG00000027855	SOCS1	suppressor of cytokine signaling 1 [Source:VGNC Symbol;Acc:VGNC:93330]	3.48795	0.302822	3.54573	0.159868	3.36375e-111	1.4112e-109
ENSSSCG00000020813	FAM20C	FAM20C golgi associated secretory pathway kinase [Source:VGNC Symbol;Acc:VGNC:87951]	6.53331	14.9927	-1.13822	0.0505678	1.66929e-113	7.16058e-112
ENSSSCG00000007554	ZFAND2A	zinc finger AN1-type containing 2A [Source:VGNC Symbol;Acc:VGNC:95134]	8.80204	2.97413	1.59839	0.0942399	5.4288e-66	1.36579e-64
ENSSSCG00000031882	PNPT1	polyribonucleotide nucleotidyltransferase 1 [Source:VGNC Symbol;Acc:VGNC:91612]	10.2749	3.63678	1.54636	0.0517326	1.0471e-197	7.57834e-196
ENSSSCG00000023400	ZNF598	zinc finger protein 598, E3 ubiquitin ligase [Source:VGNC Symbol;Acc:VGNC:95272]	5.56106	2.60287	1.13893	0.0719275	8.44534e-58	1.87455e-56
ENSSSCG00000023320	CYP3A29	cytochrome P450 family 3 subfamily A member 22 [Source:NCBI gene (formerly Entrezgene);Acc:100144468]	10.7086	1.29781	3.09565	0.0392471	0	0
ENSSSCG00000026653	PILRA		5.31658	2.58521	1.08505	0.0637265	2.14868e-66	5.45966e-65
ENSSSCG00000008496	EIF2AK2	eukaryotic translation initiation factor 2 alpha kinase 2 [Source:VGNC Symbol;Acc:VGNC:87607]	27.1247	11.5181	1.28583	0.0324817	0	0
ENSSSCG00000008522	XDH	xanthine dehydrogenase [Source:VGNC Symbol;Acc:VGNC:94995]	27.1526	7.47497	1.91219	0.0319556	0	0
ENSSSCG00000039214	IL1B	interleukin 1 beta [Source:NCBI gene (formerly Entrezgene);Acc:397122]	23.697	1.15702	4.39634	0.111763	0	0
ENSSSCG00000035736	CCL24	C-C motif chemokine ligand 24 [Source:VGNC Symbol;Acc:VGNC:86340]	23.1476	10.0711	1.25146	0.0519473	1.86963e-129	9.06386e-128
ENSSSCG00000008090	IL1A	interleukin 1 alpha [Source:VGNC Symbol;Acc:VGNC:89091]	108.405	10.8361	3.37071	0.040784	0	0
ENSSSCG00000008550	SLC5A6	solute carrier family 5 member 6 [Source:VGNC Symbol;Acc:VGNC:93146]	3.91088	1.52686	1.39499	0.0793226	1.74333e-70	4.69531e-69
ENSSSCG00000007739	GUSB	glucuronidase beta [Source:NCBI gene (formerly Entrezgene);Acc:100144519]	11.1487	24.1907	-1.05991	0.0353792	1.35878e-198	1.00241e-196
ENSSSCG00000040811	PYCARD	PYD and CARD domain containing [Source:HGNC Symbol;Acc:HGNC:16608]	4.67017	13.1876	-1.41859	0.106864	1.64866e-41	2.70136e-40
ENSSSCG00000008648	RSAD2	radical S-adenosyl methionine domain containing 2 [Source:VGNC Symbol;Acc:VGNC:92472]	320.84	65.4055	2.34701	0.0208398	0	0
ENSSSCG00000008647	CMPK2	cytidine/uridine monophosphate kinase 2 [Source:VGNC Symbol;Acc:VGNC:86801]	46.1616	18.5144	1.3687	0.0326154	0	0
ENSSSCG00000032108	SH2D1B	SH2 domain containing 1B [Source:VGNC Symbol;Acc:VGNC:98857]	24.0984	10.0837	1.30717	0.0501995	1.09659e-150	6.08948e-149
ENSSSCG00000048719	ENSSSCG00000048719		357.877	154.185	1.26556	0.0354386	1.63861e-280	1.85357e-278
ENSSSCG00000043747	ENSSSCG00000043747		5.52987	1.77475	1.66154	0.12645	5.20984e-41	8.4458e-40
ENSSSCG00000006378	SLAMF7	SLAM family member 7 [Source:HGNC Symbol;Acc:HGNC:21394]	8.75622	1.85963	2.2831	0.0555886	0	0
ENSSSCG00000006923	GBP2	guanylate binding protein 2, interferon-inducible [Source:NCBI gene (formerly Entrezgene);Acc:100153137]	4.5391	2.25163	1.05327	0.0744036	6.34955e-47	1.15986e-45
ENSSSCG00000006418	ENSSSCG00000006418		17.6059	6.7373	1.43523	0.0449608	7.24208e-225	6.11015e-223
ENSSSCG00000037532	MNDA	myeloid cell nuclear differentiation antigen [Source:HGNC Symbol;Acc:HGNC:7183]	10.3549	0.921715	3.53971	0.0785311	0	0
ENSSSCG00000006495	SEMA4A	semaphorin 4A [Source:VGNC Symbol;Acc:VGNC:92700]	17.2696	6.98422	1.35395	0.0451909	1.95917e-198	1.43839e-196
ENSSSCG00000006543	ADAR	adenosine deaminase RNA specific [Source:VGNC Symbol;Acc:VGNC:85097]	14.2152	7.18836	1.03275	0.0377125	1.53553e-166	9.49353e-165
ENSSSCG00000005965	MYC	MYC proto-onco, bHLH transcription factor [Source:NCBI gene (formerly Entrezgene);Acc:448810]	11.9619	1.98713	2.63823	0.0690908	0	0
ENSSSCG00000005970	SQLE	squalene epoxidase [Source:VGNC Symbol;Acc:VGNC:93444]	9.60816	2.40997	2.04305	0.0668755	3.87243e-207	2.97165e-205
ENSSSCG00000006590	S100A8	S100 calcium binding protein A8 [Source:VGNC Symbol;Acc:VGNC:92546]	210.33	61.4699	1.81137	0.104552	4.84816e-69	1.28983e-67
ENSSSCG00000032857	S100A12	S100 calcium binding protein A12 [Source:VGNC Symbol;Acc:VGNC:92538]	666.847	306.203	1.15306	0.112502	5.10995e-26	5.70425e-25
ENSSSCG00000006588	S100A9	S100 calcium binding protein A9 [Source:VGNC Symbol;Acc:VGNC:92547]	282.475	114.063	1.3552	0.0611302	4.08037e-110	1.68409e-108
ENSSSCG00000005981	FBXO32	F-box protein 32 [Source:VGNC Symbol;Acc:VGNC:88039]	4.76736	21.1227	-2.09096	0.037846	0	0
ENSSSCG00000039615	LOC100624086		6.44738	2.9142	1.10401	0.206176	2.44767e-09	1.26792e-08
ENSSSCG00000032769	LOC102159655		7.20478	3.01514	1.23177	0.188259	2.14854e-12	1.36596e-11
ENSSSCG00000047083	H2BC21	H2B clustered histone 21 [Source:HGNC Symbol;Acc:HGNC:4760]	17.3237	6.96371	1.35959	0.0637	2.64912e-102	1.00885e-100
ENSSSCG00000006678	FCGR1A	Fc fragment of IgG, high affinity Ia, receptor (CD64) [Source:NCBI gene (formerly Entrezgene);Acc:613130]	21.6443	9.31447	1.26661	0.0396721	7.01829e-225	5.95424e-223
ENSSSCG00000034321	TP53INP1	tumor protein p53 inducible nuclear protein 1 [Source:VGNC Symbol;Acc:VGNC:94329]	4.66311	13.1642	-1.43953	0.0412596	5.82786e-268	6.0957e-266
ENSSSCG00000006776	MOV10	Mov10 RISC complex RNA helicase [Source:VGNC Symbol;Acc:VGNC:90316]	27.5236	13.0501	1.12811	0.0283377	0	0
ENSSSCG00000006793	ENSSSCG00000006793		17.839	51.6292	-1.47394	0.0443547	1.94994e-243	1.82685e-241
ENSSSCG00000040681	FABP4	fatty acid binding protein 4, adipocyte [Source:NCBI gene (formerly Entrezgene);Acc:399533]	0.421295	3.37341	-2.92332	0.194035	3.88487e-54	8.07154e-53
ENSSSCG00000037449	CSF1	colony stimulating factor 1 [Source:VGNC Symbol;Acc:VGNC:87030]	5.74439	1.94168	1.61056	0.0693485	8.6496e-121	3.8964e-119
ENSSSCG00000006830	PSMA5	proteasome 20S subunit alpha 5 [Source:VGNC Symbol;Acc:VGNC:98838]	46.8125	22.4566	1.09833	0.083573	7.7265e-41	1.24595e-39
ENSSSCG00000006206	LOC100521447		1.89716	3.99304	-1.00852	0.072887	5.10851e-45	9.05012e-44
ENSSSCG00000006238	CYP7A1	cytochrome P450 family 7 subfamily A member 1 [Source:VGNC Symbol;Acc:VGNC:98774]	54.4858	130.458	-1.20508	0.0235179	0	0
ENSSSCG00000032846	BPNT2	3'(2'), 5'-bisphosphate nucleotidase 2 [Source:VGNC Symbol;Acc:VGNC:98737]	4.00737	10.0462	-1.26727	0.0434095	1.45786e-188	1.02594e-186
ENSSSCG00000006324	ALDH9A1		32.758	16.0787	1.07544	0.0505551	8.36255e-102	3.17673e-100
ENSSSCG00000012166	SMS	spermine synthase [Source:HGNC Symbol;Acc:HGNC:11123]	13.1928	32.1527	-1.22959	0.0447427	1.74234e-167	1.09046e-165
ENSSSCG00000034882	ENSSSCG00000034882		2.00522	8.38643	-1.86422	0.323537	8.4463e-11	4.85631e-10
ENSSSCG00000012254	GPR82	G protein-coupled receptor 82 [Source:NCBI gene (formerly Entrezgene);Acc:100158124]	1.94711	4.96605	-1.28503	0.0651943	1.04594e-87	3.45726e-86
ENSSSCG00000012258	FUNDC1	FUN14 domain containing 1 [Source:VGNC Symbol;Acc:VGNC:88264]	25.9137	10.4736	1.35561	0.0415508	1.10229e-234	9.90181e-233
ENSSSCG00000032946	HMGN5		4.56962	2.11451	1.14991	0.0864979	1.15879e-41	1.90278e-40
ENSSSCG00000012126	GPM6B	glycoprotein M6B [Source:HGNC Symbol;Acc:HGNC:4461]	7.42672	15.9668	-1.0471	0.0419866	1.07764e-138	5.54096e-137
ENSSSCG00000012583	ACSL4	acyl-CoA synthetase long chain family member 4 [Source:VGNC Symbol;Acc:VGNC:85033]	48.3595	22.0502	1.1841	0.0292766	0	0
ENSSSCG00000002004	PSME2	proteasome activator subunit 2 [Source:NCBI gene (formerly Entrezgene);Acc:397522]	5.56293	2.04773	1.46096	0.114744	1.82514e-38	2.77607e-37
ENSSSCG00000001509	DAXX	death domain associated protein [Source:VGNC Symbol;Acc:VGNC:87161]	9.26762	4.42217	1.11442	0.0673897	8.83056e-63	2.10705e-61
ENSSSCG00000001516	BAK1	BCL2 antagonist/killer 1 [Source:VGNC Symbol;Acc:VGNC:85752]	10.5149	4.69629	1.21159	0.0514922	1.15974e-123	5.35059e-122
ENSSSCG00000001561	ETV7	ETS variant transcription factor 7 [Source:VGNC Symbol;Acc:VGNC:87816]	6.36737	1.23532	2.40249	0.0917082	6.58523e-154	3.75235e-152
ENSSSCG00000030309	NDRG2	NDRG family member 2 [Source:VGNC Symbol;Acc:VGNC:90632]	0.994898	4.62608	-2.13768	0.124491	2.14318e-68	5.61381e-67
ENSSSCG00000001573	PIM1	Pim-1 proto-oncogene, serine/threonine kinase [Source:HGNC Symbol;Acc:HGNC:8986]	15.7603	7.88637	1.04803	0.0516192	4.58651e-93	1.58822e-91
ENSSSCG00000001723	PLA2G7	phospholipase A2 group VII [Source:VGNC Symbol;Acc:VGNC:91501]	24.8021	61.9376	-1.26638	0.0252461	0	0
ENSSSCG00000040010	BCL2A1	BCL2 related protein A1 [Source:VGNC Symbol;Acc:VGNC:85779]	107.166	37.8736	1.55034	0.0404419	0	0
ENSSSCG00000035598	EDN1	endothelin 1 [Source:NCBI gene (formerly Entrezgene);Acc:396915]	7.90041	2.71589	1.57959	0.0728627	1.18628e-105	4.70537e-104
ENSSSCG00000037565	H1-2	H1.2 linker histone, cluster member [Source:NCBI gene (formerly Entrezgene);Acc:574051]	3.72286	1.1471	1.64509	0.237888	1.0495e-13	7.22908e-13
ENSSSCG00000045769	ENSSSCG00000045769		5.02007	0.749373	2.7664	0.164988	5.78921e-66	1.45406e-64
ENSSSCG00000001137	H1-3	H1.3 linker histone, cluster member [Source:HGNC Symbol;Acc:HGNC:4717]	54.2148	10.5947	2.40114	0.0544843	0	0
ENSSSCG00000035297	ISG12(A)	putative ISG12(a) protein [Source:NCBI gene (formerly Entrezgene);Acc:100153902]	24.3089	7.04852	1.83457	0.0519799	1.07788e-274	1.1674e-272
ENSSSCG00000025208	RNF39	ring finger protein 39 [Source:VGNC Symbol;Acc:VGNC:92391]	1.67203	8.29199	-2.14487	0.26165	1.14389e-18	9.76974e-18
ENSSSCG00000001233	TRIM26	tripartite motif containing 26 [Source:NCBI gene (formerly Entrezgene);Acc:100144460]	20.6851	8.77244	1.28766	0.0431699	1.06321e-196	7.65862e-195
ENSSSCG00000001912	PML	PML nuclear body scaffold [Source:VGNC Symbol;Acc:VGNC:99296]	25.1663	10.5902	1.29966	0.0290981	0	0
ENSSSCG00000027607	IER3	immediate early response 3 [Source:VGNC Symbol;Acc:VGNC:89027]	47.8289	9.30109	2.4022	0.0832725	1.25043e-185	8.64043e-184
ENSSSCG00000001952	NFKBIA	NFKB inhibitor alpha [Source:VGNC Symbol;Acc:VGNC:90721]	34.4824	11.9361	1.58218	0.0444843	1.6644e-278	1.8689e-276
ENSSSCG00000001950	PSMA6	proteasome 20S subunit alpha 6 [Source:NCBI gene (formerly Entrezgene);Acc:100156790]	20.8989	9.57623	1.17573	0.044082	5.47776e-158	3.21734e-156
ENSSSCG00000001394	ENSSSCG00000001394		11.0565	4.89089	1.21052	0.0920198	8.189e-41	1.31914e-39
ENSSSCG00000001963	EGLN3	egl-9 family hypoxia inducible factor 3 [Source:VGNC Symbol;Acc:VGNC:87589]	4.80466	2.22067	1.14837	0.089024	2.06968e-39	3.19899e-38
ENSSSCG00000001404	TNF	tumor necrosis factor [Source:VGNC Symbol;Acc:VGNC:94249]	4.12061	0.74279	2.49467	0.123906	7.00507e-93	2.42024e-91
ENSSSCG00000025593	TAP2	transporter 2, ATP binding cassette subfamily B member [Source:NCBI gene (formerly Entrezgene);Acc:733650]	20.6919	7.41625	1.53229	0.0364698	0	0
ENSSSCG00000026951	PSMB8	proteasome 20S subunit beta 8 [Source:VGNC Symbol;Acc:VGNC:91910]	27.9904	12.1497	1.25452	0.0360855	5.03008e-266	5.15532e-264
ENSSSCG00000001463	PSMB9	proteasome 20S subunit beta 9 [Source:VGNC Symbol;Acc:VGNC:91911]	12.4805	4.63074	1.47685	0.07089	1.05894e-97	3.87794e-96
ENSSSCG00000025618	TAP1	transporter 1, ATP binding cassette subfamily B member [Source:VGNC Symbol;Acc:VGNC:98358]	41.8328	14.254	1.60377	0.0371481	0	0
ENSSSCG00000020211	U6	U6 spliceosomal RNA [Source:RFAM;Acc:RF00026]	3.1879	0.758569	1.18742	0.685235	0.000960628	0.0028103
ENSSSCG00000018935	ENSSSCG00000018935		3.9596	0.542363	1.00374	0.888805	0.00290369	0.00780399
ENSSSCG00000000433	B4GALNT1	beta-1,4-N-acetyl-galactosaminyltransferase 1 [Source:VGNC Symbol;Acc:VGNC:85730]	2.66775	7.99503	-1.51385	0.0835702	1.06749e-74	3.03006e-73
ENSSSCG00000025027	METTL1	methyltransferase like 1 [Source:VGNC Symbol;Acc:VGNC:90154]	5.31344	2.46928	1.15144	0.0584528	1.10299e-87	3.63797e-86
ENSSSCG00000000896	NTN4	netrin 4 [Source:VGNC Symbol;Acc:VGNC:90933]	2.91141	6.72269	-1.14216	0.0643559	8.65078e-72	2.36749e-70
ENSSSCG00000000457	USP15	ubiquitin specific peptidase 15 [Source:VGNC Symbol;Acc:VGNC:94748]	10.2593	4.9931	1.08941	0.0346482	2.35527e-218	1.91316e-216
ENSSSCG00000037910	DUSP6	dual specificity phosphatase 6 [Source:VGNC Symbol;Acc:VGNC:87488]	26.9351	10.3547	1.42761	0.0405076	2.44584e-273	2.63031e-271
ENSSSCG00000023630	CPM	carboxypeptidase M [Source:VGNC Symbol;Acc:VGNC:86947]	4.27884	13.6848	-1.61548	0.070374	4.23125e-118	1.86212e-116
ENSSSCG00000038031	CPSF6	cleavage and polyadenylation specific factor 6 [Source:VGNC Symbol;Acc:VGNC:86962]	172.393	506.669	-1.49367	0.0645883	1.19377e-119	5.33042e-118
ENSSSCG00000032936	PIM3	Pim-3 proto-onco, serine/threonine kinase [Source:VGNC Symbol;Acc:VGNC:91450]	5.31736	2.23683	1.2926	0.071382	1.62953e-74	4.61679e-73
ENSSSCG00000039307	H2AJ	H2A.J histone [Source:HGNC Symbol;Acc:HGNC:14456]	10.2341	23.7584	-1.14121	0.0944742	5.98945e-35	8.53217e-34
ENSSSCG00000000563	IRAG2	inositol 1,4,5-triphosphate receptor associated 2 [Source:HGNC Symbol;Acc:HGNC:6690]	4.70223	2.37891	1.02566	0.0689671	1.75499e-51	3.46259e-50
ENSSSCG00000000130	CYTH4	cytohesin 4 [Source:VGNC Symbol;Acc:VGNC:87137]	11.7515	5.0365	1.26744	0.0522782	4.63986e-131	2.29305e-129
ENSSSCG00000000148	LOC106510284		4.6245	1.76964	1.42468	0.0837431	3.5072e-66	8.86729e-65
ENSSSCG00000039706	LOC100156062		4.38857	1.75806	1.35981	0.0784615	1.58495e-68	4.16589e-67
ENSSSCG00000000601	PTPRO	protein tyrosine phosphatase receptor type O [Source:VGNC Symbol;Acc:VGNC:98226]	6.06872	2.21036	1.50325	0.0550385	1.38721e-165	8.50765e-164
ENSSSCG00000000171	CKAP4	cytoskeleton associated protein 4 [Source:VGNC Symbol;Acc:VGNC:86716]	5.37522	2.12566	1.3644	0.108712	2.10098e-37	3.14242e-36
ENSSSCG00000000194	LOC100127131		18.0877	8.4213	1.1511	0.0457417	4.89821e-141	2.52704e-139
ENSSSCG00000000656	CLEC2B	C-type lectin domain family 2, member B [Source:NCBI gene (formerly Entrezgene);Acc:100520839]	94.9831	41.8267	1.23163	0.0397964	1.60266e-211	1.25509e-209
ENSSSCG00000034555	LOC100520491		205.305	83.9216	1.34238	0.026344	0	0
ENSSSCG00000000660	A2M	alpha-2-macroglobulin [Source:VGNC Symbol;Acc:VGNC:103209]	3.75219	21.7404	-2.48184	0.0367084	0	0
ENSSSCG00000022925	SLC2A3		123.619	55.884	1.19807	0.0207058	0	0
ENSSSCG00000031242	LOC110260749		11.292	4.81036	1.27707	0.0586902	3.39845e-106	1.36214e-104
ENSSSCG00000038418	CLEC4E		20.648	8.27402	1.36357	0.0691177	7.22697e-88	2.39399e-86
ENSSSCG00000000291	GPR84		5.99042	0.785967	2.95874	0.13423	1.6839e-110	7.00677e-109
ENSSSCG00000000293	ITGA5	integrin subunit alpha 5 [Source:VGNC Symbol;Acc:VGNC:89236]	10.7919	4.18617	1.41567	0.0441974	2.30971e-226	1.98155e-224
ENSSSCG00000000743	FKBP4	FKBP prolyl isomerase 4 [Source:VGNC Symbol;Acc:VGNC:88147]	37.968	16.8807	1.21975	0.038996	5.32998e-216	4.2839e-214
ENSSSCG00000000774	USP18	ubiquitin specific peptidase 18 [Source:NCBI gene (formerly Entrezgene);Acc:396777]	28.7627	8.56516	1.79809	0.0356666	0	0
ENSSSCG00000000862	GNPTAB	N-acetylglucosamine-1-phosphate transferase subunits alpha and beta [Source:VGNC Symbol;Acc:VGNC:88546]	22.4089	53.1098	-1.19093	0.0246557	0	0
ENSSSCG00000016832	IL7R	interleukin 7 receptor [Source:VGNC Symbol;Acc:VGNC:89114]	167.609	19.6478	3.1436	0.0395717	0	0
ENSSSCG00000016855	FYB1	FYN binding protein 1 [Source:HGNC Symbol;Acc:HGNC:4036]	8.51982	4.37502	1.01124	0.0596582	6.50371e-66	1.63084e-64
ENSSSCG00000017024	CCNG1	cyclin G1 [Source:VGNC Symbol;Acc:VGNC:86357]	158.063	501.685	-1.61293	0.0181468	0	0
ENSSSCG00000028875	HAVCR2	hepatitis A virus cellular receptor 2 [Source:HGNC Symbol;Acc:HGNC:18437]	2.90119	0.791351	1.89835	0.118255	6.25732e-60	1.44126e-58
ENSSSCG00000016782	OTULINL	OTU deubiquitinase with linear linkage specificity like [Source:VGNC Symbol;Acc:VGNC:91107]	6.06665	16.8592	-1.41647	0.0536543	7.69994e-155	4.42052e-153
ENSSSCG00000035992	UBL3	ubiquitin like 3 [Source:VGNC Symbol;Acc:VGNC:94660]	3.90423	9.4247	-1.21557	0.0453956	3.45683e-159	2.06208e-157
ENSSSCG00000037572	EPSTI1	epithelial stromal interaction 1 [Source:VGNC Symbol;Acc:VGNC:87753]	59.2957	18.8173	1.70789	0.0387146	0	0
ENSSSCG00000009469	ACOD1	aconitate decarboxylase 1 [Source:VGNC Symbol;Acc:VGNC:85015]	18.3136	3.20117	2.56534	0.0586193	0	0
ENSSSCG00000031999	GPR18	G protein-coupled receptor 18 [Source:VGNC Symbol;Acc:VGNC:88620]	7.51081	2.40488	1.67523	0.10119	3.83628e-63	9.22579e-62
ENSSSCG00000039244	PHYH	phytanoyl-CoA 2-hydroxylase [Source:VGNC Symbol;Acc:VGNC:96483]	32.3651	124.081	-1.8818	0.0355098	0	0
ENSSSCG00000028135	PRTFDC1	phosphoribosyl transferase domain containing 1 [Source:VGNC Symbol;Acc:VGNC:95996]	1.77871	3.81942	-1.03493	0.0738237	4.23301e-46	7.60498e-45
ENSSSCG00000021815	IL15RA		5.43398	1.66422	1.73589	0.11985	3.19533e-49	6.03909e-48
ENSSSCG00000029066	IDI1	isopentenyl-diphosphate delta isomerase 1 [Source:HGNC Symbol;Acc:HGNC:5387]	6.69614	3.26381	1.07204	0.0909522	1.71523e-33	2.35128e-32
ENSSSCG00000032416	RGS1	regulator of G protein signaling 1 [Source:VGNC Symbol;Acc:VGNC:96536]	13.6459	30.1497	-1.09069	0.0456283	1.20838e-127	5.7847e-126
ENSSSCG00000031174	FBP1	fructose-bisphosphatase 1 [Source:VGNC Symbol;Acc:VGNC:96297]	18.0506	1.64595	3.50538	0.0842697	0	0
ENSSSCG00000039950	RMI1	RecQ mediated genome instability 1 [Source:VGNC Symbol;Acc:VGNC:96104]	3.88536	1.5011	1.40375	0.102571	6.48076e-44	1.11828e-42
ENSSSCG00000024084	ENSSSCG00000024084		7.68451	1.49137	1.94993	0.519904	8.16555e-07	3.41166e-06
ENSSSCG00000027476	ENSSSCG00000027476		27.1139	7.63433	1.78175	0.22902	1.14397e-16	9.0137e-16
ENSSSCG00000037360	CST3	cystatin C [Source:NCBI gene (formerly Entrezgene);Acc:733672]	69.6181	194.99	-1.42801	0.0410551	2.46096e-266	2.53928e-264
ENSSSCG00000007146	SIGLEC1	sialic acid binding Ig like lectin 1 [Source:NCBI gene (formerly Entrezgene);Acc:397623]	79.0105	29.0472	1.49538	0.0221137	0	0
ENSSSCG00000038854	PSMF1	proteasome inhibitor subunit 1 [Source:VGNC Symbol;Acc:VGNC:96512]	10.9728	4.9497	1.19564	0.0551373	1.57981e-105	6.25009e-104
ENSSSCG00000023298	SRXN1	sulfiredoxin 1 [Source:VGNC Symbol;Acc:VGNC:95751]	69.3437	35.6962	1.00852	0.0372281	4.44175e-163	2.69167e-161
ENSSSCG00000033613	FOXS1	forkhead box S1 [Source:VGNC Symbol;Acc:VGNC:96303]	6.55469	1.53972	2.13712	0.0616401	1.0749e-265	1.09432e-263
ENSSSCG00000027806	SAMHD1	SAM and HD domain containing deoxynucleoside triphosphate triphosphohydrolase 1 [Source:VGNC Symbol;Acc:VGNC:95712]	12.0922	3.922	1.67123	0.0529854	6.41055e-220	5.23506e-218
ENSSSCG00000007435	PLTP	phospholipid transfer protein [Source:NCBI gene (formerly Entrezgene);Acc:397527]	14.286	48.2634	-1.69685	0.041379	0	0
ENSSSCG00000035078	CD40	CD40 molecule [Source:VGNC Symbol;Acc:VGNC:95545]	19.0097	5.48254	1.83946	0.0597616	7.03496e-210	5.4258e-208
ENSSSCG00000007448	OCSTAMP	osteoclast stimulatory transmembrane protein [Source:VGNC Symbol;Acc:VGNC:95743]	19.1477	5.29934	1.90202	0.0564787	1.45388e-250	1.4052e-248
ENSSSCG00000030108	ZNFX1	zinc finger NFX1-type containing 1 [Source:VGNC Symbol;Acc:VGNC:96210]	68.7402	24.8236	1.52186	0.0194833	0	0
ENSSSCG00000007495	CASS4	Cas scaffold protein family member 4 [Source:NCBI gene (formerly Entrezgene);Acc:100126293]	5.54569	2.34279	1.28981	0.0535537	2.23578e-129	1.07706e-127
ENSSSCG00000007508	ZBP1	Z-DNA binding protein 1 [Source:VGNC Symbol;Acc:VGNC:95770]	41.9322	14.3402	1.59871	0.0301308	0	0
ENSSSCG00000034216	OGFR	opioid growth factor receptor [Source:VGNC Symbol;Acc:VGNC:95658]	9.83167	4.72449	1.10418	0.0629479	3.03332e-70	8.14091e-69
ENSSSCG00000007007	IDO1	indoleamine 2,3-dioxygenase 1 [Source:VGNC Symbol;Acc:VGNC:96371]	84.1379	6.15977	3.82021	0.0500345	0	0
ENSSSCG00000024018	SLC16A3	solute carrier family 16 member 3 [Source:VGNC Symbol;Acc:VGNC:92943]	4.17942	1.97363	1.11005	0.102476	9.69816e-29	1.17076e-27
ENSSSCG00000029944	FASN	fatty acid synthase [Source:VGNC Symbol;Acc:VGNC:88016]	8.74249	4.4914	1.01087	0.0438689	5.98588e-119	2.64958e-117
ENSSSCG00000042233	ENSSSCG00000042233		0.82569	3.80828	-2.10981	0.140702	4.27617e-53	8.6837e-52
ENSSSCG00000037168	TMEM92	transmembrane protein 92 [Source:VGNC Symbol;Acc:VGNC:94217]	16.5881	8.29118	1.04094	0.0696306	5.69089e-52	1.12864e-50
ENSSSCG00000033626	SREBF1	sterol regulatory element binding transcription factor 1 [Source:VGNC Symbol;Acc:VGNC:99083]	10.067	5.14089	1.01478	0.0547919	4.87698e-78	1.43777e-76
ENSSSCG00000030277	ENDOV	endonuclease V [Source:HGNC Symbol;Acc:HGNC:26640]	6.8073	2.92804	1.26619	0.0390738	1.44589e-231	1.26897e-229
ENSSSCG00000017146	ENSSSCG00000017146		27.3662	11.7063	1.27672	0.0247698	0	0
ENSSSCG00000036383	LGALS3BP	galectin 3 binding protein [Source:VGNC Symbol;Acc:VGNC:89695]	100.035	38.1108	1.44271	0.0366744	0	0
ENSSSCG00000017164	TIMP2	TIMP metallopeptidase inhibitor 2 [Source:VGNC Symbol;Acc:VGNC:93995]	12.9417	27.4334	-1.02767	0.0323711	1.30157e-222	1.08023e-220
ENSSSCG00000036956	SOCS3	suppressor of cytokine signaling 3 [Source:VGNC Symbol;Acc:VGNC:99052]	16.4298	7.17578	1.24256	0.0549818	2.60044e-114	1.12497e-112
ENSSSCG00000017202	LOC100521680		236.996	109.965	1.16037	0.0242977	0	0
ENSSSCG00000037541	CD300LF		40.2475	18.7406	1.1528	0.0412584	4.38882e-173	2.86417e-171
ENSSSCG00000017690	DHRS11	mitochondrial rRNA methyltransferase 1 [Source:NCBI gene (formerly Entrezgene);Acc:100513493]	5.64497	2.38828	1.29101	0.0469724	1.6684e-167	1.04848e-165
ENSSSCG00000039569	ENSSSCG00000039569		3.11443	11.6136	-1.71373	0.269022	3.27821e-12	2.06695e-11
ENSSSCG00000032343	CCL4	C-C motif chemokine ligand 4 [Source:NCBI gene (formerly Entrezgene);Acc:396668]	6.05429	0.648513	3.2513	0.135716	2.12145e-129	1.02521e-127
ENSSSCG00000017700	CCL3L1	chemokine (C-C motif) ligand 3-like 1 [Source:NCBI gene (formerly Entrezgene);Acc:494459]	43.0155	6.53543	2.75746	0.0948456	1.06628e-188	7.53848e-187
ENSSSCG00000017705	CCL5	C-C motif chemokine ligand 5 [Source:NCBI gene (formerly Entrezgene);Acc:396613]	57.3498	11.6217	2.34271	0.0935072	4.24395e-141	2.19693e-139
ENSSSCG00000032652	SLFN11	schlafen family member 11 [Source:HGNC Symbol;Acc:HGNC:26633]	7.35878	2.30762	1.71666	0.0607957	4.78773e-177	3.20673e-175
ENSSSCG00000040648	CCL8	chemokine (C-C motif) ligand 8 [Source:NCBI gene (formerly Entrezgene);Acc:100302703]	68.071	8.60258	3.03538	0.0594208	0	0
ENSSSCG00000017723	CCL2	chemokine (C-C motif) ligand 2 [Source:NCBI gene (formerly Entrezgene);Acc:397422]	201.885	11.8835	4.13615	0.051595	0	0
ENSSSCG00000017754	LGALS9	galectin 9 [Source:NCBI gene (formerly Entrezgene);Acc:396972]	69.244	31.4784	1.18866	0.0316843	0	0
ENSSSCG00000029763	IFI35	interferon induced protein 35 [Source:VGNC Symbol;Acc:VGNC:89032]	26.5894	11.3989	1.26701	0.0653905	7.28345e-85	2.33667e-83
ENSSSCG00000017886	FBXO39	F-box protein 39 [Source:VGNC Symbol;Acc:VGNC:88043]	15.6361	4.86534	1.73537	0.0393595	0	0
ENSSSCG00000035446	CAVIN1	caveolae associated protein 1 [Source:VGNC Symbol;Acc:VGNC:86217]	1.29774	3.95377	-1.55028	0.0642191	3.79714e-130	1.84669e-128
ENSSSCG00000017416	DHX58	DExH-box helicase 58 [Source:VGNC Symbol;Acc:VGNC:87297]	25.8825	7.66574	1.80295	0.0504702	2.88954e-281	3.29299e-279
ENSSSCG00000017420	CNP	2',3'-cyclic nucleotide 3' phosphodiesterase [Source:VGNC Symbol;Acc:VGNC:86840]	8.17736	3.08207	1.45209	0.0746787	1.65781e-85	5.36365e-84
ENSSSCG00000017924	PELP1	proline, glutamate and leucine rich protein 1 [Source:VGNC Symbol;Acc:VGNC:91310]	3.69818	1.65483	1.20373	0.0636149	4.12647e-81	1.25529e-79
ENSSSCG00000017526	COPZ2	COPI coat complex subunit zeta 2 [Source:VGNC Symbol;Acc:VGNC:86904]	0.901779	4.00464	-2.01422	0.219	2.67268e-22	2.63319e-21
ENSSSCG00000021933	CLEC5A	C-type lectin domain containing 5A [Source:VGNC Symbol;Acc:VGNC:86757]	5.28109	11.4413	-1.05236	0.0635519	5.19221e-63	1.24279e-61
ENSSSCG00000016504	TBXAS1	thromboxane A synthase 1 [Source:NCBI gene (formerly Entrezgene);Acc:397112]	5.12121	1.94228	1.42707	0.0973852	6.524e-50	1.25476e-48
ENSSSCG00000016620	TSPAN12	tetraspanin 12 [Source:VGNC Symbol;Acc:VGNC:94501]	10.9555	25.5569	-1.16596	0.0468419	4.87229e-138	2.48845e-136
ENSSSCG00000038138	TFEC	transcription factor EC [Source:VGNC Symbol;Acc:VGNC:93918]	64.7444	20.1388	1.73607	0.0324159	0	0
ENSSSCG00000022912	NT5C3A	5'-nucleotidase, cytosolic IIIA [Source:VGNC Symbol;Acc:VGNC:98162]	11.4981	3.60496	1.72365	0.0412246	0	0
ENSSSCG00000030388	UPP1	uridine phosphorylase 1 [Source:VGNC Symbol;Acc:VGNC:94725]	63.244	6.33029	3.3691	0.0586385	0	0
ENSSSCG00000016758	STK17A	serine/threonine kinase 17a [Source:HGNC Symbol;Acc:HGNC:11395]	12.5192	6.12076	1.08258	0.0435911	1.59463e-137	8.11721e-136
ENSSSCG00000039582	PSMA2		39.0812	19.7189	1.0237	0.0859997	3.84066e-34	5.37586e-33
ENSSSCG00000018061	ENSSSCG00000018061		525.136	211.489	1.3639	0.0296058	0	0
ENSSSCG00000018064	ENSSSCG00000018064		5.08869	1.51856	1.15447	0.571381	0.000638762	0.00192245
ENSSSCG00000018078	COX2	mitochondrially encoded cytochrome c oxidase II [Source:VGNC Symbol;Acc:VGNC:99791]	1240.2	2678.52	-1.04761	0.0660933	5.17627e-58	1.15735e-56
ENSSSCG00000018080	ATP8	mitochondrially encoded ATP synthase membrane subunit 8 [Source:VGNC Symbol;Acc:VGNC:99789]	482.23	1232.51	-1.27233	0.117009	7.84265e-29	9.49763e-28
ENSSSCG00000018081	ATP6	ATP synthase F0 subunit 6 [Source:NCBI gene (formerly Entrezgene);Acc:808506]	826.022	2022.01	-1.23114	0.0590925	1.23148e-97	4.49902e-96
ENSSSCG00000018082	COX3	mitochondrially encoded cytochrome c oxidase III [Source:VGNC Symbol;Acc:VGNC:99792]	1174.48	2598.37	-1.08204	0.0699396	2.20093e-55	4.68765e-54
ENSSSCG00000018084	ND3	mitochondrially encoded NADH:ubiquinone oxidoreductase core subunit 3 [Source:VGNC Symbol;Acc:VGNC:99794]	97.6162	315.958	-1.60341	0.126209	1.80144e-38	2.74276e-37
ENSSSCG00000018086	ND4L	NADH dehydrogenase subunit 4L [Source:NCBI gene (formerly Entrezgene);Acc:808509]	372.746	1375.39	-1.81204	0.0937168	4.32545e-85	1.39354e-83
ENSSSCG00000018087	ND4	mitochondrially encoded NADH:ubiquinone oxidoreductase core subunit 4 [Source:VGNC Symbol;Acc:VGNC:99795]	276.747	1019.16	-1.81264	0.0879667	3.875e-96	1.38909e-94
ENSSSCG00000018091	ND5	mitochondrially encoded NADH:ubiquinone oxidoreductase core subunit 5 [Source:VGNC Symbol;Acc:VGNC:99796]	366.314	1112.9	-1.53399	0.0892925	1.56177e-67	4.03551e-66
ENSSSCG00000018092	ND6	mitochondrially encoded NADH:ubiquinone oxidoreductase core subunit 6 [Source:VGNC Symbol;Acc:VGNC:99797]	390.197	1123.93	-1.46355	0.068177	1.59648e-103	6.14101e-102
ENSSSCG00000018094	CYTB	cytochrome b [Source:NCBI gene (formerly Entrezgene);Acc:808513]	112.191	444.362	-1.92603	0.0580145	1.16322e-243	1.09651e-241
ENSSSCG00000035675	METTL7A		10.4764	23.1902	-1.08494	0.0513195	1.41201e-100	5.29797e-99
ENSSSCG00000037528	LOC110258710		5.69065	2.60492	1.12474	0.163368	1.95325e-13	1.32217e-12

## Sheet: YC-2020_vs_JXA1_18h
ENSG_ID	Gene_SYMBOL	description	YC-2020_18h_mean_FPKM	JXA1_18h_mean_FPKM	log2FoldChange (LFC)	standard error of LFC	pvalue	FDR-adjusted pvalue (padj)
ENSSSCG00000019571	U6	U6 spliceosomal RNA [Source:RFAM;Acc:RF00026]	2.79272	0.342413	2.36463	0.96498	0.000894417	0.00301582
ENSSSCG00000004791	RASGRP1	RAS guanyl releasing protein 1 [Source:VGNC Symbol;Acc:VGNC:92113]	1.4413	6.75701	-2.24262	0.0727012	5.72638e-210	7.94978e-208
ENSSSCG00000032781	SRSF12	serine and arginine rich splicing factor 12 [Source:VGNC Symbol;Acc:VGNC:93474]	4.52993	2.12126	1.02832	0.156077	5.113e-12	4.08799e-11
ENSSSCG00000039179	ENSSSCG00000039179		2.82399	5.72189	-1.03305	0.0700125	3.14682e-50	8.91561e-49
ENSSSCG00000004369	PRDM1	PR/SET domain 1 [Source:VGNC Symbol;Acc:VGNC:91772]	25.5991	5.86802	2.10403	0.0338304	0	0
ENSSSCG00000031023	CD24	CD24 molecule [Source:HGNC Symbol;Acc:HGNC:1645]	45.4372	148.091	-1.72248	0.0362112	0	0
ENSSSCG00000005385	NR4A3	nuclear receptor subfamily 4 group A member 3 [Source:VGNC Symbol;Acc:VGNC:90885]	4.33585	0.367326	3.53235	0.10005	2.75636e-273	5.68816e-271
ENSSSCG00000034000	LOC100153783		1.90481	4.1475	-1.13313	0.079685	6.92849e-47	1.83054e-45
ENSSSCG00000025703	REV3L	REV3 like, DNA directed polymerase zeta catalytic subunit [Source:VGNC Symbol;Acc:VGNC:92226]	4.72428	2.31521	1.00208	0.0510721	6.58781e-87	3.05782e-85
ENSSSCG00000036064	CALHM6	calcium homeostasis modulator family member 6 [Source:VGNC Symbol;Acc:VGNC:86147]	1.61228	4.77186	-1.5501	0.185582	5.30855e-18	6.00051e-17
ENSSSCG00000021504	IFN-ALPHAOMEGA	interferon-alphaomega [Source:NCBI gene (formerly Entrezgene);Acc:100310806]	7.08738	1.6523	2.07527	0.179909	6.88719e-32	1.2733e-30
ENSSSCG00000005163	IFNB1	interferon beta 1 [Source:VGNC Symbol;Acc:VGNC:89038]	18.7453	3.4102	2.40886	0.208834	5.40241e-32	1.00243e-30
ENSSSCG00000021443	SGK1	serum/glucocorticoid regulated kinase 1 [Source:VGNC Symbol;Acc:VGNC:92793]	185.021	72.8343	1.32585	0.0188275	0	0
ENSSSCG00000004193	ENPP1	ectonucleotide pyrophosphatase/phosphodiesterase 1 [Source:VGNC Symbol;Acc:VGNC:87708]	67.8807	22.7649	1.5575	0.0188225	0	0
ENSSSCG00000004195	ARG1	arginase 1 [Source:VGNC Symbol;Acc:VGNC:85454]	43.6176	135.217	-1.66216	0.0194285	0	0
ENSSSCG00000004233	SMPDL3A	sphingomyelin phosphodiesterase acid like 3A [Source:VGNC Symbol;Acc:VGNC:93265]	219.249	98.5737	1.13339	0.0190973	0	0
ENSSSCG00000035934	TXNDC16	thioredoxin domain containing 16 [Source:VGNC Symbol;Acc:VGNC:94606]	3.07636	0.920618	1.71326	0.0803706	7.06722e-102	3.77355e-100
ENSSSCG00000005617	STXBP1	syntaxin binding protein 1 [Source:VGNC Symbol;Acc:VGNC:93596]	5.60112	13.0281	-1.23452	0.0396757	8.73889e-214	1.25898e-211
ENSSSCG00000024867	ISG20	interferon stimulated exonuclease gene 20 [Source:HGNC Symbol;Acc:HGNC:6130]	2.25521	8.03749	-1.8449	0.0829242	1.14667e-110	6.92124e-109
ENSSSCG00000005738	RALGDS		3.0665	6.20778	-1.03493	0.0473123	9.6204e-107	5.48183e-105
ENSSSCG00000029715	OLFM1	olfactomedin 1 [Source:VGNC Symbol;Acc:VGNC:91031]	12.4848	4.9505	1.31097	0.0543628	5.00313e-129	3.63823e-127
ENSSSCG00000005211	CD274	CD274 molecule [Source:VGNC Symbol;Acc:VGNC:86404]	4.82774	18.4875	-1.95333	0.0456562	0	0
ENSSSCG00000004670	C15orf48	chromosome 1 C15orf48 homolog [Source:VGNC Symbol;Acc:VGNC:85961]	0.800688	3.20116	-2.00276	0.112323	3.88095e-72	1.55147e-70
ENSSSCG00000004678	DUOX2	dual oxidase 2 [Source:VGNC Symbol;Acc:VGNC:103086]	10.7183	4.57196	1.20541	0.0395192	3.00108e-205	4.05571e-203
ENSSSCG00000011557	CIDEC	cell death inducing DFFA like effector c [Source:VGNC Symbol;Acc:VGNC:86700]	5.63915	1.86391	1.5614	0.117362	1.89842e-41	4.47389e-40
ENSSSCG00000011569	TATDN2		2.03718	4.29477	-1.08467	0.0837635	2.56346e-39	5.82539e-38
ENSSSCG00000027709	PARP9	poly(ADP-ribose) polymerase family member 9 [Source:HGNC Symbol;Acc:HGNC:24118]	5.26584	10.821	-1.04971	0.0474152	2.09434e-110	1.25422e-108
ENSSSCG00000011579	PPARG	peroxisome proliferator activated receptor gamma [Source:VGNC Symbol;Acc:VGNC:91684]	61.0617	25.753	1.23104	0.0333896	1.26158e-296	2.83317e-294
ENSSSCG00000024001	PLXNA1	plexin A1 [Source:VGNC Symbol;Acc:VGNC:91579]	2.31186	5.63673	-1.29821	0.0579689	6.45724e-113	4.00848e-111
ENSSSCG00000011630	ACKR4	atypical chemokine receptor 4 [Source:VGNC Symbol;Acc:VGNC:85013]	29.8894	10.99	1.42017	0.0441199	2.39997e-228	3.665e-226
ENSSSCG00000011951	NFKBIZ	NFKB inhibitor zeta [Source:VGNC Symbol;Acc:VGNC:90726]	57.2073	25.1773	1.16343	0.024197	0	0
ENSSSCG00000027550	PLCD1	phospholipase C delta 1 [Source:VGNC Symbol;Acc:VGNC:91517]	8.70403	3.89838	1.13036	0.0740469	1.42229e-53	4.27556e-52
ENSSSCG00000024344	CCR5	chemokine (C-C motif) receptor 5 [Source:NCBI gene (formerly Entrezgene);Acc:414371]	3.21048	19.7505	-2.6376	0.0524952	0	0
ENSSSCG00000023557	CCRL2	C-C motif chemokine receptor like 2 [Source:VGNC Symbol;Acc:VGNC:86375]	8.44207	23.5608	-1.49881	0.0582213	9.71167e-147	8.47468e-145
ENSSSCG00000036844	GPR171	G protein-coupled receptor 171 [Source:VGNC Symbol;Acc:VGNC:88615]	0.794872	3.11195	-1.96096	0.162429	1.47583e-34	2.95766e-33
ENSSSCG00000012076	MX2	MX dynamin like GTPase 2 [Source:HGNC Symbol;Acc:HGNC:7533]	98.9924	198.651	-1.02381	0.0166574	0	0
ENSSSCG00000012077	MX1	MX dynamin like GTPase 1 [Source:VGNC Symbol;Acc:VGNC:98143]	168.014	368.115	-1.15009	0.0178979	0	0
ENSSSCG00000040581	CISH	cytokine inducible SH2 containing protein [Source:VGNC Symbol;Acc:VGNC:86709]	2.57203	11.2416	-2.13823	0.0877366	2.92563e-132	2.20085e-130
ENSSSCG00000020906	GHSR	TNF superfamily member 10 [Source:NCBI gene (formerly Entrezgene);Acc:406191]	7.41883	21.7321	-1.57068	0.0278524	0	0
ENSSSCG00000035037	SIK1		5.12913	2.2536	1.16793	0.0640201	6.35902e-75	2.60345e-73
ENSSSCG00000024393	B3GNT5	UDP-GlcNAc:betaGal beta-1,3-N-acetylglucosaminyltransferase 5 [Source:VGNC Symbol;Acc:VGNC:85726]	10.0999	21.1496	-1.0846	0.0345161	5.73025e-217	8.4141e-215
ENSSSCG00000034802	RTP4		10.6298	27.1192	-1.36524	0.0564378	1.06197e-130	7.83449e-129
ENSSSCG00000021206	IL1RAP	interleukin 1 receptor accessory protein [Source:VGNC Symbol;Acc:VGNC:98046]	10.3666	28.7041	-1.48775	0.0327467	0	0
ENSSSCG00000027114	SCP2	sterol carrier protein 2 [Source:NCBI gene (formerly Entrezgene);Acc:397439]	26.7605	12.847	1.03768	0.031339	2.24647e-241	3.98906e-239
ENSSSCG00000034284	LOC100515837		2.99868	12.8207	-2.10368	0.0792794	2.12734e-156	1.98089e-154
ENSSSCG00000031380	MARCKSL1	MARCKS like 1 [Source:VGNC Symbol;Acc:VGNC:98498]	8.00468	31.7343	-2.00343	0.0866386	2.1936e-119	1.48223e-117
ENSSSCG00000032803	CYP2S1	cytochrome P450 family 2 subfamily S member 1 [Source:VGNC Symbol;Acc:VGNC:103351]	1.53472	5.92452	-1.96346	0.0924781	4.39065e-101	2.29622e-99
ENSSSCG00000035420	HES4	hes family bHLH transcription factor 4 [Source:VGNC Symbol;Acc:VGNC:88857]	3.13272	9.00064	-1.53911	0.0609994	1.50658e-141	1.25721e-139
ENSSSCG00000040575	ISG15	ISG15 ubiquitin like modifier [Source:VGNC Symbol;Acc:VGNC:89223]	95.6765	347.521	-1.87646	0.062007	2.46406e-202	3.21612e-200
ENSSSCG00000025795	CSF3R	colony stimulating factor 3 receptor [Source:VGNC Symbol;Acc:VGNC:87035]	64.1726	25.5057	1.31118	0.035297	4.03374e-303	9.19393e-301
ENSSSCG00000002866	CEBPA	CCAAT enhancer binding protein alpha [Source:VGNC Symbol;Acc:VGNC:86531]	11.3454	3.50611	1.67273	0.0612748	3.63592e-165	3.60546e-163
ENSSSCG00000039651	SLC2A5	solute carrier family 2 member 5 [Source:VGNC Symbol;Acc:VGNC:93050]	7.78779	19.9418	-1.36025	0.0574131	1.24369e-126	8.95864e-125
ENSSSCG00000040607	MAF	MAF bZIP transcription factor [Source:VGNC Symbol;Acc:VGNC:89945]	4.61988	2.22236	1.02008	0.0752036	5.21522e-43	1.28454e-41
ENSSSCG00000003395	PIK3CD	phosphatidylinositol-4,5-bisphosphate 3-kinase catalytic subunit delta [Source:VGNC Symbol;Acc:VGNC:91442]	2.2475	4.45716	-1.00098	0.0596723	4.57303e-64	1.62784e-62
ENSSSCG00000002703	TERF2IP	TERF2 interacting protein [Source:VGNC Symbol;Acc:VGNC:98654]	7.2435	16.9144	-1.23368	0.056319	2.87009e-108	1.68574e-106
ENSSSCG00000030300	MT-2B		2.95344	6.8568	-1.1589	0.219195	1.06086e-08	6.56417e-08
ENSSSCG00000026478	PADI2	peptidyl arginine deiminase 2 [Source:VGNC Symbol;Acc:VGNC:91146]	17.8486	2.17562	3.01872	0.0485132	0	0
ENSSSCG00000002814	ADGRG3	adhesion G protein-coupled receptor G3 [Source:VGNC Symbol;Acc:VGNC:85131]	1.15784	3.87862	-1.74294	0.135601	6.11035e-39	1.37627e-37
ENSSSCG00000031106	PLA2G2D	phospholipase A2 group IID [Source:VGNC Symbol;Acc:VGNC:91491]	3.9675	33.0033	-3.07055	0.0744951	0	0
ENSSSCG00000040828	LOC100624467		6.23981	2.87243	1.0945	0.0637271	4.30059e-67	1.60967e-65
ENSSSCG00000028108	ASAP3	ArfGAP with SH3 domain, ankyrin repeat and PH domain 3 [Source:VGNC Symbol;Acc:VGNC:85559]	1.99381	5.32868	-1.43329	0.0717188	6.90655e-90	3.29594e-88
ENSSSCG00000039514	ID3	inhibitor of DNA binding 3, HLH protein [Source:VGNC Symbol;Acc:VGNC:89023]	7.65954	15.8004	-1.05157	0.0932059	1.88054e-30	3.30089e-29
ENSSSCG00000027660	IFI44L	interferon induced protein 44 like [Source:VGNC Symbol;Acc:VGNC:97103]	33.4092	71.1978	-1.11037	0.0256938	0	0
ENSSSCG00000033591	CHD9	chromodomain helicase DNA binding protein 9 [Source:VGNC Symbol;Acc:VGNC:86635]	10.6657	5.11056	1.03204	0.0393558	4.14087e-154	3.74173e-152
ENSSSCG00000032043	SLC35D1	solute carrier family 35 member D1 [Source:VGNC Symbol;Acc:VGNC:98614]	6.46287	2.74433	1.21357	0.0486285	1.9242e-138	1.563e-136
ENSSSCG00000022312	RHPN2	rhophilin Rho GTPase binding protein 2 [Source:VGNC Symbol;Acc:VGNC:98548]	3.07725	7.91828	-1.37533	0.0777161	4.06054e-71	1.59816e-69
ENSSSCG00000031912	ENSSSCG00000031912		5.1112	1.4873	1.732	0.155149	4.62019e-30	7.99942e-29
ENSSSCG00000013498	EBI3	Epstein-Barr virus induced 3 [Source:NCBI gene (formerly Entrezgene);Acc:100522599]	1.3168	4.14348	-1.62688	0.201757	6.31203e-17	6.69847e-16
ENSSSCG00000014336	EGR1	early growth response 1 [Source:VGNC Symbol;Acc:VGNC:87590]	23.7079	5.99267	1.96133	0.0734102	1.94012e-158	1.82886e-156
ENSSSCG00000014369	CD14	CD14 molecule [Source:VGNC Symbol;Acc:VGNC:86389]	13.3432	32.4255	-1.29618	0.0451871	5.64353e-182	6.33693e-180
ENSSSCG00000023178	BATF2	basic leucine zipper ATF-like transcription factor 2 [Source:VGNC Symbol;Acc:VGNC:85759]	4.96114	10.3055	-1.06655	0.071411	2.25382e-51	6.46956e-50
ENSSSCG00000013418	CFD	complement factor D [Source:VGNC Symbol;Acc:VGNC:86609]	5.6591	1.89418	1.5546	0.121003	8.01481e-39	1.80256e-37
ENSSSCG00000021176	LPXN	leupaxin [Source:VGNC Symbol;Acc:VGNC:89797]	34.4671	14.3128	1.24751	0.0377917	5.64467e-240	9.79543e-238
ENSSSCG00000023379	UBE2L6	ubiquitin conjugating enzyme E2 L6 [Source:VGNC Symbol;Acc:VGNC:94647]	13.6768	31.6459	-1.22611	0.0473587	5.30563e-149	4.7106e-147
ENSSSCG00000033453	BST2	bone marrow stromal cell antigen 2 [Source:VGNC Symbol;Acc:VGNC:85897]	10.064	28.8962	-1.5355	0.0540285	9.34966e-179	1.01262e-176
ENSSSCG00000013787	ADGRE3	adhesion G protein-coupled receptor E3 [Source:VGNC Symbol;Acc:VGNC:96787]	14.5998	5.9244	1.2732	0.0636865	3.43498e-90	1.64438e-88
ENSSSCG00000014156	ARRDC3	arrestin domain containing 3 [Source:VGNC Symbol;Acc:VGNC:85546]	56.1555	14.1744	1.96645	0.0309735	0	0
ENSSSCG00000014565	IFITM1		40.6048	99.3025	-1.30701	0.0305007	0	0
ENSSSCG00000014565	LOC100519082		40.6048	99.3025	-1.30701	0.0305007	0	0
ENSSSCG00000032436	LOC100626247		7.53702	19.1523	-1.35705	0.067463	5.70277e-91	2.74722e-89
ENSSSCG00000038912	IFITM3	interferon induced transmembrane protein 3 [Source:NCBI gene (formerly Entrezgene);Acc:100518544]	107.533	242.703	-1.19093	0.036419	1.44617e-235	2.40049e-233
ENSSSCG00000012853	IRF7	interferon regulatory factor 7 [Source:VGNC Symbol;Acc:VGNC:89210]	13.1298	29.7956	-1.19719	0.0448277	3.9169e-158	3.66963e-156
ENSSSCG00000040793	CTSD	cathepsin D [Source:NCBI gene (formerly Entrezgene);Acc:494568]	851.463	368.846	1.18704	0.0285868	0	0
ENSSSCG00000026044	FDFT1	farnesyl-diphosphate farnesyltransferase 1 [Source:VGNC Symbol;Acc:VGNC:88076]	6.04304	2.96893	1.00018	0.0459272	3.48795e-106	1.97276e-104
ENSSSCG00000009704	HMGB2	high mobility group box 2 [Source:VGNC Symbol;Acc:VGNC:88902]	3.96541	1.53934	1.34607	0.0598724	5.97957e-113	3.7271e-111
ENSSSCG00000009720	DDX60	DExD/H-box helicase 60 [Source:VGNC Symbol;Acc:VGNC:87234]	6.46254	21.3225	-1.74019	0.0387072	0	0
ENSSSCG00000028327	RHOBTB1	Rho related BTB domain containing 1 [Source:VGNC Symbol;Acc:VGNC:92285]	4.08655	1.86746	1.09705	0.0833727	1.69968e-40	3.95066e-39
ENSSSCG00000010219	ARID5B	AT-rich interaction domain 5B [Source:VGNC Symbol;Acc:VGNC:85511]	21.871	10.5352	1.03742	0.0300417	3.22733e-260	6.08451e-258
ENSSSCG00000038904	FRAT2	FRAT regulator of WNT signaling pathway 2 [Source:HGNC Symbol;Acc:HGNC:16048]	2.26919	5.51435	-1.28225	0.101488	1.24727e-37	2.7249e-36
ENSSSCG00000010527	MARVELD1	MARVEL domain containing 1 [Source:HGNC Symbol;Acc:HGNC:28674]	5.19444	2.19317	1.18282	0.199047	2.31305e-10	1.64905e-09
ENSSSCG00000032821	FRAT1	FRAT regulator of WNT signaling pathway 1 [Source:HGNC Symbol;Acc:HGNC:3944]	2.15782	5.02844	-1.19316	0.167504	1.04915e-13	9.24498e-13
ENSSSCG00000010261	PPA1	inorganic pyrophosphatase 1 [Source:VGNC Symbol;Acc:VGNC:96757]	21.012	45.1982	-1.12471	0.052166	2.24871e-103	1.21343e-101
ENSSSCG00000010278	CDH23	cadherin related 23 [Source:HGNC Symbol;Acc:HGNC:13733]	3.44301	1.09249	1.63165	0.0547413	2.9743e-196	3.69273e-194
ENSSSCG00000046640	OAS1	2'-5'-oligoadenylate synthetase 1 [Source:HGNC Symbol;Acc:HGNC:8086]	185.297	373.95	-1.03291	0.0311479	2.99366e-241	5.25473e-239
ENSSSCG00000009889	ALDH2	aldehyde dehydrogenase 2 family member [Source:NCBI gene (formerly Entrezgene);Acc:733685]	6.45904	3.09206	1.04411	0.0469966	2.6098e-110	1.55681e-108
ENSSSCG00000029662	RASSF4	Ras association domain family member 4 [Source:NCBI gene (formerly Entrezgene);Acc:100152580]	16.0319	7.63764	1.04855	0.0319528	4.14912e-237	7.04013e-235
ENSSSCG00000010437	PAPSS2	3'-phosphoadenosine 5'-phosphosulfate synthase 2 [Source:VGNC Symbol;Acc:VGNC:91173]	2.16448	4.63332	-1.11162	0.0729083	1.83789e-53	5.51402e-52
ENSSSCG00000010445	ANKRD22	ankyrin repeat domain 22 [Source:VGNC Symbol;Acc:VGNC:85329]	4.74575	9.93728	-1.07748	0.0706159	9.49506e-54	2.87697e-52
ENSSSCG00000010451	IFIT2	interferon induced protein with tetratricopeptide repeats 2 [Source:VGNC Symbol;Acc:VGNC:89034]	51.8176	163.812	-1.68686	0.0263694	0	0
ENSSSCG00000010452	IFIT1	interferon-induced protein with tetratricopeptide repeats 1 [Source:NCBI gene (formerly Entrezgene);Acc:100153038]	161.851	382.325	-1.2589	0.0171112	0	0
ENSSSCG00000010454	IFIT5	interferon induced protein with tetratricopeptide repeats 5 [Source:HGNC Symbol;Acc:HGNC:13328]	27.365	56.6075	-1.06082	0.0265113	0	0
ENSSSCG00000051054	ENSSSCG00000051054		3.17254	6.41052	-1.01455	0.0759022	1.32955e-42	3.22277e-41
ENSSSCG00000010054	ADORA2A	adenosine A2a receptor [Source:VGNC Symbol;Acc:VGNC:85148]	2.4054	5.00351	-1.04702	0.121371	6.08022e-19	7.23139e-18
ENSSSCG00000010540	ENTPD7	ectonucleoside triphosphate diphosphohydrolase 7 [Source:VGNC Symbol;Acc:VGNC:87716]	12.8581	25.4764	-1.00042	0.0373139	1.31024e-160	1.25054e-158
ENSSSCG00000040631	LPL	lipoprotein lipase [Source:VGNC Symbol;Acc:VGNC:89795]	81.9837	28.3604	1.51115	0.0277721	0	0
ENSSSCG00000010138	ZDHHC8	zinc finger DHHC-type palmitoyltransferase 8 [Source:VGNC Symbol;Acc:VGNC:95130]	3.33272	1.19768	1.44817	0.0891056	1.85277e-60	6.2321e-59
ENSSSCG00000033113	CHMP7	charged multivesicular body protein 7 [Source:VGNC Symbol;Acc:VGNC:86654]	12.2166	24.4289	-1.01562	0.0406798	1.74599e-138	1.42583e-136
ENSSSCG00000040815	DUSP5	dual specificity phosphatase 5 [Source:VGNC Symbol;Acc:VGNC:87487]	4.55122	11.2805	-1.31862	0.0693763	1.47428e-81	6.45095e-80
ENSSSCG00000016050	INPP1	inositol polyphosphate-1-phosphatase [Source:VGNC Symbol;Acc:VGNC:96373]	2.02539	4.9607	-1.28899	0.117185	3.56935e-29	5.99643e-28
ENSSSCG00000016057	STAT1	signal transducer and activator of transcription 1 [Source:VGNC Symbol;Acc:VGNC:95523]	42.056	87.3524	-1.07326	0.0240196	0	0
ENSSSCG00000023716	TNFAIP6	TNF alpha induced protein 6 [Source:VGNC Symbol;Acc:VGNC:95544]	21.6532	89.0896	-2.05937	0.0393361	0	0
ENSSSCG00000022011	NMI	N-myc and STAT interactor [Source:VGNC Symbol;Acc:VGNC:96447]	19.9871	44.2246	-1.15822	0.055753	3.35179e-97	1.71762e-95
ENSSSCG00000026940	CASP10	caspase 10 [Source:VGNC Symbol;Acc:VGNC:95638]	2.10702	5.34329	-1.35747	0.0630735	8.96027e-104	4.86948e-102
ENSSSCG00000016174	FN1	fibronectin 1 [Source:VGNC Symbol;Acc:VGNC:96305]	15.9943	4.48292	1.80893	0.122401	3.87141e-50	1.08877e-48
ENSSSCG00000040847	AP1S3	adaptor related protein complex 1 subunit sigma 3 [Source:VGNC Symbol;Acc:VGNC:95901]	5.39992	20.1361	-1.90462	0.062648	5.95007e-206	8.11281e-204
ENSSSCG00000039255	ENSSSCG00000039255		6.51766	20.7545	-1.58893	0.310062	2.78319e-08	1.65313e-07
ENSSSCG00000049415	ENSSSCG00000049415		5.22804	2.1877	1.18064	0.16444	7.43923e-14	6.62417e-13
ENSSSCG00000015036	ENSSSCG00000015036	DIX domain containing 1 [Source:VGNC Symbol;Acc:VGNC:99710]	7.61653	2.98449	1.31888	0.0985509	7.75681e-42	1.85665e-40
ENSSSCG00000015617	G0S2	G0/G1 switch 2 [Source:VGNC Symbol;Acc:VGNC:88286]	2.33871	6.07641	-1.3269	0.207681	1.52858e-11	1.17894e-10
ENSSSCG00000015549	RNASEL	ribonuclease L [Source:VGNC Symbol;Acc:VGNC:92342]	3.93385	9.59074	-1.30111	0.0527091	1.62447e-135	1.27872e-133
ENSSSCG00000015579	PTGS2	prostaglandin-endoperoxide synthase 2 [Source:VGNC Symbol;Acc:VGNC:91959]	46.5387	8.59574	2.41101	0.0392645	0	0
ENSSSCG00000015595	ATF3	activating transcription factor 3 [Source:VGNC Symbol;Acc:VGNC:85606]	3.43577	1.14248	1.5691	0.0642046	5.15097e-133	3.91345e-131
ENSSSCG00000033089	LOC110255360		19.577	60.6003	-1.64464	0.034653	0	0
ENSSSCG00000031610	GVIN1		5.74675	17.2511	-1.60179	0.04066	0	0
ENSSSCG00000014618	ENSSSCG00000014618		4.45354	14.2514	-1.68836	0.0973469	2.07285e-68	7.91363e-67
ENSSSCG00000027372	SAMD9	sterile alpha motif domain containing 9 [Source:HGNC Symbol;Acc:HGNC:1348]	64.453	129.116	-1.02136	0.0259665	0	0
ENSSSCG00000015332	PON1	paraoxonase 1 [Source:VGNC Symbol;Acc:VGNC:91661]	4.04248	1.22041	1.69986	0.0800537	4.92323e-101	2.55723e-99
ENSSSCG00000015375	ITGB8	integrin subunit beta 8 [Source:VGNC Symbol;Acc:VGNC:89246]	6.74029	15.8369	-1.25133	0.0355723	3.98892e-272	8.01511e-270
ENSSSCG00000014899	PRCP	prolylcarboxypeptidase [Source:VGNC Symbol;Acc:VGNC:91771]	6.84309	14.2387	-1.07086	0.0621265	1.67882e-67	6.34586e-66
ENSSSCG00000025326	TMEM243	transmembrane protein 243 [Source:VGNC Symbol;Acc:VGNC:94153]	11.3893	24.3267	-1.10289	0.0628956	3.07047e-70	1.19615e-68
ENSSSCG00000015405	CD36	CD36 molecule [Source:NCBI gene (formerly Entrezgene);Acc:733702]	9.45247	2.56018	1.86834	0.0464121	0	0
ENSSSCG00000024933	SLC36A4	solute carrier family 36 member 4 [Source:VGNC Symbol;Acc:VGNC:93091]	7.58992	18.2941	-1.28416	0.0531434	5.29836e-130	3.88997e-128
ENSSSCG00000015435	NAMPT	nicotinamide phosphoribosyltransferase [Source:VGNC Symbol;Acc:VGNC:90573]	10.6316	23.1283	-1.13871	0.0316109	2.3867e-285	5.20675e-283
ENSSSCG00000014997	LOC100522887		57.9272	115.893	-1.01135	0.0220579	0	0
ENSSSCG00000028711	CASP1	caspase 1, apoptosis-related cysteine peptidase [Source:NCBI gene (formerly Entrezgene);Acc:397319]	3.91761	10.6511	-1.45847	0.0550602	1.3489e-155	1.24091e-153
ENSSSCG00000008773	PGM2	phosphoglucomutase 2 [Source:VGNC Symbol;Acc:VGNC:91356]	13.3449	29.2576	-1.15081	0.0342219	1.67698e-248	3.04872e-246
ENSSSCG00000023785	TMEM156	transmembrane protein 156 [Source:VGNC Symbol;Acc:VGNC:94099]	3.36701	11.5413	-1.79375	0.0592886	4.17555e-202	5.4038e-200
ENSSSCG00000030548	HERC5	HECT and RLD domain containing E3 ubiquitin protein ligase 5 [Source:VGNC Symbol;Acc:VGNC:88850]	41.3886	101.069	-1.307	0.0239943	0	0
ENSSSCG00000009216	SPP1	secreted phosphoprotein 1 [Source:VGNC Symbol;Acc:VGNC:93419]	460.107	977.377	-1.10549	0.0174404	0	0
ENSSSCG00000009240	PLAC8	placenta associated 8 [Source:VGNC Symbol;Acc:VGNC:91506]	4.95703	11.526	-1.22966	0.0613304	2.03456e-90	9.77037e-89
ENSSSCG00000008953	CXCL8	C-X-C motif chemokine ligand 8 [Source:VGNC Symbol;Acc:VGNC:87106]	264.375	829.153	-1.66721	0.0280148	0	0
ENSSSCG00000008957	AMCF-II	alveolar macrophage-derived chemotactic factor-II [Source:NCBI gene (formerly Entrezgene);Acc:396900]	127.346	1023.86	-3.0251	0.0478305	0	0
ENSSSCG00000037579	PPBP	pro-platelet basic protein [Source:NCBI gene (formerly Entrezgene);Acc:396870]	142.416	325.804	-1.21189	0.0269635	0	0
ENSSSCG00000008973	NAAA	N-acylethanolamine acid amidase [Source:VGNC Symbol;Acc:VGNC:90556]	147.186	47.2394	1.61898	0.0270982	0	0
ENSSSCG00000032474	CXCL10	C-X-C motif chemokine ligand 10 [Source:VGNC Symbol;Acc:VGNC:87101]	69.8312	693.869	-3.33186	0.0297773	0	0
ENSSSCG00000009100	TNIP3	TNFAIP3 interacting protein 3 [Source:VGNC Symbol;Acc:VGNC:94277]	2.28282	5.62016	-1.315	0.0690197	5.71414e-82	2.51472e-80
ENSSSCG00000009123	CAMK2D	calcium/calmodulin dependent protein kinase II delta [Source:VGNC Symbol;Acc:VGNC:97911]	5.92435	13.4314	-1.19934	0.036691	2.44096e-235	4.00817e-233
ENSSSCG00000040162	NUPR1	nuclear protein 1, transcriptional regulator [Source:VGNC Symbol;Acc:VGNC:90989]	7.75453	24.5858	-1.67255	0.0821125	2.9607e-93	1.47273e-91
ENSSSCG00000039300	IL27	interleukin 27 [Source:VGNC Symbol;Acc:VGNC:89101]	5.48546	14.6616	-1.43036	0.0883792	5.8778e-60	1.94707e-58
ENSSSCG00000008349	CNRIP1	cannabinoid receptor interacting protein 1 [Source:VGNC Symbol;Acc:VGNC:86845]	2.98109	6.05375	-1.03357	0.100236	8.82009e-26	1.3244e-24
ENSSSCG00000027855	SOCS1	suppressor of cytokine signaling 1 [Source:VGNC Symbol;Acc:VGNC:93330]	1.23144	4.59968	-1.9009	0.108367	6.234e-70	2.42238e-68
ENSSSCG00000020813	FAM20C	FAM20C golgi associated secretory pathway kinase [Source:VGNC Symbol;Acc:VGNC:87951]	12.1218	4.92688	1.26863	0.0539437	1.36835e-124	9.49819e-123
ENSSSCG00000023320	CYP3A29	cytochrome P450 family 3 subfamily A member 22 [Source:NCBI gene (formerly Entrezgene);Acc:100144468]	2.02772	9.51708	-2.24718	0.0362421	0	0
ENSSSCG00000021359	CDC42EP3	CDC42 effector protein 3 [Source:VGNC Symbol;Acc:VGNC:86457]	12.5259	5.00829	1.30295	0.0345566	0	0
ENSSSCG00000039214	IL1B	interleukin 1 beta [Source:NCBI gene (formerly Entrezgene);Acc:397122]	20.5195	80.8821	-1.99763	0.0482628	0	0
ENSSSCG00000035736	CCL24	C-C motif chemokine ligand 24 [Source:VGNC Symbol;Acc:VGNC:86340]	176.526	371.432	-1.0802	0.0365097	3.81511e-197	4.81492e-195
ENSSSCG00000007722	NCF1	neutrophil cytosolic factor 1 [Source:NCBI gene (formerly Entrezgene);Acc:100134857]	50.5785	20.7383	1.26541	0.0358647	1.83361e-274	3.83576e-272
ENSSSCG00000035430	YPEL3	yippee like 3 [Source:VGNC Symbol;Acc:VGNC:95037]	14.1757	6.81764	1.03594	0.0632668	3.32165e-61	1.12223e-59
ENSSSCG00000008648	RSAD2	radical S-adenosyl methionine domain containing 2 [Source:VGNC Symbol;Acc:VGNC:92472]	106.357	318.644	-1.6018	0.0204179	0	0
ENSSSCG00000043747	ENSSSCG00000043747		3.52041	7.51654	-1.09551	0.112074	1.57241e-23	2.20297e-22
ENSSSCG00000030801	LOC102161784		1.30299	3.62624	-1.49137	0.050571	1.08582e-192	1.32652e-190
ENSSSCG00000030801	LOC100523310		1.30299	3.62624	-1.49137	0.050571	1.08582e-192	1.32652e-190
ENSSSCG00000024973	GBP1	guanylate binding protein 1, interferon-inducible [Source:NCBI gene (formerly Entrezgene);Acc:100151938]	12.8001	29.3931	-1.2166	0.0389964	1.08485e-214	1.57779e-212
ENSSSCG00000024973	LOC100523668	guanylate binding protein 1, interferon-inducible [Source:NCBI gene (formerly Entrezgene);Acc:100151938]	12.8001	29.3931	-1.2166	0.0389964	1.08485e-214	1.57779e-212
ENSSSCG00000006923	GBP2	guanylate binding protein 2, interferon-inducible [Source:NCBI gene (formerly Entrezgene);Acc:100153137]	1.85796	4.13519	-1.15783	0.078817	1.8751e-50	5.33234e-49
ENSSSCG00000006398	SLAMF8	SLAM family member 8 [Source:VGNC Symbol;Acc:VGNC:92913]	9.40033	4.46816	1.04826	0.0598036	1.00707e-69	3.9033e-68
ENSSSCG00000006418	ENSSSCG00000006418		5.42662	13.8953	-1.37447	0.0480756	8.16762e-181	8.97322e-179
ENSSSCG00000005930	SLC45A4	solute carrier family 45 member 4 [Source:VGNC Symbol;Acc:VGNC:93125]	4.94756	2.32013	1.06261	0.0634492	3.06475e-64	1.0935e-62
ENSSSCG00000037532	MNDA	myeloid cell nuclear differentiation antigen [Source:HGNC Symbol;Acc:HGNC:7183]	1.54598	4.84176	-1.66131	0.0730362	1.43507e-115	9.20794e-114
ENSSSCG00000006495	SEMA4A	semaphorin 4A [Source:VGNC Symbol;Acc:VGNC:92700]	8.30021	20.8262	-1.34279	0.044133	3.47472e-205	4.6546e-203
ENSSSCG00000005965	MYC	MYC proto-onco, bHLH transcription factor [Source:NCBI gene (formerly Entrezgene);Acc:448810]	4.63696	11.8019	-1.3649	0.0575723	2.82999e-125	1.99156e-123
ENSSSCG00000006590	S100A8	S100 calcium binding protein A8 [Source:VGNC Symbol;Acc:VGNC:92546]	105.746	267.03	-1.34465	0.103696	1.54013e-39	3.52086e-38
ENSSSCG00000005981	FBXO32	F-box protein 32 [Source:VGNC Symbol;Acc:VGNC:88039]	5.18636	1.92394	1.40749	0.0501504	1.29464e-173	1.35414e-171
ENSSSCG00000006043	DCSTAMP	dendrocyte expressed seven transmembrane protein [Source:VGNC Symbol;Acc:VGNC:87191]	52.0967	24.6511	1.05228	0.0362114	9.95558e-188	1.16055e-185
ENSSSCG00000034321	TP53INP1	tumor protein p53 inducible nuclear protein 1 [Source:VGNC Symbol;Acc:VGNC:94329]	6.59035	3.04463	1.09489	0.0476267	6.36487e-118	4.18956e-116
ENSSSCG00000006774	PPM1J	protein phosphatase, Mg2+/Mn2+ dependent 1J [Source:VGNC Symbol;Acc:VGNC:91709]	5.51572	2.50654	1.11615	0.0765747	4.02477e-49	1.11749e-47
ENSSSCG00000006793	ENSSSCG00000006793		23.1541	8.95889	1.34994	0.054113	3.25793e-137	2.61852e-135
ENSSSCG00000040681	FABP4	fatty acid binding protein 4, adipocyte [Source:NCBI gene (formerly Entrezgene);Acc:399533]	6.22657	1.21966	2.314	0.127736	2.33812e-74	9.54692e-73
ENSSSCG00000006153	FABP5	fatty acid binding protein 5 [Source:VGNC Symbol;Acc:VGNC:98794]	139.045	64.3769	1.08482	0.0646026	2.97661e-64	1.06454e-62
ENSSSCG00000006238	CYP7A1	cytochrome P450 family 7 subfamily A member 1 [Source:VGNC Symbol;Acc:VGNC:98774]	42.1985	7.82514	2.41281	0.0338744	0	0
ENSSSCG00000032846	BPNT2	3'(2'), 5'-bisphosphate nucleotidase 2 [Source:VGNC Symbol;Acc:VGNC:98737]	5.66214	2.71047	1.03719	0.0487817	3.06969e-101	1.62205e-99
ENSSSCG00000012166	SMS	spermine synthase [Source:HGNC Symbol;Acc:HGNC:11123]	24.8079	9.78698	1.32174	0.0467605	7.30331e-177	7.85414e-175
ENSSSCG00000012173	SAT1	spermidine/spermine N1-acetyltransferase 1 [Source:NCBI gene (formerly Entrezgene);Acc:397645]	148.588	345.582	-1.2354	0.0279939	0	0
ENSSSCG00000012118	TLR8	toll like receptor 8 [Source:VGNC Symbol;Acc:VGNC:94027]	15.7188	6.40618	1.2736	0.0325879	0	0
ENSSSCG00000012126	GPM6B	glycoprotein M6B [Source:HGNC Symbol;Acc:HGNC:4461]	8.32425	3.10739	1.39596	0.0482266	3.28672e-185	3.74564e-183
ENSSSCG00000033180	PSMD10	proteasome 26S subunit, non-ATPase 10 [Source:VGNC Symbol;Acc:VGNC:91918]	3.49919	7.2723	-1.05327	0.0957194	2.1258e-29	3.607e-28
ENSSSCG00000001561	ETV7	ETS variant transcription factor 7 [Source:VGNC Symbol;Acc:VGNC:87816]	2.50419	8.28371	-1.74397	0.0809486	3.85173e-104	2.10071e-102
ENSSSCG00000001573	PIM1	Pim-1 proto-oncogene, serine/threonine kinase [Source:HGNC Symbol;Acc:HGNC:8986]	7.83206	18.3077	-1.23319	0.0520036	1.78905e-126	1.28265e-124
ENSSSCG00000037267	MAX	MYC associated factor X [Source:VGNC Symbol;Acc:VGNC:90046]	5.13686	10.438	-1.0357	0.0448729	2.62013e-119	1.74725e-117
ENSSSCG00000001723	PLA2G7	phospholipase A2 group VII [Source:VGNC Symbol;Acc:VGNC:91501]	23.3614	8.4103	1.45491	0.0337452	0	0
ENSSSCG00000002383	FOS	Fos proto-onco, AP-1 transcription factor subunit [Source:NCBI gene (formerly Entrezgene);Acc:100144486]	55.9836	2.87907	4.26362	0.0446625	0	0
ENSSSCG00000040010	BCL2A1	BCL2 related protein A1 [Source:VGNC Symbol;Acc:VGNC:85779]	44.1145	102.134	-1.22813	0.04034	1.40659e-204	1.86783e-202
ENSSSCG00000001963	EGLN3	egl-9 family hypoxia inducible factor 3 [Source:VGNC Symbol;Acc:VGNC:87589]	1.81043	4.02987	-1.16746	0.0954389	2.20135e-35	4.48966e-34
ENSSSCG00000001404	TNF	tumor necrosis factor [Source:VGNC Symbol;Acc:VGNC:94249]	13.831	4.57737	1.57037	0.0856826	7.35962e-76	3.06236e-74
ENSSSCG00000029160	ENSSSCG00000029160		72.6822	13.7995	2.37168	0.0336577	0	0
ENSSSCG00000025618	TAP1	transporter 1, ATP binding cassette subfamily B member [Source:VGNC Symbol;Acc:VGNC:98358]	21.1189	41.7393	-1.0021	0.0355375	8.58173e-175	9.1008e-173
ENSSSCG00000000896	NTN4	netrin 4 [Source:VGNC Symbol;Acc:VGNC:90933]	5.50595	1.43978	1.90838	0.0759709	3.39152e-141	2.79956e-139
ENSSSCG00000029815	SRGAP1	SLIT-ROBO Rho GTPase activating protein 1 [Source:VGNC Symbol;Acc:VGNC:93454]	4.20762	1.80387	1.20723	0.0562126	1.98914e-102	1.06959e-100
ENSSSCG00000023630	CPM	carboxypeptidase M [Source:VGNC Symbol;Acc:VGNC:86947]	13.8031	4.92039	1.46155	0.0687479	3.55114e-101	1.86998e-99
ENSSSCG00000038031	CPSF6	cleavage and polyadenylation specific factor 6 [Source:VGNC Symbol;Acc:VGNC:86962]	225.51	80.7079	1.45811	0.0648636	5.23978e-113	3.27937e-111
ENSSSCG00000028552	BHLHE41	basic helix-loop-helix family member e41 [Source:VGNC Symbol;Acc:VGNC:85815]	36.0328	14.442	1.29992	0.0335087	0	0
ENSSSCG00000000563	IRAG2	inositol 1,4,5-triphosphate receptor associated 2 [Source:HGNC Symbol;Acc:HGNC:6690]	2.11543	4.72344	-1.17491	0.0715051	1.81507e-61	6.17327e-60
ENSSSCG00000000105	KDELR3	KDEL endoplasmic reticulum protein retention receptor 3 [Source:VGNC Symbol;Acc:VGNC:89406]	3.89718	1.80877	1.08166	0.106522	3.9154e-25	5.7327e-24
ENSSSCG00000000148	LOC106510284		3.55081	7.5713	-1.10277	0.0748749	3.81606e-50	1.07519e-48
ENSSSCG00000039706	LOC100156062		1.09859	3.91751	-1.84441	0.090885	1.40028e-92	6.94274e-91
ENSSSCG00000000660	A2M	alpha-2-macroglobulin [Source:VGNC Symbol;Acc:VGNC:103209]	12.1518	3.54177	1.75578	0.037886	0	0
ENSSSCG00000023868	ENSSSCG00000023868		42.3538	101.832	-1.28337	0.0396148	2.89834e-231	4.61047e-229
ENSSSCG00000031321	NR4A1	nuclear receptor subfamily 4 group A member 1 [Source:HGNC Symbol;Acc:HGNC:7980]	6.8946	1.63978	2.04747	0.0823611	1.82642e-137	1.47573e-135
ENSSSCG00000000291	GPR84		2.50534	7.13313	-1.52121	0.100373	8.48728e-53	2.51181e-51
ENSSSCG00000016832	IL7R	interleukin 7 receptor [Source:VGNC Symbol;Acc:VGNC:89114]	37.8028	155.004	-2.05459	0.0364296	0	0
ENSSSCG00000016925	PLK2	polo like kinase 2 [Source:VGNC Symbol;Acc:VGNC:91563]	5.97323	2.61197	1.16266	0.0765191	3.81754e-53	1.13863e-51
ENSSSCG00000016991	DUSP1	dual specificity phosphatase 1 [Source:VGNC Symbol;Acc:VGNC:87476]	138.888	30.9718	2.148	0.0351288	0	0
ENSSSCG00000017054	CYFIP2	cytoplasmic FMR1 interacting protein 2 [Source:VGNC Symbol;Acc:VGNC:87127]	14.0077	5.24009	1.396	0.0429261	4.97164e-233	7.99178e-231
ENSSSCG00000016782	OTULINL	OTU deubiquitinase with linear linkage specificity like [Source:VGNC Symbol;Acc:VGNC:91107]	20.022	9.06913	1.11879	0.0484351	5.14038e-119	3.41299e-117
ENSSSCG00000024385	RNASEH2B	ribonuclease H2 subunit B [Source:VGNC Symbol;Acc:VGNC:92339]	1.56783	3.84799	-1.30089	0.0903146	2.5974e-48	7.07038e-47
ENSSSCG00000034648	ENSSSCG00000034648		5.09973	2.41472	1.00016	0.206102	1.34089e-07	7.43797e-07
ENSSSCG00000009469	ACOD1	aconitate decarboxylase 1 [Source:VGNC Symbol;Acc:VGNC:85015]	13.8411	29.461	-1.09987	0.0420703	1.97751e-153	1.77638e-151
ENSSSCG00000031999	GPR18	G protein-coupled receptor 18 [Source:VGNC Symbol;Acc:VGNC:88620]	3.13389	9.90785	-1.66689	0.0958309	8.54181e-69	3.27744e-67
ENSSSCG00000009542	TNFSF13B	TNF superfamily member 13b [Source:VGNC Symbol;Acc:VGNC:94269]	12.2134	26.2115	-1.11775	0.0443151	2.35497e-141	1.9545e-139
ENSSSCG00000034763	IRS2	insulin receptor substrate 2 [Source:VGNC Symbol;Acc:VGNC:89214]	8.36151	3.64128	1.1779	0.0484403	1.31189e-131	9.77264e-130
ENSSSCG00000038429	ENSSSCG00000038429		17.8693	8.40959	1.06355	0.062228	1.87425e-66	6.93017e-65
ENSSSCG00000039244	PHYH	phytanoyl-CoA 2-hydroxylase [Source:VGNC Symbol;Acc:VGNC:96483]	28.9773	13.413	1.08564	0.0443647	2.56716e-133	1.96015e-131
ENSSSCG00000021815	IL15RA		3.00029	6.70138	-1.16287	0.107716	3.66968e-28	6.00639e-27
ENSSSCG00000032416	RGS1	regulator of G protein signaling 1 [Source:VGNC Symbol;Acc:VGNC:96536]	23.9855	5.85543	2.00963	0.0570935	2.40359e-272	4.89403e-270
ENSSSCG00000031174	FBP1	fructose-bisphosphatase 1 [Source:VGNC Symbol;Acc:VGNC:96297]	8.43917	17.818	-1.09385	0.0552661	3.98784e-88	1.87958e-86
ENSSSCG00000039950	RMI1	RecQ mediated genome instability 1 [Source:VGNC Symbol;Acc:VGNC:96104]	1.6655	3.67821	-1.1369	0.103522	2.77067e-29	4.6856e-28
ENSSSCG00000020705	MAP3K8	mitogen-activated protein kinase kinase kinase 8 [Source:VGNC Symbol;Acc:VGNC:98110]	4.04014	1.77753	1.16152	0.0455341	1.7916e-144	1.51997e-142
ENSSSCG00000024084	ENSSSCG00000024084		2.33028	7.08935	-1.39072	0.483346	0.00028653	0.00105691
ENSSSCG00000023870	ENSSSCG00000023870		5.36627	16.3346	-1.49467	0.352566	1.49429e-06	7.47437e-06
ENSSSCG00000027476	ENSSSCG00000027476		13.9541	30.7097	-1.09924	0.205136	8.6884e-09	5.42439e-08
ENSSSCG00000007140	SMOX	spermine oxidase [Source:VGNC Symbol;Acc:VGNC:95679]	0.7731	3.12757	-2.02752	0.102946	2.87378e-87	1.33797e-85
ENSSSCG00000007146	SIGLEC1	sialic acid binding Ig like lectin 1 [Source:NCBI gene (formerly Entrezgene);Acc:397623]	22.3936	49.217	-1.15478	0.0232784	0	0
ENSSSCG00000033613	FOXS1	forkhead box S1 [Source:VGNC Symbol;Acc:VGNC:96303]	2.57288	8.88021	-1.80468	0.0551723	8.87618e-236	1.48954e-233
ENSSSCG00000027806	SAMHD1	SAM and HD domain containing deoxynucleoside triphosphate triphosphohydrolase 1 [Source:VGNC Symbol;Acc:VGNC:95712]	4.46899	14.4094	-1.70726	0.052427	1.12554e-233	1.82852e-231
ENSSSCG00000007435	PLTP	phospholipid transfer protein [Source:NCBI gene (formerly Entrezgene);Acc:397527]	15.0485	4.74972	1.65231	0.0578009	6.72478e-181	7.4416e-179
ENSSSCG00000035078	CD40	CD40 molecule [Source:VGNC Symbol;Acc:VGNC:95545]	14.468	40.0091	-1.48847	0.0470594	3.28431e-219	4.91712e-217
ENSSSCG00000007007	IDO1	indoleamine 2,3-dioxygenase 1 [Source:VGNC Symbol;Acc:VGNC:96371]	46.2785	186.932	-2.03241	0.0312157	0	0
ENSSSCG00000024018	SLC16A3	solute carrier family 16 member 3 [Source:VGNC Symbol;Acc:VGNC:92943]	2.20721	5.52968	-1.3303	0.0998668	1.80333e-41	4.25636e-40
ENSSSCG00000037168	TMEM92	transmembrane protein 92 [Source:VGNC Symbol;Acc:VGNC:94217]	7.6088	15.4731	-1.02846	0.0718796	1.70065e-47	4.54827e-46
ENSSSCG00000017164	TIMP2	TIMP metallopeptidase inhibitor 2 [Source:VGNC Symbol;Acc:VGNC:93995]	13.0049	5.91926	1.11283	0.0381243	1.42725e-188	1.68958e-186
ENSSSCG00000017238	TTYH2	tweety family member 2 [Source:VGNC Symbol;Acc:VGNC:94575]	5.87008	2.8651	1.01107	0.0522735	5.38104e-84	2.40274e-82
ENSSSCG00000017700	CCL3L1	chemokine (C-C motif) ligand 3-like 1 [Source:NCBI gene (formerly Entrezgene);Acc:494459]	60.6861	196.898	-1.71099	0.0492889	1.44276e-265	2.78891e-263
ENSSSCG00000033457	LOC100516039		35.4932	71.9529	-1.0303	0.0754141	1.8944e-43	4.70398e-42
ENSSSCG00000040648	CCL8	chemokine (C-C motif) ligand 8 [Source:NCBI gene (formerly Entrezgene);Acc:100302703]	43.5313	374.589	-3.1249	0.0367498	0	0
ENSSSCG00000017723	CCL2	chemokine (C-C motif) ligand 2 [Source:NCBI gene (formerly Entrezgene);Acc:397422]	37.2222	338.356	-3.20392	0.0368134	0	0
ENSSSCG00000017886	FBXO39	F-box protein 39 [Source:VGNC Symbol;Acc:VGNC:88043]	5.25982	11.6629	-1.16605	0.0402312	1.02818e-185	1.18055e-183
ENSSSCG00000017416	DHX58	DExH-box helicase 58 [Source:VGNC Symbol;Acc:VGNC:87297]	11.4497	25.7691	-1.18447	0.0485197	1.14884e-132	8.68511e-131
ENSSSCG00000039056	GAS7	growth arrest specific 7 [Source:VGNC Symbol;Acc:VGNC:88359]	7.28677	3.38709	1.08514	0.0441528	3.74393e-134	2.91702e-132
ENSSSCG00000038138	TFEC	transcription factor EC [Source:VGNC Symbol;Acc:VGNC:93918]	21.466	47.1279	-1.15341	0.0329356	1.04772e-269	2.07788e-267
ENSSSCG00000022912	NT5C3A	5'-nucleotidase, cytosolic IIIA [Source:VGNC Symbol;Acc:VGNC:98162]	3.62965	9.91897	-1.46977	0.0427796	1.01014e-259	1.8812e-257
ENSSSCG00000030388	UPP1	uridine phosphorylase 1 [Source:VGNC Symbol;Acc:VGNC:94725]	34.0316	140.546	-2.06753	0.0442176	0	0
ENSSSCG00000018093	ENSSSCG00000018093		6.53914	1.43646	1.793	0.644891	0.000298705	0.00109943

## Sheet: YC-2020_vs_JXA1_28h
ENSG_ID	Gene_SYMBOL	description	YC-2020_28h_mean_FPKM	JXA1_28h_mean_FPKM	log2FoldChange (LFC)	standard error of LFC	pvalue	FDR-adjusted pvalue (padj)
ENSSSCG00000019571	U6	U6 spliceosomal RNA [Source:RFAM;Acc:RF00026]	8.07317	0.157047	4.35736	1.22107	8.14778e-07	2.9408e-06
ENSSSCG00000019587	SNORD18	Small nucleolar RNA SNORD18 [Source:RFAM;Acc:RF00093]	5.47646	0.788376	2.04184	0.831992	0.000274539	0.000750488
ENSSSCG00000004789	THBS1	thrombospondin 1 [Source:VGNC Symbol;Acc:VGNC:93946]	6.86822	0.574861	3.56271	0.310173	1.5934e-32	1.64517e-31
ENSSSCG00000027257	PSMB1	proteasome 20S subunit beta 1 [Source:VGNC Symbol;Acc:VGNC:91903]	20.7036	44.6813	-1.01223	0.0643077	5.75817e-57	9.39619e-56
ENSSSCG00000041449	ENSSSCG00000041449		45.4678	16.8806	1.51372	0.0509073	1.74533e-195	1.00113e-193
ENSSSCG00000005220	PLPP6	phospholipid phosphatase 6 [Source:HGNC Symbol;Acc:HGNC:23682]	1.05039	3.33306	-1.47124	0.270226	2.36303e-09	1.03567e-08
ENSSSCG00000004307	AKIRIN2	akirin 2 [Source:VGNC Symbol;Acc:VGNC:103023]	24.255	9.66618	1.41102	0.0510165	1.2115e-169	5.7172e-168
ENSSSCG00000019937	ENSSSCG00000019937		22.3679	63.8399	-1.40174	0.150965	7.95349e-22	6.10616e-21
ENSSSCG00000032781	SRSF12	serine and arginine rich splicing factor 12 [Source:VGNC Symbol;Acc:VGNC:93474]	11.3309	2.20348	2.41942	0.152506	5.17916e-58	8.56623e-57
ENSSSCG00000026014	ENSSSCG00000026014		5.19197	0.852754	1.60951	0.914826	0.00256252	0.00607672
ENSSSCG00000004012	THBS2	thrombospondin 2 [Source:VGNC Symbol;Acc:VGNC:93947]	6.13366	2.27304	1.51273	0.0636956	7.06361e-126	2.45583e-124
ENSSSCG00000039179	ENSSSCG00000039179		1.55749	7.21974	-2.11019	0.0940246	1.02702e-112	3.17537e-111
ENSSSCG00000004825	CHSY1	chondroitin sulfate synthase 1 [Source:VGNC Symbol;Acc:VGNC:86684]	4.47926	12.592	-1.39997	0.0705426	6.32094e-89	1.54718e-87
ENSSSCG00000005311	CD72	CD72 molecule [Source:VGNC Symbol;Acc:VGNC:86427]	13.4055	40.8428	-1.52111	0.045516	4.6819e-246	3.48301e-244
ENSSSCG00000004358	ASCC3	activating signal cointegrator 1 complex subunit 3 [Source:VGNC Symbol;Acc:VGNC:85571]	5.41423	2.64394	1.11482	0.0597528	5.86082e-79	1.28832e-77
ENSSSCG00000004037	MAP3K4	mitogen-activated protein kinase kinase kinase 4 [Source:VGNC Symbol;Acc:VGNC:98109]	6.48901	2.38161	1.52854	0.0583117	1.22433e-152	5.13735e-151
ENSSSCG00000004369	PRDM1	PR/SET domain 1 [Source:VGNC Symbol;Acc:VGNC:91772]	124.156	6.11349	4.4288	0.0328017	0	0
ENSSSCG00000005346	ZCCHC7	zinc finger CCHC-type containing 7 [Source:VGNC Symbol;Acc:VGNC:95111]	6.0111	2.01134	1.6608	0.0846757	8.84185e-87	2.11559e-85
ENSSSCG00000031023	CD24	CD24 molecule [Source:HGNC Symbol;Acc:HGNC:1645]	28.3682	122.665	-2.02872	0.0512807	0	0
ENSSSCG00000032554	SLC25A51	solute carrier family 25 member 51 [Source:NCBI gene (formerly Entrezgene);Acc:100157218]	3.27578	8.34548	-1.25476	0.0613343	2.38008e-94	6.19986e-93
ENSSSCG00000040317	SOD2	superoxide dismutase 2 [Source:NCBI gene (formerly Entrezgene);Acc:100154319]	104.211	239.308	-1.11318	0.0209701	0	0
ENSSSCG00000004053	TAGAP	T cell activation RhoGTPase activating protein [Source:VGNC Symbol;Acc:VGNC:93729]	28.7799	5.85339	2.38265	0.042447	0	0
ENSSSCG00000004064	ARID1B	AT-rich interaction domain 1B [Source:VGNC Symbol;Acc:VGNC:85506]	6.7136	2.57863	1.46253	0.0502985	4.14995e-187	2.23024e-185
ENSSSCG00000005385	NR4A3	nuclear receptor subfamily 4 group A member 3 [Source:VGNC Symbol;Acc:VGNC:90885]	31.7243	0.676014	5.63073	0.0794249	0	0
ENSSSCG00000004392	AMD1	adenosylmethionine decarboxylase 1 [Source:VGNC Symbol;Acc:VGNC:103024]	8.93905	21.7917	-1.19906	0.0517222	3.19241e-120	1.06223e-118
ENSSSCG00000034000	LOC100153783		1.26398	4.86156	-1.84761	0.113262	6.2812e-61	1.08526e-59
ENSSSCG00000025703	REV3L	REV3 like, DNA directed polymerase zeta catalytic subunit [Source:VGNC Symbol;Acc:VGNC:92226]	8.74393	1.99315	2.2163	0.0531998	0	0
ENSSSCG00000004090	ZBTB2	zinc finger and BTB domain containing 2 [Source:VGNC Symbol;Acc:VGNC:95062]	6.58236	2.69131	1.37105	0.0826572	4.34068e-63	7.77579e-62
ENSSSCG00000004897	ZCCHC2	zinc finger CCHC-type containing 2 [Source:VGNC Symbol;Acc:VGNC:95109]	8.94165	24.8983	-1.38531	0.0412116	5.37925e-249	4.07293e-247
ENSSSCG00000037803	MARCKS	myristoylated alanine rich protein kinase C substrate [Source:VGNC Symbol;Acc:VGNC:90024]	11.1246	34.3649	-1.53587	0.0469296	4.27676e-236	3.0613e-234
ENSSSCG00000004109	ZC3H12D	zinc finger CCCH-type containing 12D [Source:VGNC Symbol;Acc:VGNC:95092]	0.92006	4.76114	-2.26023	0.150876	5.54824e-52	8.34243e-51
ENSSSCG00000036064	CALHM6	calcium homeostasis modulator family member 6 [Source:VGNC Symbol;Acc:VGNC:86147]	0.555955	4.78706	-2.9437	0.301791	3.73774e-24	3.08807e-23
ENSSSCG00000004110	TAB2	TGF-beta activated kinase 1 (MAP3K7) binding protein 2 [Source:VGNC Symbol;Acc:VGNC:103186]	8.61125	21.9972	-1.26297	0.045337	4.06438e-172	1.96707e-170
ENSSSCG00000004464	TENT5A	terminal nucleotidyltransferase 5A [Source:VGNC Symbol;Acc:VGNC:93873]	4.74662	20.1097	-1.99702	0.0509831	0	0
ENSSSCG00000021504	IFN-ALPHAOMEGA	interferon-alphaomega [Source:NCBI gene (formerly Entrezgene);Acc:100310806]	30.538	5.46673	2.54545	0.131998	2.88114e-84	6.65985e-83
ENSSSCG00000005163	IFNB1	interferon beta 1 [Source:VGNC Symbol;Acc:VGNC:89038]	205.73	10.7803	4.30444	0.189527	2.69383e-116	8.62632e-115
ENSSSCG00000005453	TXN	thioredoxin [Source:NCBI gene (formerly Entrezgene);Acc:397581]	81.8216	185.37	-1.093	0.0325035	3.70711e-249	2.81939e-247
ENSSSCG00000004142	CITED2	Cbp/p300 interacting transactivator with Glu/Asp rich carboxy-terminal domain 2 [Source:VGNC Symbol;Acc:VGNC:86712]	4.70236	2.4735	1.00051	0.0770487	1.12454e-39	1.35581e-38
ENSSSCG00000004146	REPS1	RALBP1 associated Eps domain containing 1 [Source:VGNC Symbol;Acc:VGNC:92213]	18.9121	9.93485	1.01114	0.0522264	1.1896e-84	2.77237e-83
ENSSSCG00000004952	SMAD3	SMAD family member 3 [Source:VGNC Symbol;Acc:VGNC:93217]	1.20098	3.39505	-1.39476	0.107641	1.0826e-39	1.30709e-38
ENSSSCG00000022780	UGCG	UDP-glucose ceramide glucosyltransferase [Source:VGNC Symbol;Acc:VGNC:94685]	40.803	15.2574	1.50125	0.0557974	1.19015e-160	5.32162e-159
ENSSSCG00000004154	TNFAIP3	TNF alpha induced protein 3 [Source:VGNC Symbol;Acc:VGNC:94252]	75.5727	21.4964	1.89836	0.02725	0	0
ENSSSCG00000005471	SNX30	sorting nexin family member 30 [Source:VGNC Symbol;Acc:VGNC:93318]	20.2433	5.01448	2.09426	0.0649875	5.44167e-229	3.75321e-227
ENSSSCG00000004163	BCLAF1	BCL2 associated transcription factor 1 [Source:VGNC Symbol;Acc:VGNC:85787]	23.0037	11.9663	1.02777	0.02969	9.51934e-264	7.7967e-262
ENSSSCG00000021383	CGAS	cyclic GMP-AMP synthase [Source:VGNC Symbol;Acc:VGNC:86614]	2.81295	6.28546	-1.06437	0.0714208	1.92282e-51	2.88102e-50
ENSSSCG00000021443	SGK1	serum/glucocorticoid regulated kinase 1 [Source:VGNC Symbol;Acc:VGNC:92793]	446.795	60.0769	2.98053	0.019145	0	0
ENSSSCG00000005484	ZNF618	zinc finger protein 618 [Source:VGNC Symbol;Acc:VGNC:95276]	2.44257	5.66777	-1.11314	0.101273	2.30323e-29	2.18595e-28
ENSSSCG00000004193	ENPP1	ectonucleotide pyrophosphatase/phosphodiesterase 1 [Source:VGNC Symbol;Acc:VGNC:87708]	54.8914	22.296	1.38527	0.0201362	0	0
ENSSSCG00000004195	ARG1	arginase 1 [Source:VGNC Symbol;Acc:VGNC:85454]	34.4858	80.617	-1.13842	0.0228956	0	0
ENSSSCG00000030679	C14orf28	chromosome 1 C14orf28 homolog [Source:VGNC Symbol;Acc:VGNC:85958]	1.87218	5.00104	-1.30693	0.11512	3.3741e-31	3.36738e-30
ENSSSCG00000032297	CNTRL		11.6291	5.3149	1.214	0.0363079	1.88619e-246	1.40935e-244
ENSSSCG00000005011	NEMF	nuclear export mediator factor [Source:VGNC Symbol;Acc:VGNC:90685]	8.73115	3.64819	1.33931	0.0479441	4.94645e-173	2.40079e-171
ENSSSCG00000005585	DENND1A	DENN domain containing 1A [Source:VGNC Symbol;Acc:VGNC:87245]	1.85589	4.01814	-1.01551	0.0907248	3.1871e-30	3.09906e-29
ENSSSCG00000005617	STXBP1	syntaxin binding protein 1 [Source:VGNC Symbol;Acc:VGNC:93596]	5.20823	20.3166	-1.87395	0.046585	0	0
ENSSSCG00000005636	SLC25A25	solute carrier family 25 member 25 [Source:VGNC Symbol;Acc:VGNC:93002]	6.07433	1.19053	2.42529	0.099673	4.16865e-132	1.53054e-130
ENSSSCG00000005649	URM1	ubiquitin related modifier 1 [Source:VGNC Symbol;Acc:VGNC:94732]	5.96987	13.4456	-1.07757	0.0946361	2.9138e-31	2.91653e-30
ENSSSCG00000005654	SPTAN1	spectrin alpha, non-erythrocytic 1 [Source:VGNC Symbol;Acc:VGNC:93434]	24.7823	9.58961	1.45545	0.0280436	0	0
ENSSSCG00000005097	SNAPC1	small nuclear RNA activating complex polypeptide 1 [Source:VGNC Symbol;Acc:VGNC:93280]	5.08955	1.19928	2.16288	0.0915465	1.3545e-124	4.66168e-123
ENSSSCG00000024867	ISG20	interferon stimulated exonuclease gene 20 [Source:HGNC Symbol;Acc:HGNC:6130]	2.62675	11.8502	-2.07311	0.0977036	4.57452e-101	1.25899e-99
ENSSSCG00000005105	MRPL46	mitochondrial ribosomal protein L46 [Source:VGNC Symbol;Acc:VGNC:90370]	2.73063	6.03034	-1.00436	0.159169	2.24501e-11	1.10762e-10
ENSSSCG00000004629	LYSMD2	LysM domain containing 2 [Source:VGNC Symbol;Acc:VGNC:89918]	0.728044	3.59167	-2.14274	0.270202	1.20683e-16	7.64296e-16
ENSSSCG00000046003	TSC1	TSC complex subunit 1 [Source:HGNC Symbol;Acc:HGNC:12362]	5.26099	2.43068	1.19704	0.0531023	7.52977e-114	2.3494e-112
ENSSSCG00000004636	TRPM7	transient receptor potential cation channel subfamily M member 7 [Source:VGNC Symbol;Acc:VGNC:94470]	16.6799	7.65265	1.20677	0.039025	2.73636e-211	1.74594e-209
ENSSSCG00000029715	OLFM1	olfactomedin 1 [Source:VGNC Symbol;Acc:VGNC:91031]	10.0632	3.95025	1.42585	0.0643502	4.85353e-110	1.47126e-108
ENSSSCG00000032561	PDCD1LG2	programmed cell death 1 ligand 2 [Source:VGNC Symbol;Acc:VGNC:91243]	5.27319	13.1075	-1.22737	0.0484046	3.53786e-143	1.4082e-141
ENSSSCG00000005211	CD274	CD274 molecule [Source:VGNC Symbol;Acc:VGNC:86404]	5.55485	21.0911	-1.83699	0.0526965	2.49706e-267	2.127e-265
ENSSSCG00000004670	C15orf48	chromosome 1 C15orf48 homolog [Source:VGNC Symbol;Acc:VGNC:85961]	0.669843	2.94348	-2.02602	0.152443	1.85087e-41	2.31338e-40
ENSSSCG00000004687	B2M	beta-2-microglobulin [Source:NCBI gene (formerly Entrezgene);Acc:397033]	73.9901	226.802	-1.52843	0.0345985	0	0
ENSSSCG00000021646	KLF9	Kruppel like factor 9 [Source:VGNC Symbol;Acc:VGNC:103114]	2.09702	5.46287	-1.28367	0.0820412	1.63498e-56	2.64516e-55
ENSSSCG00000030268	ZFAND5	zinc finger AN1-type containing 5 [Source:VGNC Symbol;Acc:VGNC:95137]	60.4408	27.792	1.20561	0.0325028	1.73575e-302	1.66125e-300
ENSSSCG00000005267	ANXA1	annexin A1 [Source:VGNC Symbol;Acc:VGNC:103026]	67.5118	172.676	-1.26796	0.0310759	0	0
ENSSSCG00000020666	EHD4	EH domain containing 4 [Source:VGNC Symbol;Acc:VGNC:87598]	18.9036	50.7348	-1.33816	0.0407467	7.56166e-238	5.45849e-236
ENSSSCG00000035284	BMF	Bcl2 modifying factor [Source:VGNC Symbol;Acc:VGNC:85837]	3.65965	10.8228	-1.47408	0.0552715	6.32235e-158	2.74764e-156
ENSSSCG00000019512	U6	U6 spliceosomal RNA [Source:RFAM;Acc:RF00026]	3.88624	0.565674	2.29502	0.8282	8.68581e-05	0.000253419
ENSSSCG00000047073	ENSSSCG00000047073		4.02596	1.67924	1.33331	0.0909096	5.09589e-50	7.42632e-49
ENSSSCG00000011853	RUBCN	rubicon autophagy regulator [Source:VGNC Symbol;Acc:VGNC:92509]	0.915574	3.49085	-1.83559	0.0838293	2.2576e-107	6.61969e-106
ENSSSCG00000036136	BHLHE40	basic helix-loop-helix family member e40 [Source:VGNC Symbol;Acc:VGNC:85814]	110.251	36.3182	1.68715	0.0287482	0	0
ENSSSCG00000022054	ENSSSCG00000022054		3.00225	0.120014	4.28487	0.671528	9.93222e-13	5.26627e-12
ENSSSCG00000011549	ENSSSCG00000011549	8-oxoguanine DNA glycosylase [Source:VGNC Symbol;Acc:VGNC:91027]	1.82281	5.08389	-1.32892	0.265108	2.50326e-08	1.01877e-07
ENSSSCG00000011557	CIDEC	cell death inducing DFFA like effector c [Source:VGNC Symbol;Acc:VGNC:86700]	6.70534	3.25652	1.09485	0.11654	3.33558e-22	2.59356e-21
ENSSSCG00000032623	ENSSSCG00000032623		9.36448	24.1876	-1.20467	0.237157	1.99255e-08	8.17168e-08
ENSSSCG00000011565	BRK1	BRICK1 subunit of SCAR/WAVE actin nucleating complex [Source:VGNC Symbol;Acc:VGNC:85884]	30.7542	71.2792	-1.11994	0.0580324	2.89798e-84	6.6897e-83
ENSSSCG00000011876	DTX3L	deltex E3 ubiquitin ligase 3L [Source:VGNC Symbol;Acc:VGNC:87469]	6.75128	17.9244	-1.32347	0.0542333	7.61219e-133	2.81304e-131
ENSSSCG00000027709	PARP9	poly(ADP-ribose) polymerase family member 9 [Source:HGNC Symbol;Acc:HGNC:24118]	4.87682	12.2494	-1.23525	0.0581372	1.62538e-101	4.50243e-100
ENSSSCG00000011877	CD86	CD86 molecule [Source:VGNC Symbol;Acc:VGNC:86435]	16.7392	36.22	-1.02387	0.0373869	2.7524e-166	1.27765e-164
ENSSSCG00000011579	PPARG	peroxisome proliferator activated receptor gamma [Source:VGNC Symbol;Acc:VGNC:91684]	189.935	36.5849	2.46112	0.0314962	0	0
ENSSSCG00000011599	GRIP2	glutamate receptor interacting protein 2 [Source:VGNC Symbol;Acc:VGNC:88691]	3.42812	0.00219865	9.33284	1.18074	2.56131e-22	1.99975e-21
ENSSSCG00000027017	NR1D2	nuclear receptor subfamily 1 group D member 2 [Source:VGNC Symbol;Acc:VGNC:99726]	12.2446	6.09392	1.08474	0.0454869	6.10994e-127	2.13735e-125
ENSSSCG00000011611	HMCES	5-hydroxymethylcytosine binding, ES cell specific [Source:VGNC Symbol;Acc:VGNC:96736]	2.21065	6.9226	-1.55445	0.101602	4.96748e-54	7.72135e-53
ENSSSCG00000038362	CMTM6	CKLF like MARVEL transmembrane domain containing 6 [Source:VGNC Symbol;Acc:VGNC:86806]	35.4507	92.1584	-1.2929	0.0709283	1.44496e-75	3.03904e-74
ENSSSCG00000011630	ACKR4	atypical chemokine receptor 4 [Source:VGNC Symbol;Acc:VGNC:85013]	22.2507	10.9632	1.10023	0.0520147	1.43393e-100	3.89609e-99
ENSSSCG00000011942	CD47	CD47 molecule [Source:NCBI gene (formerly Entrezgene);Acc:397042]	7.67121	17.4025	-1.09346	0.0310141	1.47879e-273	1.32593e-271
ENSSSCG00000011639	SRPRB	SRP receptor subunit beta [Source:VGNC Symbol;Acc:VGNC:93466]	2.0849	4.90181	-1.13396	0.102544	1.05061e-29	1.00496e-28
ENSSSCG00000011951	NFKBIZ	NFKB inhibitor zeta [Source:VGNC Symbol;Acc:VGNC:90726]	127.853	18.4108	2.88095	0.0251374	0	0
ENSSSCG00000011950	NXPE3	neurexophilin and PC-esterase domain family member 3 [Source:VGNC Symbol;Acc:VGNC:90997]	7.06801	19.4045	-1.36545	0.0577235	5.30615e-125	1.82987e-123
ENSSSCG00000011953	ZBTB11	zinc finger and BTB domain containing 11 [Source:VGNC Symbol;Acc:VGNC:95059]	11.7669	3.70805	1.7485	0.051709	9.98879e-252	7.66527e-250
ENSSSCG00000027550	PLCD1	phospholipase C delta 1 [Source:VGNC Symbol;Acc:VGNC:91517]	9.4146	3.60329	1.46513	0.0816902	3.61766e-73	7.39862e-72
ENSSSCG00000027467	DZIP1L	DAZ interacting zinc finger protein 1 like [Source:VGNC Symbol;Acc:VGNC:87511]	2.05079	4.65153	-1.0859	0.0818106	1.90671e-41	2.38143e-40
ENSSSCG00000029708	SLC25A38	solute carrier family 25 member 38 [Source:VGNC Symbol;Acc:VGNC:93013]	1.63203	4.8406	-1.4723	0.119197	2.65489e-36	2.97166e-35
ENSSSCG00000022773	LOC641352		1.55453	5.51388	-1.7398	0.0796125	5.7486e-107	1.67981e-105
ENSSSCG00000022895	CRYBG3	crystallin beta-gamma domain containing 3 [Source:VGNC Symbol;Acc:VGNC:87020]	2.32566	6.31484	-1.34927	0.0595864	7.93059e-115	2.50195e-113
ENSSSCG00000036855	SLC25A36	solute carrier family 25 member 36 [Source:VGNC Symbol;Acc:VGNC:93012]	7.29701	3.72572	1.05	0.0453754	1.13875e-119	3.76695e-118
ENSSSCG00000011677	GK5	glycerol kinase 5 [Source:VGNC Symbol;Acc:VGNC:96734]	2.08418	5.58007	-1.3391	0.0639169	9.05925e-99	2.43813e-97
ENSSSCG00000027711	SS18L2	SS18 like 2 [Source:HGNC Symbol;Acc:HGNC:15593]	3.27775	7.77355	-1.10905	0.172279	7.22886e-12	3.65216e-11
ENSSSCG00000026707	XCR1	X-C motif chemokine receptor 1 [Source:VGNC Symbol;Acc:VGNC:94994]	1.51478	6.82308	-2.06868	0.089797	1.40678e-118	4.58239e-117
ENSSSCG00000011322	CCR1	C-C motif chemokine receptor 1 [Source:NCBI gene (formerly Entrezgene);Acc:414374]	93.9085	312.166	-1.64707	0.0214964	0	0
ENSSSCG00000024344	CCR5	chemokine (C-C motif) receptor 5 [Source:NCBI gene (formerly Entrezgene);Acc:414371]	2.57237	31.2857	-3.51491	0.072793	0	0
ENSSSCG00000023557	CCRL2	C-C motif chemokine receptor like 2 [Source:VGNC Symbol;Acc:VGNC:86375]	5.02874	31.0542	-2.54042	0.083	3.91447e-207	2.42498e-205
ENSSSCG00000012022	APP	amyloid beta protein [Source:NCBI gene (formerly Entrezgene);Acc:397663]	60.1497	130.203	-1.02879	0.0246542	0	0
ENSSSCG00000024916	DHX36	DEAH-box helicase 36 [Source:VGNC Symbol;Acc:VGNC:87292]	14.9826	6.49025	1.29003	0.0443676	3.39988e-187	1.83293e-185
ENSSSCG00000030567	SSR3	signal sequence receptor subunit 3 [Source:VGNC Symbol;Acc:VGNC:93492]	6.75428	19.6366	-1.44973	0.0571616	3.81677e-143	1.51567e-141
ENSSSCG00000027646	TIPARP	TCDD inducible poly(ADP-ribose) polymerase [Source:HGNC Symbol;Acc:HGNC:23696]	62.4591	15.8813	2.06072	0.0296554	0	0
ENSSSCG00000011358	TREX1	three prime repair exonuclease 1 [Source:VGNC Symbol;Acc:VGNC:94388]	3.45362	11.2487	-1.59035	0.103099	7.44159e-55	1.17384e-53
ENSSSCG00000011357	SHISA5	shisa family member 5 [Source:VGNC Symbol;Acc:VGNC:92847]	9.37357	28.1915	-1.49931	0.0634969	1.78815e-124	6.14172e-123
ENSSSCG00000011363	PRKAR2A	protein kinase cAMP-dependent type II regulatory subunit alpha [Source:VGNC Symbol;Acc:VGNC:91804]	18.1189	41.7269	-1.11522	0.0434383	1.21419e-146	4.94853e-145
ENSSSCG00000011731	SMC4	structural maintenance of chromosomes 4 [Source:VGNC Symbol;Acc:VGNC:93240]	5.44499	2.71031	1.08556	0.0545054	1.66104e-89	4.09516e-88
ENSSSCG00000021042	BRWD1	proteasome assembly chaperone 1 [Source:NCBI gene (formerly Entrezgene);Acc:100625573]	4.57519	2.30074	1.07246	0.053843	1.65878e-89	4.09516e-88
ENSSSCG00000043195	TMEM115	transmembrane protein 115 [Source:HGNC Symbol;Acc:HGNC:30055]	3.5615	8.08801	-1.09003	0.0716198	1.48474e-53	2.28905e-52
ENSSSCG00000040581	CISH	cytokine inducible SH2 containing protein [Source:VGNC Symbol;Acc:VGNC:86709]	1.84166	9.5929	-2.2792	0.12207	4.75622e-79	1.04957e-77
ENSSSCG00000027745	ABCG1	ATP binding cassette subfamily G member 1 [Source:VGNC Symbol;Acc:VGNC:97858]	0.829576	3.80768	-2.08842	0.103135	2.50455e-92	6.40652e-91
ENSSSCG00000020906	GHSR	TNF superfamily member 10 [Source:NCBI gene (formerly Entrezgene);Acc:406191]	9.46585	52.992	-2.40051	0.0302683	0	0
ENSSSCG00000011755	NCEH1	neutral cholesterol ester hydrolase 1 [Source:VGNC Symbol;Acc:VGNC:98147]	1.73096	3.73912	-1.0127	0.0770709	1.41109e-40	1.73069e-39
ENSSSCG00000037663	PKNOX1	PBX/knotted 1 homeobox 1 [Source:VGNC Symbol;Acc:VGNC:91484]	2.98429	0.919852	1.77204	0.0864447	1.75336e-94	4.58134e-93
ENSSSCG00000035037	SIK1		17.1861	2.16612	3.0713	0.0625128	0	0
ENSSSCG00000023033	PARP3	poly(ADP-ribose) polymerase family member 3 [Source:HGNC Symbol;Acc:HGNC:273]	4.22478	14.7693	-1.71785	0.0604139	6.03888e-179	3.06186e-177
ENSSSCG00000033860	ZMAT3	zinc finger matrin-type 3 [Source:VGNC Symbol;Acc:VGNC:95177]	1.79557	3.97417	-1.04302	0.0998533	1.02193e-26	9.06749e-26
ENSSSCG00000011769	FXR1	FMR1 autosomal homolog 1 [Source:HGNC Symbol;Acc:HGNC:4023]	10.4047	4.82134	1.19345	0.0371814	2.21558e-227	1.50978e-225
ENSSSCG00000011447	SPCS1	signal peptidase complex subunit 1 [Source:NCBI gene (formerly Entrezgene);Acc:100135675]	11.5251	26.3755	-1.09903	0.0723018	1.94284e-53	2.98451e-52
ENSSSCG00000038724	C3orf70	chromosome 13 C3orf70 homolog [Source:VGNC Symbol;Acc:VGNC:85937]	0.739989	2.95591	-1.89701	0.130412	4.6995e-49	6.77906e-48
ENSSSCG00000039758	ENSSSCG00000039758		8.98631	23.9379	-1.31067	0.0875207	5.02735e-52	7.57259e-51
ENSSSCG00000011474	PXK	PX domain containing serine/threonine kinase like [Source:VGNC Symbol;Acc:VGNC:92015]	5.06412	15.2163	-1.49929	0.0547877	4.40876e-166	2.03544e-164
ENSSSCG00000034802	RTP4		7.85154	32.6353	-1.96337	0.0729471	1.14497e-160	5.1331e-159
ENSSSCG00000021206	IL1RAP	interleukin 1 receptor accessory protein [Source:VGNC Symbol;Acc:VGNC:98046]	5.11188	14.159	-1.38073	0.046937	1.75188e-191	9.81744e-190
ENSSSCG00000011516	EIF4E3	eukaryotic translation initiation factor 4E family member 3 [Source:VGNC Symbol;Acc:VGNC:87628]	0.891993	2.92597	-1.62135	0.150168	2.2929e-28	2.11717e-27
ENSSSCG00000025053	RYBP	RING1 and YY1 binding protein [Source:VGNC Symbol;Acc:VGNC:92532]	10.1351	4.43271	1.27331	0.0601314	7.47939e-101	2.04959e-99
ENSSSCG00000020625	ENSSSCG00000020625		2.92365	0.383988	2.09678	0.881127	0.000304855	0.00083043
ENSSSCG00000030660	PDIK1L	PDLIM1 interacting kinase 1 like [Source:VGNC Symbol;Acc:VGNC:91276]	1.24809	3.38317	-1.33992	0.10588	5.04595e-38	5.85578e-37
ENSSSCG00000037630	SNORA73	Small nucleolar RNA SNORA73 family [Source:RFAM;Acc:RF00045]	1.38039	5.7339	-1.72564	0.550284	5.5943e-05	0.000167318
ENSSSCG00000019181	ENSSSCG00000019181		1.36394	6.6663	-1.49745	0.746586	0.00184174	0.00446823
ENSSSCG00000003848	LRP8	LDL receptor related protein 8 [Source:VGNC Symbol;Acc:VGNC:89822]	0.991897	4.56576	-2.09465	0.127587	9.79208e-62	1.71447e-60
ENSSSCG00000040012	TMEM147	transmembrane protein 147 [Source:VGNC Symbol;Acc:VGNC:94093]	3.74807	8.54533	-1.06791	0.145202	1.23375e-14	7.15391e-14
ENSSSCG00000034284	LOC100515837		3.06394	23.2337	-2.83632	0.101484	1.80023e-173	8.76248e-172
ENSSSCG00000002917	NFKBID	NFKB inhibitor delta [Source:VGNC Symbol;Acc:VGNC:90723]	6.69397	1.70801	2.0489	0.0776235	1.13163e-154	4.8076e-153
ENSSSCG00000022675	NCR1	natural cytotoxicity triggering receptor 1 [Source:VGNC Symbol;Acc:VGNC:90619]	1.61979	3.89334	-1.13979	0.141241	3.78561e-17	2.44194e-16
ENSSSCG00000031788	PTAFR	platelet activating factor receptor [Source:VGNC Symbol;Acc:VGNC:98224]	5.52976	18.3912	-1.64215	0.0538121	1.201e-205	7.2812e-204
ENSSSCG00000029438	SESN2	sestrin 2 [Source:VGNC Symbol;Acc:VGNC:92754]	1.07604	3.16089	-1.45093	0.124428	1.08654e-32	1.12593e-31
ENSSSCG00000002959	FAM98C	family with sequence similarity 98 member C [Source:VGNC Symbol;Acc:VGNC:87999]	2.56008	8.42162	-1.605	0.128292	4.31051e-37	4.9054e-36
ENSSSCG00000026904	NFKBIB	NFKB inhibitor beta [Source:VGNC Symbol;Acc:VGNC:90722]	4.97914	2.08599	1.32946	0.0793502	2.53397e-64	4.60713e-63
ENSSSCG00000028056	ZFP36	ZFP36 ring finger protein [Source:VGNC Symbol;Acc:VGNC:95145]	57.6886	23.1505	1.39985	0.0495835	1.25704e-176	6.26167e-175
ENSSSCG00000031380	MARCKSL1	MARCKS like 1 [Source:VGNC Symbol;Acc:VGNC:98498]	7.53741	41.0324	-2.34787	0.108258	1.3847e-105	3.99827e-104
ENSSSCG00000032067	AK2		1.61891	4.93204	-1.51089	0.0789446	7.48754e-83	1.7076e-81
ENSSSCG00000026931	SERTAD1	SERTA domain containing 1 [Source:VGNC Symbol;Acc:VGNC:92749]	9.50835	20.6824	-1.03021	0.0715868	4.00256e-48	5.68704e-47
ENSSSCG00000025448	SERTAD3	SERTA domain containing 3 [Source:VGNC Symbol;Acc:VGNC:92751]	3.26611	7.78408	-1.12885	0.115983	1.17234e-23	9.50597e-23
ENSSSCG00000032803	CYP2S1	cytochrome P450 family 2 subfamily S member 1 [Source:VGNC Symbol;Acc:VGNC:103351]	1.32008	8.56501	-2.59267	0.12123	6.60556e-103	1.86004e-101
ENSSSCG00000035420	HES4	hes family bHLH transcription factor 4 [Source:VGNC Symbol;Acc:VGNC:88857]	4.20202	15.8165	-1.81866	0.0662797	7.68273e-167	3.58583e-165
ENSSSCG00000040575	ISG15	ISG15 ubiquitin like modifier [Source:VGNC Symbol;Acc:VGNC:89223]	97.3064	578.187	-2.48011	0.0646965	0	0
ENSSSCG00000003914	PRDX1	peroxiredoxin 1 [Source:VGNC Symbol;Acc:VGNC:98542]	70.2635	169.398	-1.17906	0.0391879	3.37951e-200	1.99907e-198
ENSSSCG00000003928	PLK3	polo like kinase 3 [Source:VGNC Symbol;Acc:VGNC:91564]	25.265	11.0062	1.28163	0.0446165	8.57536e-183	4.49507e-181
ENSSSCG00000037815	ZC3H12A	zinc finger CCCH-type containing 12A [Source:VGNC Symbol;Acc:VGNC:95089]	20.7523	6.44127	1.76866	0.0708235	9.78525e-139	3.77153e-137
ENSSSCG00000029991	SNIP1	Smad nuclear interacting protein 1 [Source:VGNC Symbol;Acc:VGNC:93289]	6.59229	3.39893	1.02467	0.0931407	2.64747e-29	2.50986e-28
ENSSSCG00000031631	GNL2	G protein nucleolar 2 [Source:VGNC Symbol;Acc:VGNC:88539]	16.888	5.76055	1.63315	0.0555431	3.75471e-191	2.09036e-189
ENSSSCG00000031493	CYBA	cytochrome b-245 alpha chain [Source:VGNC Symbol;Acc:VGNC:87124]	46.9227	125.13	-1.32713	0.0484971	3.46293e-166	1.60311e-164
ENSSSCG00000003654	MACF1	microtubule actin crosslinking factor 1 [Source:VGNC Symbol;Acc:VGNC:98496]	19.7977	8.18599	1.35798	0.0350875	0	0
ENSSSCG00000040264	CLASRP	CLK4 associating serine/arginine rich protein [Source:HGNC Symbol;Acc:HGNC:17731]	7.27903	2.33624	1.71468	0.0975271	2.621e-70	5.20412e-69
ENSSSCG00000036673	PPT1	palmitoyl-protein thioesterase 1 [Source:VGNC Symbol;Acc:VGNC:91764]	28.0062	67.3166	-1.17698	0.0303644	0	0
ENSSSCG00000038285	KLHL36	kelch like family member 36 [Source:VGNC Symbol;Acc:VGNC:89530]	8.11151	3.67287	1.21888	0.0858724	4.66778e-47	6.51272e-46
ENSSSCG00000003670	RLF	RLF zinc finger [Source:VGNC Symbol;Acc:VGNC:92328]	12.8441	6.71271	1.01814	0.0427418	1.42636e-126	4.97939e-125
ENSSSCG00000031616	FOSB	FosB proto-onco, AP-1 transcription factor subunit [Source:VGNC Symbol;Acc:VGNC:88190]	8.97199	0.220911	5.4044	0.168726	3.4223e-227	2.3228e-225
ENSSSCG00000002866	CEBPA	CCAAT enhancer binding protein alpha [Source:VGNC Symbol;Acc:VGNC:86531]	20.0772	8.6335	1.29794	0.0539607	3.63339e-129	1.29495e-127
ENSSSCG00000035940	SPSB1	splA/ryanodine receptor domain and SOCS box containing 1 [Source:VGNC Symbol;Acc:VGNC:93430]	2.93564	6.28883	-1.0029	0.0809208	2.13367e-36	2.39455e-35
ENSSSCG00000038006	SLC25A33	solute carrier family 25 member 33 [Source:VGNC Symbol;Acc:VGNC:93009]	22.7535	9.2646	1.37652	0.0711565	1.14577e-84	2.67389e-83
ENSSSCG00000003395	PIK3CD	phosphatidylinositol-4,5-bisphosphate 3-kinase catalytic subunit delta [Source:VGNC Symbol;Acc:VGNC:91442]	2.39628	6.4865	-1.33995	0.0688139	9.25074e-86	2.18883e-84
ENSSSCG00000002703	TERF2IP	TERF2 interacting protein [Source:VGNC Symbol;Acc:VGNC:98654]	4.24116	20.047	-2.1515	0.078619	4.59084e-166	2.11377e-164
ENSSSCG00000029371	C5AR1	complement C5a receptor 1 [Source:VGNC Symbol;Acc:VGNC:86038]	10.5711	27.8981	-1.31143	0.0330237	0	0
ENSSSCG00000003410	MASP2	mannan binding lectin serine peptidase 2 [Source:VGNC Symbol;Acc:VGNC:90033]	4.0235	1.53449	1.45686	0.103188	1.62286e-46	2.24408e-45
ENSSSCG00000003419	MAD2L2	mitotic arrest deficient 2 like 2 [Source:VGNC Symbol;Acc:VGNC:89941]	7.02477	16.2973	-1.11378	0.0842395	3.56002e-41	4.43013e-40
ENSSSCG00000038580	FUT1	fucosyltransferase 1 (H blood group) [Source:NCBI gene (formerly Entrezgene);Acc:397138]	1.72302	4.75256	-1.36989	0.129793	2.36002e-27	2.12726e-26
ENSSSCG00000003155	PPP1R15A	protein phosphatase 1 regulatory subunit 15A [Source:VGNC Symbol;Acc:VGNC:91725]	109.506	19.4275	2.5785	0.0375681	0	0
ENSSSCG00000002748	DHX38	DEAH-box helicase 38 [Source:VGNC Symbol;Acc:VGNC:87294]	7.17068	3.71943	1.02375	0.0730634	9.18299e-46	1.24953e-44
ENSSSCG00000026478	PADI2	peptidyl arginine deiminase 2 [Source:VGNC Symbol;Acc:VGNC:91146]	16.874	3.86032	2.21216	0.0454559	0	0
ENSSSCG00000003201	ATF5	activating transcription factor 5 [Source:VGNC Symbol;Acc:VGNC:85608]	2.58541	6.58991	-1.2495	0.123111	1.55988e-25	1.34145e-24
ENSSSCG00000003488	UBR4	ubiquitin protein ligase E3 component n-recognin 4 [Source:VGNC Symbol;Acc:VGNC:94670]	29.8259	9.29075	1.76701	0.0273649	0	0
ENSSSCG00000002814	ADGRG3	adhesion G protein-coupled receptor G3 [Source:VGNC Symbol;Acc:VGNC:85131]	0.916208	3.12816	-1.62755	0.173724	4.53848e-22	3.5017e-21
ENSSSCG00000031106	PLA2G2D	phospholipase A2 group IID [Source:VGNC Symbol;Acc:VGNC:91491]	3.45803	66.1029	-4.18412	0.104996	0	0
ENSSSCG00000003505	DDOST	dolichyl-diphosphooligosaccharide--protein glycosyltransferase non-catalytic subunit [Source:VGNC Symbol;Acc:VGNC:87211]	19.5343	44.5724	-1.09829	0.0494608	1.67569e-110	5.09769e-109
ENSSSCG00000003747	KIAA1328	KIAA1328 [Source:VGNC Symbol;Acc:VGNC:98485]	4.18759	1.76769	1.31723	0.123391	6.25991e-28	5.7151e-27
ENSSSCG00000040828	LOC100624467		14.4698	3.22266	2.24566	0.0624906	4.99299e-284	4.64812e-282
ENSSSCG00000040433	ENSSSCG00000040433		8.22653	3.46064	1.31554	0.129249	1.16379e-25	1.00335e-24
ENSSSCG00000003524	C1QA	complement C1q A chain [Source:VGNC Symbol;Acc:VGNC:96926]	38.8375	92.1088	-1.15686	0.0349416	1.09608e-241	8.01407e-240
ENSSSCG00000028108	ASAP3	ArfGAP with SH3 domain, ankyrin repeat and PH domain 3 [Source:VGNC Symbol;Acc:VGNC:85559]	2.48944	9.30309	-1.80869	0.0806791	2.11331e-112	6.52216e-111
ENSSSCG00000003761	ADGRL2	adhesion G protein-coupled receptor L2 [Source:VGNC Symbol;Acc:VGNC:85136]	18.9852	7.88716	1.3514	0.0310418	0	0
ENSSSCG00000024750	GFOD2	glucose-fructose oxidoreductase domain containing 2 [Source:VGNC Symbol;Acc:VGNC:88425]	5.19449	2.29231	1.25438	0.108515	3.0782e-32	3.15335e-31
ENSSSCG00000003763	IFI44	interferon induced protein 44 [Source:VGNC Symbol;Acc:VGNC:97102]	18.4273	47.4971	-1.27871	0.0365949	7.94993e-269	6.87487e-267
ENSSSCG00000027660	IFI44L	interferon induced protein 44 like [Source:VGNC Symbol;Acc:VGNC:97103]	26.9083	75.2042	-1.39515	0.0305643	0	0
ENSSSCG00000003766	DNAJB4	DnaJ heat shock protein family (Hsp40) member B4 [Source:VGNC Symbol;Acc:VGNC:96623]	25.6648	8.34698	1.70381	0.0479551	1.39147e-277	1.27446e-275
ENSSSCG00000003539	GRHL3	grainyhead like transcription factor 3 [Source:VGNC Symbol;Acc:VGNC:88668]	5.82126	2.38129	1.3642	0.0942554	8.83188e-49	1.27185e-47
ENSSSCG00000034449	RSRP1	arginine and serine rich protein 1 [Source:VGNC Symbol;Acc:VGNC:92489]	4.80583	11.9686	-1.21385	0.0954094	2.08944e-38	2.43973e-37
ENSSSCG00000033591	CHD9	chromodomain helicase DNA binding protein 9 [Source:VGNC Symbol;Acc:VGNC:86635]	19.1185	5.15459	1.97467	0.0398748	0	0
ENSSSCG00000040286	CYLD	CYLD lysine 63 deubiquitinase [Source:VGNC Symbol;Acc:VGNC:87130]	25.3791	9.42887	1.51315	0.0342717	0	0
ENSSSCG00000038073	NOD2	nucleotide binding oligomerization domain containing 2 [Source:VGNC Symbol;Acc:VGNC:98520]	9.27814	2.54455	1.94778	0.0636704	1.25063e-206	7.60921e-205
ENSSSCG00000037066	GADD45A	growth arrest and DNA damage inducible alpha [Source:VGNC Symbol;Acc:VGNC:88316]	8.52579	1.49106	2.58862	0.104968	1.04393e-135	3.9346e-134
ENSSSCG00000032043	SLC35D1	solute carrier family 35 member D1 [Source:VGNC Symbol;Acc:VGNC:98614]	27.5687	2.51795	3.53586	0.0472813	0	0
ENSSSCG00000003805	PDE4B	phosphodiesterase 4B [Source:VGNC Symbol;Acc:VGNC:91255]	21.9334	5.69821	2.02815	0.0363722	0	0
ENSSSCG00000022312	RHPN2	rhophilin Rho GTPase binding protein 2 [Source:VGNC Symbol;Acc:VGNC:98548]	4.05516	13.2125	-1.59795	0.0839079	5.14691e-82	1.16136e-80
ENSSSCG00000002865	GPATCH1	G-patch domain containing 1 [Source:VGNC Symbol;Acc:VGNC:88573]	4.87683	1.99859	1.3585	0.0973317	1.39382e-45	1.89356e-44
ENSSSCG00000031912	ENSSSCG00000031912		45.4376	2.52301	4.23903	0.14158	4.56612e-199	2.67314e-197
ENSSSCG00000012893	UNC93B1	unc-93 homolog B1, TLR signaling regulator [Source:VGNC Symbol;Acc:VGNC:94712]	40.3653	91.3058	-1.08883	0.0319012	1.41811e-256	1.10315e-254
ENSSSCG00000012909	PTPRCAP	protein tyrosine phosphatase receptor type C associated protein [Source:VGNC Symbol;Acc:VGNC:91985]	5.53631	14.041	-1.23747	0.122853	3.42723e-25	2.92077e-24
ENSSSCG00000031706	MICAL2		4.19693	1.86119	1.25382	0.0633999	2.20719e-88	5.37168e-87
ENSSSCG00000014327	BRD8	bromodomain containing 8 [Source:VGNC Symbol;Acc:VGNC:85875]	5.96879	2.83098	1.15053	0.0664466	1.80475e-68	3.50578e-67
ENSSSCG00000041050	ENSSSCG00000041050		7.16757	1.51448	2.32859	0.0625861	2.90757e-304	2.8144e-302
ENSSSCG00000047432	ENSSSCG00000047432		9.44073	2.106	2.23744	0.163573	7.84705e-44	1.02675e-42
ENSSSCG00000048856	ENSSSCG00000048856		31.7625	7.19218	2.22562	0.0514125	0	0
ENSSSCG00000014336	EGR1	early growth response 1 [Source:VGNC Symbol;Acc:VGNC:87590]	140.955	9.21605	4.01556	0.0701639	0	0
ENSSSCG00000013408	ADM	adrenomedullin [Source:VGNC Symbol;Acc:VGNC:85144]	9.33327	4.20599	1.2254	0.091472	2.96608e-42	3.75968e-41
ENSSSCG00000014349	STING1	stimulator of interferon response cGAMP interactor 1 [Source:VGNC Symbol;Acc:VGNC:93547]	1.51022	3.9807	-1.26567	0.145063	1.24615e-19	8.83087e-19
ENSSSCG00000014361	CYSTM1	cysteine rich transmembrane module containing 1 [Source:VGNC Symbol;Acc:VGNC:87134]	2.44378	5.68856	-1.11696	0.081876	1.20462e-43	1.57015e-42
ENSSSCG00000038493	PFDN1	prefoldin subunit 1 [Source:VGNC Symbol;Acc:VGNC:91332]	3.41581	8.86184	-1.26681	0.103196	5.68121e-36	6.29701e-35
ENSSSCG00000014362	HBEGF	heparin binding EGF like growth factor [Source:VGNC Symbol;Acc:VGNC:88792]	32.8406	5.88645	2.56421	0.053743	0	0
ENSSSCG00000022689	GADD45B	growth arrest and DNA damage inducible beta [Source:VGNC Symbol;Acc:VGNC:88317]	5.93763	2.77934	1.16186	0.0916337	3.82652e-38	4.44367e-37
ENSSSCG00000013983	JMJD4	jumonji domain containing 4 [Source:VGNC Symbol;Acc:VGNC:89286]	3.05856	8.48756	-1.37212	0.0776821	4.06314e-71	8.13391e-70
ENSSSCG00000014369	CD14	CD14 molecule [Source:VGNC Symbol;Acc:VGNC:86389]	6.08336	24.5299	-1.91569	0.0625246	2.98482e-207	1.85581e-205
ENSSSCG00000014371	NDUFA2	NADH:ubiquinone oxidoreductase subunit A2 [Source:VGNC Symbol;Acc:VGNC:100312]	2.27436	5.14881	-1.0423	0.154972	1.23077e-12	6.48542e-12
ENSSSCG00000012963	SART1	spliceosome associated factor 1, recruiter of U4/U6.U5 tri-snRNP [Source:VGNC Symbol;Acc:VGNC:92582]	14.4402	6.02375	1.34487	0.0555586	9.40174e-131	3.39339e-129
ENSSSCG00000012996	CDC42EP2	CDC42 effector protein 2 [Source:VGNC Symbol;Acc:VGNC:86456]	0.715011	2.87622	-1.8704	0.154284	5.89152e-35	6.41738e-34
ENSSSCG00000030042	SBNO2	strawberry notch homolog 2 [Source:VGNC Symbol;Acc:VGNC:92597]	12.5421	6.13481	1.11535	0.0469567	5.43557e-126	1.89367e-124
ENSSSCG00000023178	BATF2	basic leucine zipper ATF-like transcription factor 2 [Source:VGNC Symbol;Acc:VGNC:85759]	4.40609	15.6002	-1.73148	0.0864875	2.90084e-90	7.25678e-89
ENSSSCG00000013418	CFD	complement factor D [Source:VGNC Symbol;Acc:VGNC:86609]	7.73761	2.53493	1.68157	0.121606	1.24793e-44	1.66874e-43
ENSSSCG00000021620	STIP1	stress induced phosphoprotein 1 [Source:VGNC Symbol;Acc:VGNC:93548]	30.6865	10.9992	1.56226	0.0460247	1.03531e-253	7.98081e-252
ENSSSCG00000014414	RBM27		5.19501	2.49289	1.13211	0.0675698	2.6965e-64	4.89739e-63
ENSSSCG00000013065	ASRGL1	asparaginase and isoaspartyl peptidase 1 [Source:VGNC Symbol;Acc:VGNC:85589]	4.93945	10.7229	-1.01827	0.0966221	4.13499e-27	3.70951e-26
ENSSSCG00000029380	ZFP2	ZFP2 zinc finger protein [Source:HGNC Symbol;Acc:HGNC:26138]	5.29167	1.52225	1.87871	0.0599626	1.42496e-216	9.19532e-215
ENSSSCG00000014028	CLK4	CDC like kinase 4 [Source:VGNC Symbol;Acc:VGNC:86768]	12.7446	5.11856	1.39734	0.0622612	7.87841e-113	2.4403e-111
ENSSSCG00000014427	FBXO38	F-box protein 38 [Source:VGNC Symbol;Acc:VGNC:88042]	10.2561	4.84204	1.16435	0.0575364	2.26353e-92	5.81622e-91
ENSSSCG00000033703	FAM111A	FAM111 trypsin like peptidase A [Source:VGNC Symbol;Acc:VGNC:87888]	21.7252	56.613	-1.29464	0.0331653	0	0
ENSSSCG00000013147	FAM111B	FAM111 trypsin like peptidase B [Source:VGNC Symbol;Acc:VGNC:87889]	30.4006	70.0106	-1.11579	0.0317743	2.01235e-271	1.77629e-269
ENSSSCG00000013181	SERPING1	serpin family G member 1 [Source:VGNC Symbol;Acc:VGNC:92745]	24.6997	80.8353	-1.62278	0.0421186	0	0
ENSSSCG00000025588	FJX1	four-jointed box kinase 1 [Source:VGNC Symbol;Acc:VGNC:88142]	171.753	41.3631	2.13859	0.0274764	0	0
ENSSSCG00000023379	UBE2L6	ubiquitin conjugating enzyme E2 L6 [Source:VGNC Symbol;Acc:VGNC:94647]	10.1897	43.6394	-2.01007	0.0535145	0	0
ENSSSCG00000033453	BST2	bone marrow stromal cell antigen 2 [Source:VGNC Symbol;Acc:VGNC:85897]	7.06645	45.5985	-2.59922	0.0671997	0	0
ENSSSCG00000037025	PLVAP	plasmalemma vesicle associated protein [Source:VGNC Symbol;Acc:VGNC:91577]	5.4321	2.45296	1.22187	0.109618	3.51193e-30	3.41102e-29
ENSSSCG00000014080	HMGCR	3-hydroxy-3-methylglutaryl-CoA reductase [Source:VGNC Symbol;Acc:VGNC:88906]	7.45763	2.63629	1.57888	0.0719592	7.26394e-108	2.14098e-106
ENSSSCG00000013236	MYBPC3	myosin binding protein C3 [Source:VGNC Symbol;Acc:VGNC:90501]	6.20301	0.798251	3.02758	0.109398	2.80674e-170	1.33191e-168
ENSSSCG00000013855	FAM32A	family with sequence similarity 32 member A [Source:VGNC Symbol;Acc:VGNC:99649]	11.0746	29.6287	-1.3202	0.0727753	7.2743e-75	1.51869e-73
ENSSSCG00000013735	JUNB	JunB proto-onco, AP-1 transcription factor subunit [Source:VGNC Symbol;Acc:VGNC:89295]	176.801	69.2659	1.4352	0.0462086	4.85965e-213	3.11237e-211
ENSSSCG00000013260	MDK	midkine [Source:VGNC Symbol;Acc:VGNC:100167]	4.95848	11.9692	-1.16241	0.104761	6.58951e-30	6.34231e-29
ENSSSCG00000014114	TENT2	terminal nucleotidyltransferase 2 [Source:VGNC Symbol;Acc:VGNC:96768]	7.48275	16.3024	-1.03259	0.0539692	8.934e-83	2.03476e-81
ENSSSCG00000013784	DNAJB1	DnaJ heat shock protein family (Hsp40) member B1 [Source:VGNC Symbol;Acc:VGNC:96614]	174.397	9.97475	4.21251	0.0354449	0	0
ENSSSCG00000040861	ENSSSCG00000040861		16.2014	0.1297	6.42853	0.750136	3.10323e-20	2.24582e-19
ENSSSCG00000014156	ARRDC3	arrestin domain containing 3 [Source:VGNC Symbol;Acc:VGNC:85546]	136.48	26.6851	2.43948	0.0287283	0	0
ENSSSCG00000013307	LMO2	LIM domain only 2 [Source:VGNC Symbol;Acc:VGNC:89765]	10.5996	33.2338	-1.55064	0.061966	2.25151e-139	8.71746e-138
ENSSSCG00000013757	C19orf53	chromosome 2 C19orf53 homolog [Source:VGNC Symbol;Acc:VGNC:86005]	4.64321	11.032	-1.15052	0.123107	4.73191e-22	3.64929e-21
ENSSSCG00000040954	CSTF3	cleavage stimulation factor subunit 3 [Source:VGNC Symbol;Acc:VGNC:87052]	23.9782	10.6722	1.24895	0.046554	7.07245e-160	3.12951e-158
ENSSSCG00000039731	GLRX	glutaredoxin [Source:NCBI gene (formerly Entrezgene);Acc:397463]	52.4632	180.087	-1.68553	0.0788415	1.6232e-102	4.54817e-101
ENSSSCG00000014171	ERAP1	endoplasmic reticulum aminopeptidase 1 [Source:VGNC Symbol;Acc:VGNC:87757]	7.36019	16.9013	-1.10362	0.0521094	8.09096e-101	2.2054e-99
ENSSSCG00000027860	ERAP2	endoplasmic reticulum aminopeptidase 2 [Source:VGNC Symbol;Acc:VGNC:87758]	4.91012	15.6372	-1.58252	0.046203	2.96169e-258	2.34676e-256
ENSSSCG00000013734	HOOK2	hook microtubule tethering protein 2 [Source:VGNC Symbol;Acc:VGNC:88931]	8.4146	3.39986	1.38752	0.0634976	3.90422e-107	1.14282e-105
ENSSSCG00000038776	GET3	guided entry of tail-anchored proteins factor 3, ATPase [Source:VGNC Symbol;Acc:VGNC:96733]	3.04529	6.85412	-1.0771	0.0808271	9.65884e-42	1.21259e-40
ENSSSCG00000014177	CHD1	chromodomain helicase DNA binding protein 1 [Source:VGNC Symbol;Acc:VGNC:86629]	15.8374	5.07002	1.72652	0.0396337	0	0
ENSSSCG00000013727	TRIR	telomerase RNA component interacting RNase [Source:VGNC Symbol;Acc:VGNC:94440]	11.534	24.9753	-1.00399	0.096155	1.21849e-26	1.08003e-25
ENSSSCG00000039619	PIN1	peptidylprolyl cis/trans isomerase, NIMA-interacting 1 [Source:VGNC Symbol;Acc:VGNC:100325]	2.19553	6.04498	-1.32741	0.17959	6.77235e-15	3.97019e-14
ENSSSCG00000024072	P2RY11	purinergic receptor P2Y11 [Source:VGNC Symbol;Acc:VGNC:100317]	8.70656	21.1242	-1.18463	0.0731671	2.80256e-60	4.79361e-59
ENSSSCG00000013642	PDE4A	phosphodiesterase 4A [Source:VGNC Symbol;Acc:VGNC:91254]	1.32394	3.54993	-1.32519	0.0923326	4.92012e-48	6.97911e-47
ENSSSCG00000038156	TMED7	transmembrane p24 trafficking protein 7 [Source:NCBI gene (formerly Entrezgene);Acc:100522183]	5.36124	11.4781	-1.01457	0.0438877	2.18625e-119	7.19014e-118
ENSSSCG00000014269	FNIP1	folliculin interacting protein 1 [Source:VGNC Symbol;Acc:VGNC:88187]	13.0565	6.80592	1.0223	0.0400825	1.19485e-144	4.78952e-143
ENSSSCG00000033183	MCEMP1	mast cell expressed membrane protein 1 [Source:VGNC Symbol;Acc:VGNC:98119]	1.45487	4.92803	-1.64257	0.166651	4.09816e-24	3.3744e-23
ENSSSCG00000014291	AFF4	AF4/FMR2 family member 4 [Source:VGNC Symbol;Acc:VGNC:85169]	34.9229	10.8348	1.77278	0.037685	0	0
ENSSSCG00000014292	HSPA4	heat shock protein family A (Hsp70) member 4 [Source:HGNC Symbol;Acc:HGNC:5237]	14.0098	6.96034	1.09324	0.0310651	1.46583e-272	1.30743e-270
ENSSSCG00000014303	JADE2	jade family PHD finger 2 [Source:VGNC Symbol;Acc:VGNC:89267]	3.18918	7.53762	-1.14615	0.0653362	3.41344e-70	6.76179e-69
ENSSSCG00000034954	C5orf24	chromosome 2 C5orf24 homolog [Source:VGNC Symbol;Acc:VGNC:86010]	2.06829	4.53782	-1.03465	0.0625119	1.04263e-62	1.85797e-61
ENSSSCG00000013524	MICOS13	mitochondrial contact site and cristae organizing system subunit 13 [Source:VGNC Symbol;Acc:VGNC:100171]	2.30258	6.50874	-1.37327	0.175748	2.62412e-16	1.63453e-15
ENSSSCG00000013523	SAFB2	scaffold attachment factor B2 [Source:VGNC Symbol;Acc:VGNC:92560]	5.24609	2.41929	1.20047	0.046362	3.69123e-149	1.51527e-147
ENSSSCG00000014565	IFITM1		36.9292	169.085	-2.10624	0.0337403	0	0
ENSSSCG00000014565	LOC100519082		36.9292	169.085	-2.10624	0.0337403	0	0
ENSSSCG00000032436	LOC100626247		6.43246	25.192	-1.86865	0.0851137	6.26712e-108	1.85681e-106
ENSSSCG00000038912	IFITM3	interferon induced transmembrane protein 3 [Source:NCBI gene (formerly Entrezgene);Acc:100518544]	81.8527	360.192	-2.05321	0.0401018	0	0
ENSSSCG00000012853	IRF7	interferon regulatory factor 7 [Source:VGNC Symbol;Acc:VGNC:89210]	16.5722	51.2202	-1.54061	0.0483631	7.50769e-224	4.99614e-222
ENSSSCG00000039243	CD81	CD81 molecule [Source:VGNC Symbol;Acc:VGNC:86431]	37.0309	102.127	-1.37718	0.0315183	0	0
ENSSSCG00000048391	ENSSSCG00000048391		2.36496	0.211487	3.05246	0.692504	1.27769e-07	4.92681e-07
ENSSSCG00000010652	FAM160B1	family with sequence similarity 160 member B1 [Source:VGNC Symbol;Acc:VGNC:87914]	15.6386	7.78859	1.08932	0.0537927	1.98572e-92	5.11008e-91
ENSSSCG00000026044	FDFT1	farnesyl-diphosphate farnesyltransferase 1 [Source:VGNC Symbol;Acc:VGNC:88076]	14.6888	2.27575	2.77276	0.047937	0	0
ENSSSCG00000028345	ZNF33B		1.45383	3.92089	-1.33062	0.094175	1.20377e-46	1.66863e-45
ENSSSCG00000010198	BMS1	BMS1 ribosome biosis factor [Source:VGNC Symbol;Acc:VGNC:85848]	4.4615	2.13715	1.1396	0.0597748	2.49671e-82	5.65612e-81
ENSSSCG00000032475	CEP44	centrosomal protein 44 [Source:VGNC Symbol;Acc:VGNC:86571]	1.25563	4.19425	-1.64825	0.109836	4.75469e-52	7.16822e-51
ENSSSCG00000009704	HMGB2	high mobility group box 2 [Source:VGNC Symbol;Acc:VGNC:88902]	4.28309	2.08105	1.12068	0.0637899	2.26102e-70	4.4946e-69
ENSSSCG00000044108	FXYD4	FXYD domain containing ion transport regulator 4 [Source:HGNC Symbol;Acc:HGNC:4028]	3.53176	0.0764963	4.97878	0.797722	1.83083e-12	9.54992e-12
ENSSSCG00000010686	BAG3	BAG cochaperone 3 [Source:VGNC Symbol;Acc:VGNC:85745]	40.8929	12.1896	1.82739	0.0534716	4.69615e-257	3.70387e-255
ENSSSCG00000009720	DDX60	DExD/H-box helicase 60 [Source:VGNC Symbol;Acc:VGNC:87234]	7.81777	27.4876	-1.72294	0.0429726	0	0
ENSSSCG00000010219	ARID5B	AT-rich interaction domain 5B [Source:VGNC Symbol;Acc:VGNC:85511]	39.1355	10.9334	1.92437	0.0304137	0	0
ENSSSCG00000038904	FRAT2	FRAT regulator of WNT signaling pathway 2 [Source:HGNC Symbol;Acc:HGNC:16048]	1.16048	5.40459	-2.10722	0.151605	4.22413e-45	5.68871e-44
ENSSSCG00000010738	ZRANB1	zinc finger RANBP2-type containing 1 [Source:VGNC Symbol;Acc:VGNC:95322]	4.38522	1.81471	1.34852	0.0748331	6.63885e-74	1.36759e-72
ENSSSCG00000009744	SFSWAP	splicing factor SWAP [Source:VGNC Symbol;Acc:VGNC:92778]	5.99279	2.34053	1.43423	0.0791915	1.44146e-74	2.99108e-73
ENSSSCG00000037735	HCAR2		7.75118	20.311	-1.29034	0.0691746	5.56228e-79	1.22586e-77
ENSSSCG00000010235	SIRT1	sirtuin 1 [Source:VGNC Symbol;Acc:VGNC:92884]	6.16498	3.06771	1.08328	0.0703202	8.74005e-55	1.37739e-53
ENSSSCG00000023374	SRGN	serglycin [Source:VGNC Symbol;Acc:VGNC:93456]	256.977	628.257	-1.20235	0.0278504	0	0
ENSSSCG00000029226	UBC	ubiquitin C [Source:VGNC Symbol;Acc:VGNC:94638]	327.688	126.841	1.45445	0.020751	0	0
ENSSSCG00000009778	RILPL2	Rab interacting lysosomal protein like 2 [Source:VGNC Symbol;Acc:VGNC:92305]	8.04449	24.0137	-1.49188	0.052172	4.73366e-181	2.45862e-179
ENSSSCG00000032821	FRAT1	FRAT regulator of WNT signaling pathway 1 [Source:HGNC Symbol;Acc:HGNC:3944]	1.08723	5.80189	-2.22575	0.251747	5.04977e-20	3.62681e-19
ENSSSCG00000010261	PPA1	inorganic pyrophosphatase 1 [Source:VGNC Symbol;Acc:VGNC:96757]	33.9669	84.6963	-1.2266	0.0532433	9.06321e-119	2.95787e-117
ENSSSCG00000009791	RSRC2	arginine and serine rich coiled-coil 2 [Source:VGNC Symbol;Acc:VGNC:92488]	49.6661	14.4358	1.86717	0.0365697	0	0
ENSSSCG00000031888	DDIT4	DNA damage inducible transcript 4 [Source:VGNC Symbol;Acc:VGNC:87208]	26.2076	8.40881	1.72031	0.0726627	5.14761e-125	1.7788e-123
ENSSSCG00000009826	TCTN1	tectonic family member 1 [Source:VGNC Symbol;Acc:VGNC:93839]	4.47869	2.03456	1.21457	0.078968	1.03603e-54	1.62821e-53
ENSSSCG00000010330	PPIF	peptidylprolyl isomerase F [Source:VGNC Symbol;Acc:VGNC:98213]	4.41296	1.99962	1.20314	0.125532	4.49622e-23	3.59107e-22
ENSSSCG00000046640	OAS1	2'-5'-oligoadenylate synthetase 1 [Source:HGNC Symbol;Acc:HGNC:8086]	210.388	488.676	-1.12805	0.0325578	2.46819e-264	2.03131e-262
ENSSSCG00000009886	TRAFD1	TRAF-type zinc finger domain containing 1 [Source:VGNC Symbol;Acc:VGNC:94367]	8.05758	23.9198	-1.48075	0.0559041	8.21116e-156	3.5059e-154
ENSSSCG00000009887	NAA25	N-alpha-acetyltransferase 25, NatB auxiliary subunit [Source:VGNC Symbol;Acc:VGNC:96750]	10.8924	4.88959	1.23571	0.0516737	1.02015e-127	3.57599e-126
ENSSSCG00000009888	ERP29	endoplasmic reticulum protein 29 [Source:VGNC Symbol;Acc:VGNC:87782]	4.61869	11.2745	-1.19517	0.0681284	3.18563e-70	6.31785e-69
ENSSSCG00000039265	COX6A1	cytochrome c oxidase subunit 6A1 [Source:VGNC Symbol;Acc:VGNC:86925]	3.54681	7.9367	-1.06896	0.0706052	5.30009e-53	8.11252e-52
ENSSSCG00000010445	ANKRD22	ankyrin repeat domain 22 [Source:VGNC Symbol;Acc:VGNC:85329]	2.75591	9.09212	-1.61969	0.101685	2.81307e-58	4.6846e-57
ENSSSCG00000010451	IFIT2	interferon induced protein with tetratricopeptide repeats 2 [Source:VGNC Symbol;Acc:VGNC:89034]	62.6866	323.724	-2.28181	0.0277234	0	0
ENSSSCG00000010452	IFIT1	interferon-induced protein with tetratricopeptide repeats 1 [Source:NCBI gene (formerly Entrezgene);Acc:100153038]	241.15	742.964	-1.53721	0.017342	0	0
ENSSSCG00000009960	HPS4	HPS4 biosis of lysosomal organelles complex 3 subunit 2 [Source:VGNC Symbol;Acc:VGNC:88966]	5.85503	2.97166	1.04869	0.0706529	4.94127e-51	7.37769e-50
ENSSSCG00000009962	TFIP11	tuftelin interacting protein 11 [Source:NCBI gene (formerly Entrezgene);Acc:768099]	49.4269	11.7827	2.15216	0.040037	0	0
ENSSSCG00000051054	ENSSSCG00000051054		4.11027	9.63916	-1.12935	0.082989	1.86539e-43	2.41296e-42
ENSSSCG00000024550	UQCR10	ubiquinol-cytochrome c reductase, complex III subunit X [Source:VGNC Symbol;Acc:VGNC:94727]	3.02132	10.8534	-1.72331	0.202138	9.61994e-19	6.62967e-18
ENSSSCG00000009997	OSM	oncostatin M [Source:VGNC Symbol;Acc:VGNC:91081]	3.54347	0.746208	2.30984	0.143774	2.37307e-59	4.02265e-58
ENSSSCG00000010497	ENTPD1	ectonucleoside triphosphate diphosphohydrolase 1 [Source:VGNC Symbol;Acc:VGNC:97977]	2.16564	7.84759	-1.75994	0.05963	1.54221e-192	8.6997e-191
ENSSSCG00000010026	PIK3IP1	phosphoinositide-3-kinase interacting protein 1 [Source:VGNC Symbol;Acc:VGNC:91444]	2.72189	0.476423	2.58925	0.0892369	1.57334e-186	8.37605e-185
ENSSSCG00000010517	PGAM1	phosphoglycerate mutase 1 [Source:HGNC Symbol;Acc:HGNC:8888]	11.6673	25.6748	-1.05157	0.0629869	8.96458e-64	1.6178e-62
ENSSSCG00000010521	UBTD1	ubiquitin domain containing 1 [Source:VGNC Symbol;Acc:VGNC:94672]	10.0005	5.1987	1.01985	0.0807472	1.02068e-37	1.17887e-36
ENSSSCG00000010054	ADORA2A	adenosine A2a receptor [Source:VGNC Symbol;Acc:VGNC:85148]	1.64397	3.8227	-1.10513	0.15474	5.4261e-14	3.06699e-13
ENSSSCG00000037536	SLC25A28	solute carrier family 25 member 28 [Source:VGNC Symbol;Acc:VGNC:93005]	9.74947	36.9853	-1.82492	0.0677751	8.89741e-161	3.99937e-159
ENSSSCG00000010540	ENTPD7	ectonucleoside triphosphate diphosphohydrolase 7 [Source:VGNC Symbol;Acc:VGNC:87716]	9.52371	25.3475	-1.32303	0.0449044	4.11235e-192	2.31215e-190
ENSSSCG00000010548	CHUK	component of inhibitor of nuclear factor kappa B kinase complex [Source:VGNC Symbol;Acc:VGNC:86688]	10.9178	5.48145	1.06269	0.0828911	7.78035e-39	9.17273e-38
ENSSSCG00000010554	SCD	stearoyl-CoA desaturase [Source:NCBI gene (formerly Entrezgene);Acc:396670]	32.1009	90.1774	-1.4042	0.0239977	0	0
ENSSSCG00000037143	UBE2L3	ubiquitin conjugating enzyme E2 L3 [Source:NCBI gene (formerly Entrezgene);Acc:100154268]	6.29928	14.6741	-1.13011	0.0647478	1.65293e-69	3.24791e-68
ENSSSCG00000009578	CDK20	cyclin dependent kinase 20 [Source:NCBI gene (formerly Entrezgene);Acc:100157041]	4.31432	1.58243	1.51642	0.122405	1.78145e-36	2.0019e-35
ENSSSCG00000021161	CKS2	CDC28 protein kinase regulatory subunit 2 [Source:HGNC Symbol;Acc:HGNC:2000]	5.19044	2.44294	1.1347	0.197054	4.90103e-10	2.24024e-09
ENSSSCG00000035249	GADD45G	growth arrest and DNA damage inducible gamma [Source:VGNC Symbol;Acc:VGNC:88318]	12.8272	1.51504	3.11854	0.205059	5.42769e-54	8.42901e-53
ENSSSCG00000009592	NFIL3	nuclear factor, interleukin 3 regulated [Source:VGNC Symbol;Acc:VGNC:90717]	46.3145	9.70046	2.33883	0.0525013	0	0
ENSSSCG00000009594	SPTLC1	serine palmitoyltransferase long chain base subunit 1 [Source:VGNC Symbol;Acc:VGNC:93439]	25.9207	13.4178	1.02874	0.0459073	2.15898e-112	6.65106e-111
ENSSSCG00000040631	LPL	lipoprotein lipase [Source:VGNC Symbol;Acc:VGNC:89795]	49.6973	21.194	1.31447	0.030756	0	0
ENSSSCG00000033787	LOC110256626		4.36079	9.72272	-1.06768	0.0590799	3.17782e-74	6.57006e-73
ENSSSCG00000033113	CHMP7	charged multivesicular body protein 7 [Source:VGNC Symbol;Acc:VGNC:86654]	10.0193	26.342	-1.30412	0.0497527	9.22481e-153	3.88034e-151
ENSSSCG00000009644	ADAM28	ADAM metallopeptidase domain 28 [Source:VGNC Symbol;Acc:VGNC:85068]	6.35114	14.2637	-1.07693	0.0504607	2.68672e-102	7.51575e-101
ENSSSCG00000010156	ARID4B	AT-rich interaction domain 4B [Source:HGNC Symbol;Acc:HGNC:15550]	9.46084	3.66723	1.44981	0.0430115	2.60512e-250	1.99017e-248
ENSSSCG00000009657	PPP2R2A	protein phosphatase 2 regulatory subunit Balpha [Source:VGNC Symbol;Acc:VGNC:91748]	6.74469	15.2178	-1.08584	0.0544028	7.06435e-90	1.75691e-88
ENSSSCG00000009668	CLU	clusterin [Source:VGNC Symbol;Acc:VGNC:86790]	5.57532	1.89577	1.62616	0.107534	8.07033e-53	1.22755e-51
ENSSSCG00000018574	ENSSSCG00000018574		4.09891	0.833541	1.30852	0.896414	0.0079673	0.0172532
ENSSSCG00000015958	PDK1	pyruvate dehydrogenase kinase 1 [Source:VGNC Symbol;Acc:VGNC:98180]	4.04521	11.417	-1.40023	0.0652677	2.23295e-103	6.31903e-102
ENSSSCG00000016050	INPP1	inositol polyphosphate-1-phosphatase [Source:VGNC Symbol;Acc:VGNC:96373]	1.3997	7.1193	-2.23248	0.155961	1.03603e-47	1.45986e-46
ENSSSCG00000016057	STAT1	signal transducer and activator of transcription 1 [Source:VGNC Symbol;Acc:VGNC:95523]	36.142	104.716	-1.44819	0.0253684	0	0
ENSSSCG00000016067	STK17B	serine/threonine kinase 17b [Source:VGNC Symbol;Acc:VGNC:95527]	77.4722	33.0283	1.31377	0.0320567	0	0
ENSSSCG00000023716	TNFAIP6	TNF alpha induced protein 6 [Source:VGNC Symbol;Acc:VGNC:95544]	30.76	101.657	-1.63874	0.0430076	0	0
ENSSSCG00000022011	NMI	N-myc and STAT interactor [Source:VGNC Symbol;Acc:VGNC:96447]	18.7742	59.6552	-1.5801	0.0638112	1.60462e-136	6.10185e-135
ENSSSCG00000040445	RND3	Rho family GTPase 3 [Source:VGNC Symbol;Acc:VGNC:96407]	18.3657	3.00163	2.69474	0.0655966	0	0
ENSSSCG00000016077	HSPD1	heat shock protein family D (Hsp60) member 1 [Source:NCBI gene (formerly Entrezgene);Acc:492279]	93.375	34.6067	1.51501	0.042782	7.11058e-276	6.4093e-274
ENSSSCG00000015671	ARHGAP15	Rho GTPase activating protein 15 [Source:VGNC Symbol;Acc:VGNC:95959]	1.60905	7.98028	-2.19298	0.121438	4.20481e-74	8.6723e-73
ENSSSCG00000039416	CXCR4	C-X-C motif chemokine receptor 4 [Source:VGNC Symbol;Acc:VGNC:96094]	192.233	92.4785	1.13953	0.0321289	7.85265e-277	7.15389e-275
ENSSSCG00000015692	R3HDM1	R3H domain containing 1 [Source:VGNC Symbol;Acc:VGNC:96526]	3.74751	9.76875	-1.29097	0.0707928	1.25548e-75	2.64707e-74
ENSSSCG00000016095	CLK1	CDC like kinase 1 [Source:VGNC Symbol;Acc:VGNC:95942]	26.9728	13.4637	1.08628	0.0353835	3.18502e-208	1.99485e-206
ENSSSCG00000026940	CASP10	caspase 10 [Source:VGNC Symbol;Acc:VGNC:95638]	1.36033	6.09743	-2.05888	0.0842877	6.41405e-133	2.37543e-131
ENSSSCG00000028157	CASP8	caspase 8 [Source:VGNC Symbol;Acc:VGNC:95639]	5.15638	12.7986	-1.22026	0.0603878	3.94094e-92	1.00356e-90
ENSSSCG00000015786	PRIMPOL	primase and DNA directed polymerase [Source:VGNC Symbol;Acc:VGNC:96133]	1.11627	4.44694	-1.88994	0.102887	1.83051e-76	3.8932e-75
ENSSSCG00000034012	CASP3	caspase 3 [Source:NCBI gene (formerly Entrezgene);Acc:397244]	7.27843	23.6841	-1.61357	0.0522033	6.57741e-211	4.18108e-209
ENSSSCG00000016174	FN1	fibronectin 1 [Source:VGNC Symbol;Acc:VGNC:96305]	17.5337	2.56072	2.84386	0.124062	7.09973e-118	2.29945e-116
ENSSSCG00000022758	PECR	peroxisomal trans-2-enoyl-CoA reductase [Source:VGNC Symbol;Acc:VGNC:95880]	4.55728	14.4261	-1.56986	0.0727246	1.64674e-104	4.69129e-103
ENSSSCG00000015801	TLR3	toll like receptor 3 [Source:NCBI gene (formerly Entrezgene);Acc:100037937]	1.88235	5.96423	-1.5794	0.0741786	9.32286e-102	2.59093e-100
ENSSSCG00000027669	TNS1	tensin 1 [Source:HGNC Symbol;Acc:HGNC:11973]	14.1444	5.67165	1.40029	0.0485617	4.1509e-184	2.19611e-182
ENSSSCG00000016194	USP37	ubiquitin specific peptidase 37 [Source:VGNC Symbol;Acc:VGNC:98404]	5.86785	2.62139	1.24281	0.0553161	4.00616e-113	1.24542e-111
ENSSSCG00000015826	PLPBP	pyridoxal phosphate binding protein [Source:HGNC Symbol;Acc:HGNC:9457]	2.23117	5.19549	-1.1102	0.113211	5.89101e-24	4.82497e-23
ENSSSCG00000040847	AP1S3	adaptor related protein complex 1 subunit sigma 3 [Source:VGNC Symbol;Acc:VGNC:95901]	4.49642	27.4831	-2.51019	0.0771962	2.57388e-233	1.81192e-231
ENSSSCG00000016232	MRPL44	mitochondrial ribosomal protein L44 [Source:VGNC Symbol;Acc:VGNC:95815]	3.78209	10.1761	-1.3379	0.105357	2.88317e-38	3.35732e-37
ENSSSCG00000015861	WDR33	WD repeat domain 33 [Source:VGNC Symbol;Acc:VGNC:96097]	7.56148	2.75268	1.54115	0.0501671	2.03921e-208	1.28192e-206
ENSSSCG00000015871	NR4A2	nuclear receptor subfamily 4 group A member 2 [Source:VGNC Symbol;Acc:VGNC:96451]	4.54727	0.798521	2.56571	0.136669	4.79141e-80	1.06284e-78
ENSSSCG00000029753	CYTIP	cytohesin 1 interacting protein [Source:VGNC Symbol;Acc:VGNC:96507]	5.8745	13.8604	-1.15466	0.0551954	1.75332e-98	4.71129e-97
ENSSSCG00000016263	LOC100517129		3.34514	7.93393	-1.15737	0.0487939	1.10946e-125	3.84944e-124
ENSSSCG00000024777	HDAC4	histone deacetylase 4 [Source:VGNC Symbol;Acc:VGNC:95602]	3.97641	1.70009	1.30109	0.0787985	1.42686e-62	2.53207e-61
ENSSSCG00000031725	SNORD14	Small nucleolar RNA SNORD14 [Source:RFAM;Acc:RF00016]	15.3753	1.61699	3.07046	0.537158	1.65016e-10	7.74865e-10
ENSSSCG00000039904	SNORD14	Small nucleolar RNA SNORD14 [Source:RFAM;Acc:RF00016]	10.6209	1.21043	2.69055	0.664782	8.59345e-07	3.09379e-06
ENSSSCG00000023599	TIMM8B	translocase of inner mitochondrial membrane 8 homolog B [Source:VGNC Symbol;Acc:VGNC:93993]	1.7467	4.14514	-1.12031	0.150772	6.12361e-15	3.60352e-14
ENSSSCG00000015034	SDHD	succinate dehydrogenase complex subunit D [Source:NCBI gene (formerly Entrezgene);Acc:100048954]	10.5261	23.6298	-1.07059	0.0659821	1.98274e-60	3.39818e-59
ENSSSCG00000015617	G0S2	G0/G1 switch 2 [Source:VGNC Symbol;Acc:VGNC:88286]	18.9951	7.65693	1.36244	0.160513	9.97662e-19	6.86437e-18
ENSSSCG00000015071	SIK3	SIK family kinase 3 [Source:VGNC Symbol;Acc:VGNC:92873]	5.52065	1.5116	1.94913	0.0557075	2.65875e-269	2.31094e-267
ENSSSCG00000015073	TAGLN	transgelin [Source:VGNC Symbol;Acc:VGNC:93730]	2.88598	0.302368	3.25512	0.266074	2.94549e-36	3.29045e-35
ENSSSCG00000015519	RASAL2	RAS protein activator like 2 [Source:VGNC Symbol;Acc:VGNC:92105]	3.81111	8.8649	-1.12879	0.0498097	5.4371e-115	1.71849e-113
ENSSSCG00000015524	FAM20B	FAM20B glycosaminoglycan xylosylkinase [Source:VGNC Symbol;Acc:VGNC:87950]	2.25972	4.99879	-1.04923	0.0744603	2.75045e-46	3.78487e-45
ENSSSCG00000029261	LOC100738642		4.57284	9.98406	-1.0298	0.0698977	2.68953e-50	3.9397e-49
ENSSSCG00000045919	ENSSSCG00000045919		13.9627	5.79546	1.3386	0.100334	6.39737e-42	8.06106e-41
ENSSSCG00000015549	RNASEL	ribonuclease L [Source:VGNC Symbol;Acc:VGNC:92342]	3.00561	14.3455	-2.15789	0.068274	1.99221e-220	1.30036e-218
ENSSSCG00000015140	HSPA8	heat shock protein family A (Hsp70) member 8 [Source:NCBI gene (formerly Entrezgene);Acc:100511890]	436.869	155.913	1.57178	0.0234607	0	0
ENSSSCG00000015175	VWA5A	von Willebrand factor A domain containing 5A [Source:VGNC Symbol;Acc:VGNC:94884]	13.9526	35.9784	-1.28009	0.0276209	0	0
ENSSSCG00000015570	IVNS1ABP	influenza virus NS1A binding protein [Source:NCBI gene (formerly Entrezgene);Acc:100302027]	10.2109	3.17009	1.77214	0.0374399	0	0
ENSSSCG00000015579	PTGS2	prostaglandin-endoperoxide synthase 2 [Source:VGNC Symbol;Acc:VGNC:91959]	137.091	8.87152	4.03432	0.0390218	0	0
ENSSSCG00000015231	DCPS	decapping enzyme, scavenger [Source:VGNC Symbol;Acc:VGNC:87189]	2.05274	5.29126	-1.27554	0.144667	5.48609e-20	3.93686e-19
ENSSSCG00000015595	ATF3	activating transcription factor 3 [Source:VGNC Symbol;Acc:VGNC:85606]	19.6386	2.02638	3.35909	0.0526036	0	0
ENSSSCG00000015237	FLI1	Fli-1 proto-onco, ETS transcription factor [Source:VGNC Symbol;Acc:VGNC:88153]	5.59094	13.4498	-1.16987	0.0613624	2.38839e-82	5.41792e-81
ENSSSCG00000039472	SLC30A1	solute carrier family 30 member 1 [Source:VGNC Symbol;Acc:VGNC:93055]	6.23905	17.0604	-1.36247	0.0479325	5.05874e-179	2.57256e-177
ENSSSCG00000021068	TRAF5	TNF receptor associated factor 5 [Source:VGNC Symbol;Acc:VGNC:94364]	5.77826	1.35046	2.17163	0.107964	3.53014e-91	8.90954e-90
ENSSSCG00000033089	LOC110255360		16.3495	107.878	-2.63486	0.036943	0	0
ENSSSCG00000031610	GVIN1		4.47061	30.593	-2.68095	0.0495961	0	0
ENSSSCG00000014618	ENSSSCG00000014618		5.27017	26.2403	-2.2226	0.112904	1.72249e-87	4.15642e-86
ENSSSCG00000014670	TRIM22	tripartite motif containing 22 [Source:HGNC Symbol;Acc:HGNC:16379]	51.0137	126.583	-1.22338	0.0310522	0	0
ENSSSCG00000015332	PON1	paraoxonase 1 [Source:VGNC Symbol;Acc:VGNC:91661]	3.4958	1.28236	1.51928	0.0896824	1.4026e-65	2.60858e-64
ENSSSCG00000014834	UCP3	uncoupling protein 3 [Source:NCBI gene (formerly Entrezgene);Acc:397116]	5.0796	0.848011	2.64258	0.157069	5.51945e-65	1.01434e-63
ENSSSCG00000015360	ANKMY2	ankyrin repeat and MYND domain containing 2 [Source:VGNC Symbol;Acc:VGNC:85319]	3.85397	8.68139	-1.08435	0.063867	6.81383e-66	1.27701e-64
ENSSSCG00000015362	TSPAN13	tetraspanin 13 [Source:VGNC Symbol;Acc:VGNC:94502]	10.0356	28.9924	-1.44143	0.0616682	4.44481e-122	1.49648e-120
ENSSSCG00000015375	ITGB8	integrin subunit beta 8 [Source:VGNC Symbol;Acc:VGNC:89246]	3.70046	7.88965	-1.00445	0.0490109	1.77968e-94	4.64296e-93
ENSSSCG00000014882	RSF1	remodeling and spacing factor 1 [Source:VGNC Symbol;Acc:VGNC:92476]	5.93772	2.73378	1.19955	0.0474301	1.88709e-142	7.45904e-141
ENSSSCG00000026177	SLC25A40	solute carrier family 25 member 40 [Source:VGNC Symbol;Acc:VGNC:93015]	0.75129	2.75803	-1.7543	0.105146	1.32173e-63	2.37772e-62
ENSSSCG00000014899	PRCP	prolylcarboxypeptidase [Source:VGNC Symbol;Acc:VGNC:91771]	7.4207	35.3744	-2.16045	0.0702509	7.24259e-209	4.56981e-207
ENSSSCG00000014901	PCF11	PCF11 cleavage and polyadenylation factor subunit [Source:VGNC Symbol;Acc:VGNC:91218]	23.9585	8.4911	1.5807	0.040122	0	0
ENSSSCG00000025326	TMEM243	transmembrane protein 243 [Source:VGNC Symbol;Acc:VGNC:94153]	9.82928	38.7165	-1.89175	0.0776844	4.46553e-132	1.63602e-130
ENSSSCG00000014909	SYTL2	synaptotagmin like 2 [Source:VGNC Symbol;Acc:VGNC:93691]	3.19307	0.628629	2.42078	0.0871455	3.72548e-171	1.78279e-169
ENSSSCG00000023784	SEMA3C	semaphorin 3C [Source:VGNC Symbol;Acc:VGNC:92695]	6.23165	1.50075	2.13453	0.0766819	1.0692e-171	5.16e-170
ENSSSCG00000015405	CD36	CD36 molecule [Source:NCBI gene (formerly Entrezgene);Acc:733702]	12.4464	2.28512	2.52855	0.0501288	0	0
ENSSSCG00000038541	TMEM60	transmembrane protein 60 [Source:VGNC Symbol;Acc:VGNC:94194]	4.11653	9.70554	-1.11498	0.140466	1.16683e-16	7.39235e-16
ENSSSCG00000015413	FGL2	fibrinogen like 2 [Source:VGNC Symbol;Acc:VGNC:88123]	1.56048	4.64718	-1.47709	0.096333	2.65232e-54	4.14161e-53
ENSSSCG00000014934	CHORDC1	cysteine and histidine rich domain containing 1 [Source:VGNC Symbol;Acc:VGNC:86656]	21.5907	8.65452	1.40471	0.0349845	0	0
ENSSSCG00000024933	SLC36A4	solute carrier family 36 member 4 [Source:VGNC Symbol;Acc:VGNC:93091]	3.34082	11.8956	-1.73598	0.0809961	5.23285e-103	1.47594e-101
ENSSSCG00000029082	KMT2E	lysine methyltransferase 2E (inactive) [Source:VGNC Symbol;Acc:VGNC:89551]	45.8704	19.2085	1.33969	0.0357997	8.49557e-308	8.31784e-306
ENSSSCG00000015435	NAMPT	nicotinamide phosphoribosyltransferase [Source:VGNC Symbol;Acc:VGNC:90573]	7.88319	16.8833	-1.01245	0.037451	4.2e-162	1.90296e-160
ENSSSCG00000037015	SESN3	sestrin 3 [Source:VGNC Symbol;Acc:VGNC:92755]	3.39534	7.82159	-1.11747	0.0465094	7.64287e-129	2.71258e-127
ENSSSCG00000014997	LOC100522887		50.4102	131.189	-1.29146	0.0254635	0	0
ENSSSCG00000028711	CASP1	caspase 1, apoptosis-related cysteine peptidase [Source:NCBI gene (formerly Entrezgene);Acc:397319]	2.73597	22.9714	-2.97879	0.0776778	0	0
ENSSSCG00000015009	POGLUT3	protein O-glucosyltransferase 3 [Source:HGNC Symbol;Acc:HGNC:28496]	2.31579	6.17933	-1.31898	0.0894025	1.39507e-50	2.05414e-49
ENSSSCG00000015014	ZC3H12C	zinc finger CCCH-type containing 12C [Source:VGNC Symbol;Acc:VGNC:95091]	115.09	14.2314	3.10059	0.034166	0	0
ENSSSCG00000009145	OSTC	oligosaccharyltransferase complex non-catalytic subunit [Source:VGNC Symbol;Acc:VGNC:98951]	6.8445	16.6713	-1.17215	0.097403	1.15738e-34	1.25347e-33
ENSSSCG00000008742	CD38	CD38 molecule [Source:VGNC Symbol;Acc:VGNC:86412]	1.9751	4.71514	-1.14452	0.119178	4.03529e-23	3.23507e-22
ENSSSCG00000023604	LAP3	leucine aminopeptidase 3 [Source:VGNC Symbol;Acc:VGNC:89635]	14.1449	32.1008	-1.09068	0.0431488	3.1774e-142	1.25012e-140
ENSSSCG00000030957	NFKB1	nuclear factor kappa B subunit 1 [Source:VGNC Symbol;Acc:VGNC:90719]	43.1289	14.2761	1.67871	0.0369819	0	0
ENSSSCG00000027340	PI4K2B	phosphatidylinositol 4-kinase type 2 beta [Source:VGNC Symbol;Acc:VGNC:98190]	5.48884	13.5272	-1.20739	0.0564816	1.0299e-102	2.89528e-101
ENSSSCG00000023785	TMEM156	transmembrane protein 156 [Source:VGNC Symbol;Acc:VGNC:94099]	2.94914	23.2189	-2.88047	0.0769039	0	0
ENSSSCG00000009209	NAP1L5	nucleosome assembly protein 1 like 5 [Source:NCBI gene (formerly Entrezgene);Acc:100616076]	1.21843	4.04545	-1.55911	0.275741	7.33811e-10	3.31685e-09
ENSSSCG00000024428	CHRNA9	cholinergic receptor nicotinic alpha 9 subunit [Source:VGNC Symbol;Acc:VGNC:86671]	17.227	6.20237	1.55407	0.0708143	6.38082e-108	1.88395e-106
ENSSSCG00000030548	HERC5	HECT and RLD domain containing E3 ubiquitin protein ligase 5 [Source:VGNC Symbol;Acc:VGNC:88850]	60.6061	131.16	-1.02577	0.0247956	0	0
ENSSSCG00000038867	PPM1K	protein phosphatase, Mg2+/Mn2+ dependent 1K [Source:VGNC Symbol;Acc:VGNC:91710]	1.20631	4.20103	-1.71083	0.0805904	4.05402e-101	1.11754e-99
ENSSSCG00000009215	ABCG2	ATP-binding cassette, sub-family G (WHITE), member 2 [Source:NCBI gene (formerly Entrezgene);Acc:397073]	2.97819	0.744837	2.07534	0.099173	2.17246e-98	5.82835e-97
ENSSSCG00000009216	SPP1	secreted phosphoprotein 1 [Source:VGNC Symbol;Acc:VGNC:93419]	598.581	1288.53	-1.01942	0.0179164	0	0
ENSSSCG00000008807	GUF1	GTP binding elongation factor GUF1 [Source:VGNC Symbol;Acc:VGNC:88754]	6.7968	2.45399	1.54826	0.0966231	5.61524e-59	9.46205e-58
ENSSSCG00000008820	TEC	tec protein tyrosine kinase [Source:VGNC Symbol;Acc:VGNC:93857]	6.53885	15.3638	-1.13893	0.0704045	3.73757e-60	6.3737e-59
ENSSSCG00000009238	COQ2	coenzyme Q2, polyprenyltransferase [Source:VGNC Symbol;Acc:VGNC:86906]	2.06836	4.9564	-1.16028	0.0883985	1.16862e-40	1.43745e-39
ENSSSCG00000009240	PLAC8	placenta associated 8 [Source:VGNC Symbol;Acc:VGNC:91506]	5.50329	25.1293	-2.0934	0.0690164	3.05856e-203	1.8347e-201
ENSSSCG00000024960	PDGFC	platelet derived growth factor C [Source:VGNC Symbol;Acc:VGNC:91266]	3.14609	8.94103	-1.42218	0.0591546	5.59993e-129	1.99166e-127
ENSSSCG00000037757	C4orf45	chromosome 4 open reading frame 45 [Source:HGNC Symbol;Acc:HGNC:26342]	2.83584	0.419377	2.6539	0.416062	4.93774e-12	2.51628e-11
ENSSSCG00000039175	MARCHF1	membrane associated ring-CH-type finger 1 [Source:VGNC Symbol;Acc:VGNC:98939]	2.75475	10.3847	-1.8143	0.0671715	9.24818e-162	4.1791e-160
ENSSSCG00000035505	YTHDC1	YTH domain containing 1 [Source:VGNC Symbol;Acc:VGNC:95041]	33.964	12.5955	1.51391	0.0454433	1.54965e-244	1.14285e-242
ENSSSCG00000008957	AMCF-II	alveolar macrophage-derived chemotactic factor-II [Source:NCBI gene (formerly Entrezgene);Acc:396900]	80.114	386.699	-2.18365	0.0505652	0	0
ENSSSCG00000037579	PPBP	pro-platelet basic protein [Source:NCBI gene (formerly Entrezgene);Acc:396870]	59.2488	297.816	-2.24158	0.0295946	0	0
ENSSSCG00000008963	AREG	amphiregulin [Source:VGNC Symbol;Acc:VGNC:85444]	2.47129	0.0323788	6.04693	0.516726	6.51913e-34	6.94124e-33
ENSSSCG00000032474	CXCL10	C-X-C motif chemokine ligand 10 [Source:VGNC Symbol;Acc:VGNC:87101]	49.241	1338.83	-4.67609	0.0359943	0	0
ENSSSCG00000008988	CCNG2	cyclin G2 [Source:VGNC Symbol;Acc:VGNC:86358]	6.99053	3.32153	1.14931	0.0742481	2.39891e-55	3.8052e-54
ENSSSCG00000009002	TLR2	toll like receptor 2 [Source:VGNC Symbol;Acc:VGNC:94024]	7.07876	18.2913	-1.28418	0.036088	1.13753e-278	1.04751e-276
ENSSSCG00000009007	TMEM131L	transmembrane 131 like [Source:VGNC Symbol;Acc:VGNC:94079]	4.33014	1.16417	1.97036	0.0734397	1.1325e-159	4.99827e-158
ENSSSCG00000009047	SMARCA5	SWI/SNF related, matrix associated, actin dependent regulator of chromatin, subfamily a, member 5 [Source:VGNC Symbol;Acc:VGNC:93228]	30.6447	14.0504	1.2102	0.029691	0	0
ENSSSCG00000032741	TBC1D9	TBC1 domain family member 9 [Source:VGNC Symbol;Acc:VGNC:93781]	20.9777	8.70891	1.34948	0.0388941	4.48493e-265	3.72709e-263
ENSSSCG00000030673	BLOC1S4	biosis of lysosomal organelles complex 1 subunit 4 [Source:VGNC Symbol;Acc:VGNC:85831]	3.21508	7.28191	-1.03471	0.184988	1.66346e-09	7.35689e-09
ENSSSCG00000009072	ENSSSCG00000009072	progesterone receptor membrane component 2 [Source:VGNC Symbol;Acc:VGNC:98952]	11.1604	24.8639	-1.0635	0.071401	2.17451e-51	3.25526e-50
ENSSSCG00000009100	TNIP3	TNFAIP3 interacting protein 3 [Source:VGNC Symbol;Acc:VGNC:94277]	1.54927	5.93503	-1.84325	0.0933027	5.74849e-88	1.39503e-86
ENSSSCG00000031773	C4orf3	chromosome 4 open reading frame 3 [Source:HGNC Symbol;Acc:HGNC:19225]	8.56284	18.9999	-1.06669	0.0533869	4.87629e-90	1.21629e-88
ENSSSCG00000009123	CAMK2D	calcium/calmodulin dependent protein kinase II delta [Source:VGNC Symbol;Acc:VGNC:97911]	6.52005	18.0986	-1.3858	0.0421376	1.74347e-238	1.26391e-236
ENSSSCG00000040162	NUPR1	nuclear protein 1, transcriptional regulator [Source:VGNC Symbol;Acc:VGNC:90989]	16.9453	110.79	-2.62602	0.0770943	9.44556e-256	7.3143e-254
ENSSSCG00000039300	IL27	interleukin 27 [Source:VGNC Symbol;Acc:VGNC:89101]	7.43613	18.3781	-1.20189	0.0982131	9.33182e-36	1.03031e-34
ENSSSCG00000008218	RNF103	ring finger protein 103 [Source:VGNC Symbol;Acc:VGNC:98291]	2.12577	5.29818	-1.21929	0.0800153	9.21628e-54	1.42218e-52
ENSSSCG00000042386	ENSSSCG00000042386		3.52614	11.0498	-1.55543	0.0836024	1.93231e-78	4.23665e-77
ENSSSCG00000045906	ENSSSCG00000045906		2.42018	5.31938	-1.01302	0.120989	4.22483e-18	2.82918e-17
ENSSSCG00000027845	ENSSSCG00000027845		3.72605	0.900893	1.46512	0.717704	0.00178777	0.00435029
ENSSSCG00000007808	NFATC2IP	nuclear factor of activated T cells 2 interacting protein [Source:VGNC Symbol;Acc:VGNC:90709]	1.36483	3.60401	-1.28676	0.135597	1.08134e-22	8.54041e-22
ENSSSCG00000010795	NDUFAB1	NADH:ubiquinone oxidoreductase subunit AB1 [Source:NCBI gene (formerly Entrezgene);Acc:100312976]	3.19144	13.5546	-1.9982	0.0718219	1.81271e-171	8.72354e-170
ENSSSCG00000007854	DCUN1D3	defective in cullin neddylation 1 domain containing 3 [Source:VGNC Symbol;Acc:VGNC:87196]	11.1323	3.43787	1.77677	0.0821483	7.75313e-105	2.21987e-103
ENSSSCG00000008289	MTHFD2	methylenetetrahydrofolate dehydrogenase (NADP+ dependent) 2, methenyltetrahydrofolate cyclohydrolase [Source:HGNC Symbol;Acc:HGNC:7434]	1.58903	3.59999	-1.07821	0.11008	7.15836e-24	5.84969e-23
ENSSSCG00000025281	ARL6IP1	ADP ribosylation factor like GTPase 6 interacting protein 1 [Source:NCBI gene (formerly Entrezgene);Acc:100625874]	5.09082	13.7819	-1.34902	0.0463545	1.67407e-187	9.08262e-186
ENSSSCG00000008316	NAGK	N-acetylglucosamine kinase [Source:VGNC Symbol;Acc:VGNC:90570]	12.2537	36.6867	-1.49969	0.03682	0	0
ENSSSCG00000029790	PCYOX1	prenylcysteine oxidase 1 [Source:VGNC Symbol;Acc:VGNC:91235]	5.41187	13.1182	-1.19017	0.049699	4.63021e-128	1.62976e-126
ENSSSCG00000008339	GFPT1	glutamine--fructose-6-phosphate transaminase 1 [Source:VGNC Symbol;Acc:VGNC:88426]	3.74554	10.3391	-1.37459	0.0459325	4.60686e-198	2.66042e-196
ENSSSCG00000008347	FBXO48	F-box protein 48 [Source:VGNC Symbol;Acc:VGNC:88051]	1.76011	4.77657	-1.32831	0.126918	5.86111e-27	5.23597e-26
ENSSSCG00000007895	ZC3H7A	zinc finger CCCH-type containing 7A [Source:VGNC Symbol;Acc:VGNC:95099]	20.0265	10.0819	1.07428	0.0402339	2.67015e-158	1.16339e-156
ENSSSCG00000008349	CNRIP1	cannabinoid receptor interacting protein 1 [Source:VGNC Symbol;Acc:VGNC:86845]	1.93225	5.00463	-1.2865	0.137275	3.32819e-22	2.589e-21
ENSSSCG00000027855	SOCS1	suppressor of cytokine signaling 1 [Source:VGNC Symbol;Acc:VGNC:93330]	2.02505	10.4895	-2.27779	0.112652	3.70102e-92	9.4387e-91
ENSSSCG00000028947	PELI1	pellino E3 ubiquitin protein ligase 1 [Source:VGNC Symbol;Acc:VGNC:91306]	30.6201	10.5256	1.6226	0.0407322	0	0
ENSSSCG00000039337	ITPRIPL2	ITPRIP like 2 [Source:VGNC Symbol;Acc:VGNC:89258]	2.57034	7.87783	-1.51313	0.126783	4.5538e-34	4.86082e-33
ENSSSCG00000027509	VPS54	VPS54 subunit of GARP complex [Source:VGNC Symbol;Acc:VGNC:94862]	7.01758	16.3526	-1.12795	0.0492955	3.64997e-117	1.17544e-115
ENSSSCG00000008385	PUS10	pseudouridine synthase 10 [Source:VGNC Symbol;Acc:VGNC:92005]	4.29744	1.56901	1.53303	0.0651735	1.57616e-123	5.38106e-122
ENSSSCG00000008388	REL	REL proto-onco, NF-kB subunit [Source:VGNC Symbol;Acc:VGNC:92202]	19.8664	8.56907	1.29586	0.0477017	7.7597e-164	3.55361e-162
ENSSSCG00000020813	FAM20C	FAM20C golgi associated secretory pathway kinase [Source:VGNC Symbol;Acc:VGNC:87951]	15.168	5.18079	1.63312	0.0575651	3.56179e-178	1.78993e-176
ENSSSCG00000007554	ZFAND2A	zinc finger AN1-type containing 2A [Source:VGNC Symbol;Acc:VGNC:95134]	15.3505	5.33236	1.60241	0.0878437	1.68868e-75	3.54727e-74
ENSSSCG00000040786	SPTBN1	spectrin beta, non-erythrocytic 1 [Source:VGNC Symbol;Acc:VGNC:93436]	11.3172	4.77988	1.32497	0.0417649	3.46e-222	2.29356e-220
ENSSSCG00000025224	ACYP2	acylphosphatase 2 [Source:VGNC Symbol;Acc:VGNC:97030]	2.57955	5.65925	-1.00804	0.152541	3.06629e-12	1.58008e-11
ENSSSCG00000043838	ENSSSCG00000043838		2.54319	0.366196	2.29022	0.717886	2.62338e-05	8.15843e-05
ENSSSCG00000007965	ZNF200	zinc finger protein 200 [Source:VGNC Symbol;Acc:VGNC:95203]	4.46257	1.83834	1.34098	0.117532	1.79581e-31	1.80492e-30
ENSSSCG00000032705	USP42	ubiquitin specific peptidase 42 [Source:HGNC Symbol;Acc:HGNC:20068]	4.90239	1.79161	1.52971	0.0852536	3.4572e-73	7.07896e-72
ENSSSCG00000034019	ATP5MF	ATP synthase membrane subunit f [Source:VGNC Symbol;Acc:VGNC:97036]	2.44612	5.71339	-1.10809	0.104156	1.09389e-27	9.92832e-27
ENSSSCG00000023320	CYP3A29	cytochrome P450 family 3 subfamily A member 22 [Source:NCBI gene (formerly Entrezgene);Acc:100144468]	1.59203	10.1864	-2.58856	0.0492978	0	0
ENSSSCG00000008016	MRPS34	mitochondrial ribosomal protein S34 [Source:VGNC Symbol;Acc:VGNC:90396]	3.23667	7.00729	-1.00625	0.105289	9.19695e-23	7.28063e-22
ENSSSCG00000008470	THUMPD2	THUMP domain containing 2 [Source:VGNC Symbol;Acc:VGNC:93971]	6.62796	2.96035	1.232	0.0924275	7.28796e-42	9.1697e-41
ENSSSCG00000008486	GALM	galactose mutarotase [Source:NCBI gene (formerly Entrezgene);Acc:399536]	7.31908	16.1076	-1.04327	0.0539879	2.16543e-84	5.02592e-83
ENSSSCG00000026653	PILRA		1.52399	4.81526	-1.56817	0.0909465	8.44806e-68	1.63176e-66
ENSSSCG00000021359	CDC42EP3	CDC42 effector protein 3 [Source:VGNC Symbol;Acc:VGNC:86457]	9.57544	4.21106	1.26974	0.0397506	3.1769e-225	2.12242e-223
ENSSSCG00000008493	CEBPZ	CCAAT enhancer binding protein zeta [Source:VGNC Symbol;Acc:VGNC:86535]	26.0396	11.4405	1.26848	0.0414449	4.65593e-207	2.84296e-205
ENSSSCG00000007979	LUC7L	LUC7 like [Source:VGNC Symbol;Acc:VGNC:89893]	3.73181	1.65779	1.24525	0.0757962	5.50441e-62	9.65737e-61
ENSSSCG00000042324	PRKRIP1	PRKR interacting protein 1 [Source:HGNC Symbol;Acc:HGNC:21894]	5.4401	2.15747	1.41317	0.0667185	7.69938e-101	2.10203e-99
ENSSSCG00000023912	ORAI2	ORAI calcium release-activated calcium modulator 2 [Source:VGNC Symbol;Acc:VGNC:91058]	9.49848	25.1828	-1.32187	0.0476584	1.22586e-170	5.83346e-169
ENSSSCG00000008077	CARD19	caspase recruitment domain family member 19 [Source:VGNC Symbol;Acc:VGNC:86188]	6.60157	2.33805	1.54229	0.165785	7.74863e-22	5.95694e-21
ENSSSCG00000040061	NINJ1	ninjurin 1 [Source:VGNC Symbol;Acc:VGNC:90746]	6.63247	2.51417	1.48115	0.0674593	4.52803e-108	1.34624e-106
ENSSSCG00000035736	CCL24	C-C motif chemokine ligand 24 [Source:VGNC Symbol;Acc:VGNC:86340]	47.0119	105.243	-1.07212	0.0432547	7.39989e-137	2.83291e-135
ENSSSCG00000008090	IL1A	interleukin 1 alpha [Source:VGNC Symbol;Acc:VGNC:89091]	646.417	115.439	2.57059	0.0276787	0	0
ENSSSCG00000032527	FOSL2	FOS like 2, AP-1 transcription factor subunit [Source:VGNC Symbol;Acc:VGNC:88192]	65.8793	16.3313	2.09548	0.0397553	0	0
ENSSSCG00000022058	ATRAID	all-trans retinoic acid induced differentiation factor [Source:VGNC Symbol;Acc:VGNC:97037]	8.80743	19.9426	-1.08453	0.0786667	1.77737e-44	2.36373e-43
ENSSSCG00000008562	SLC35F6	solute carrier family 35 member F6 [Source:VGNC Symbol;Acc:VGNC:93085]	11.5367	25.9274	-1.07817	0.0519211	5.12505e-97	1.3621e-95
ENSSSCG00000008123	ARID5A	AT-rich interaction domain 5A [Source:VGNC Symbol;Acc:VGNC:85510]	4.59074	15.1229	-1.6245	0.0659787	5.46634e-135	2.0512e-133
ENSSSCG00000035971	DUSP2	dual specificity phosphatase 2 [Source:VGNC Symbol;Acc:VGNC:87481]	13.0604	4.22345	1.70433	0.0882636	3.44867e-84	7.95014e-83
ENSSSCG00000008583	ITSN2	intersectin 2 [Source:VGNC Symbol;Acc:VGNC:89259]	11.3323	5.0213	1.25785	0.0385366	5.08312e-235	3.60817e-233
ENSSSCG00000043781	RHOB	ras homolog family member B [Source:NCBI gene (formerly Entrezgene);Acc:100144503]	32.9753	16.5195	1.08259	0.0404405	4.10956e-159	1.79975e-157
ENSSSCG00000007790	PRR14	proline rich 14 [Source:VGNC Symbol;Acc:VGNC:91852]	5.31507	2.66405	1.05835	0.103104	6.45015e-26	5.6207e-25
ENSSSCG00000008195	COX5B	mitochondrial cytochrome c oxidase subunit Vb [Source:NCBI gene (formerly Entrezgene);Acc:492822]	6.25968	17.0882	-1.33807	0.0983452	1.78038e-43	2.30651e-42
ENSSSCG00000008202	CNNM4	cyclin and CBS domain divalent metal cation transport mediator 4 [Source:VGNC Symbol;Acc:VGNC:86830]	3.75816	8.60044	-1.10758	0.0650144	2.40806e-66	4.528e-65
ENSSSCG00000027121	ODC1	ornithine decarboxylase 1 [Source:NCBI gene (formerly Entrezgene);Acc:414408]	28.9734	13.0828	1.23079	0.0309713	0	0
ENSSSCG00000008645	ID2	inhibitor of DNA binding 2 [Source:VGNC Symbol;Acc:VGNC:98041]	107.798	43.3185	1.40136	0.0352725	0	0
ENSSSCG00000008648	RSAD2	radical S-adenosyl methionine domain containing 2 [Source:VGNC Symbol;Acc:VGNC:92472]	113.782	512.127	-2.08328	0.0212908	0	0
ENSSSCG00000008647	CMPK2	cytidine/uridine monophosphate kinase 2 [Source:VGNC Symbol;Acc:VGNC:86801]	28.6814	61.548	-1.01405	0.034966	4.52552e-186	2.40177e-184
ENSSSCG00000041824	ENSSSCG00000041824		2.98482	0.303711	3.31115	0.25254	3.83142e-41	4.75744e-40
ENSSSCG00000032108	SH2D1B	SH2 domain containing 1B [Source:VGNC Symbol;Acc:VGNC:98857]	5.92498	19.94	-1.66241	0.0757299	6.29816e-108	1.86277e-106
ENSSSCG00000042798	ENSSSCG00000042798		3.02831	0.973465	1.70597	0.100591	1.24515e-65	2.31829e-64
ENSSSCG00000006879	PTBP2	polypyrimidine tract binding protein 2 [Source:VGNC Symbol;Acc:VGNC:91937]	3.13552	0.952066	1.78587	0.124943	1.83815e-47	2.5816e-46
ENSSSCG00000036618	FCGR3A	Fc fragment of IgG receptor IIIa [Source:NCBI gene (formerly Entrezgene);Acc:397684]	28.5115	68.1922	-1.16998	0.0420855	2.0804e-171	9.98359e-170
ENSSSCG00000047932	HSPA6	heat shock protein family A (Hsp70) member 6 [Source:NCBI gene (formerly Entrezgene);Acc:396906]	153.677	16.1842	3.33264	0.028826	0	0
ENSSSCG00000030318	SDHC	succinate dehydrogenase complex subunit C [Source:VGNC Symbol;Acc:VGNC:98852]	1.42664	3.95893	-1.37258	0.0797822	1.24941e-67	2.40509e-66
ENSSSCG00000022447	F3	coagulation factor III, tissue factor [Source:VGNC Symbol;Acc:VGNC:87864]	5.86856	1.24563	2.30582	0.121973	5.70719e-81	1.27763e-79
ENSSSCG00000006357	FCER1G	Fc fragment of IgE receptor Ig [Source:VGNC Symbol;Acc:VGNC:88061]	54.0221	134.218	-1.22436	0.0597627	1.30629e-94	3.41843e-93
ENSSSCG00000043747	ENSSSCG00000043747		3.57519	7.73349	-1.00543	0.130876	1.2174e-15	7.37538e-15
ENSSSCG00000006900	DIPK1A	divergent protein kinase domain 1A [Source:VGNC Symbol;Acc:VGNC:87307]	3.61309	9.94546	-1.37329	0.0781291	1.8646e-70	3.71524e-69
ENSSSCG00000006375	LY9	lymphocyte antigen 9 [Source:VGNC Symbol;Acc:VGNC:89906]	5.23237	1.18771	2.21271	0.0964837	1.3201e-117	4.25933e-116
ENSSSCG00000006378	SLAMF7	SLAM family member 7 [Source:HGNC Symbol;Acc:HGNC:21394]	42.7442	10.4844	2.11169	0.0374801	0	0
ENSSSCG00000030801	LOC102161784		1.0072	4.56069	-2.08827	0.0658551	7.99272e-222	5.2573e-220
ENSSSCG00000030801	LOC100523310		1.0072	4.56069	-2.08827	0.0658551	7.99272e-222	5.2573e-220
ENSSSCG00000024973	GBP1	guanylate binding protein 1, interferon-inducible [Source:NCBI gene (formerly Entrezgene);Acc:100151938]	10.544	31.7327	-1.49972	0.0429366	1.72148e-268	1.48117e-266
ENSSSCG00000024973	LOC100523668	guanylate binding protein 1, interferon-inducible [Source:NCBI gene (formerly Entrezgene);Acc:100151938]	10.544	31.7327	-1.49972	0.0429366	1.72148e-268	1.48117e-266
ENSSSCG00000006923	GBP2	guanylate binding protein 2, interferon-inducible [Source:NCBI gene (formerly Entrezgene);Acc:100153137]	1.84122	6.95187	-1.82874	0.0930869	5.06003e-87	1.21412e-85
ENSSSCG00000006927	PKN2	protein kinase N2 [Source:VGNC Symbol;Acc:VGNC:91482]	7.02457	2.52275	1.55964	0.0531578	2.21764e-190	1.2187e-188
ENSSSCG00000006928	LMO4	LIM domain only 4 [Source:NCBI gene (formerly Entrezgene);Acc:100127155]	5.52758	14.6103	-1.31319	0.0764599	1.94678e-67	3.73063e-66
ENSSSCG00000006418	ENSSSCG00000006418		5.61632	28.7837	-2.26582	0.0551731	0	0
ENSSSCG00000005930	SLC45A4	solute carrier family 45 member 4 [Source:VGNC Symbol;Acc:VGNC:93125]	8.66746	2.87213	1.67342	0.063212	1.53026e-155	6.51738e-154
ENSSSCG00000037532	MNDA	myeloid cell nuclear differentiation antigen [Source:HGNC Symbol;Acc:HGNC:7183]	2.13764	13.4353	-2.55264	0.0792112	3.03523e-229	2.10196e-227
ENSSSCG00000006936	ODF2L	outer dense fiber of sperm tails 2 like [Source:VGNC Symbol;Acc:VGNC:91018]	1.33644	3.62276	-1.30618	0.140848	8.39962e-22	6.44286e-21
ENSSSCG00000006482	MEF2D	myocyte enhancer factor 2D [Source:VGNC Symbol;Acc:VGNC:90128]	8.31011	4.21181	1.06208	0.0540838	4.47303e-87	1.07479e-85
ENSSSCG00000006495	SEMA4A	semaphorin 4A [Source:VGNC Symbol;Acc:VGNC:92700]	6.89097	25.4474	-1.79596	0.0558987	1.44301e-227	9.87271e-226
ENSSSCG00000005950	PHF20L1	PHD finger protein 20 like 1 [Source:VGNC Symbol;Acc:VGNC:91383]	16.6436	7.87427	1.16338	0.0396752	2.59512e-190	1.42156e-188
ENSSSCG00000005965	MYC	MYC proto-onco, bHLH transcription factor [Source:NCBI gene (formerly Entrezgene);Acc:448810]	4.73793	10.6425	-1.07466	0.0699993	2.0125e-54	3.1541e-53
ENSSSCG00000006578	S100A4	S100 calcium binding protein A4 [Source:VGNC Symbol;Acc:VGNC:92543]	8.65437	3.44818	1.40053	0.164388	7.78074e-19	5.37957e-18
ENSSSCG00000006590	S100A8	S100 calcium binding protein A8 [Source:VGNC Symbol;Acc:VGNC:92546]	48.1773	253.582	-2.29361	0.110079	1.12991e-97	3.02659e-96
ENSSSCG00000032857	S100A12	S100 calcium binding protein A12 [Source:VGNC Symbol;Acc:VGNC:92538]	161.252	824.372	-2.25054	0.113895	3.85044e-88	9.35751e-87
ENSSSCG00000006588	S100A9	S100 calcium binding protein A9 [Source:VGNC Symbol;Acc:VGNC:92547]	93.6015	295.544	-1.56462	0.06408	7.77512e-133	2.86703e-131
ENSSSCG00000021586	ZHX2	zinc fingers and homeoboxes 2 [Source:VGNC Symbol;Acc:VGNC:95165]	5.49503	2.62309	1.13682	0.0874214	6.00305e-40	7.28405e-39
ENSSSCG00000006622	POGZ	pogo transposable element derived with ZNF domain [Source:VGNC Symbol;Acc:VGNC:91625]	5.36075	2.60416	1.11607	0.0753595	6.74876e-51	1.00324e-49
ENSSSCG00000006625	RFX5	regulatory factor X5 [Source:VGNC Symbol;Acc:VGNC:92246]	1.34139	3.3923	-1.23955	0.0749507	9.04361e-63	1.61327e-61
ENSSSCG00000006631	TMOD4	tropomodulin 4 [Source:VGNC Symbol;Acc:VGNC:94229]	2.44641	0.200459	3.60254	0.292502	7.40168e-37	8.38956e-36
ENSSSCG00000030119	PRPF3	pre-mRNA processing factor 3 [Source:VGNC Symbol;Acc:VGNC:91840]	7.76426	4.00929	1.03311	0.0610339	1.90769e-65	3.54025e-64
ENSSSCG00000047083	H2BC21	H2B clustered histone 21 [Source:HGNC Symbol;Acc:HGNC:4760]	3.59887	16.6425	-2.12196	0.0924146	7.6968e-118	2.4881e-116
ENSSSCG00000006678	FCGR1A	Fc fragment of IgG, high affinity Ia, receptor (CD64) [Source:NCBI gene (formerly Entrezgene);Acc:613130]	4.90164	18.631	-1.84131	0.0532405	3.53988e-263	2.87168e-261
ENSSSCG00000006729	TENT5C	terminal nucleotidyltransferase 5C [Source:VGNC Symbol;Acc:VGNC:93875]	4.14597	1.03555	2.07473	0.0916606	1.39487e-114	4.37624e-113
ENSSSCG00000006733	TTF2	transcription termination factor 2 [Source:VGNC Symbol;Acc:VGNC:94563]	4.95273	11.2808	-1.09924	0.0566726	4.54305e-85	1.06605e-83
ENSSSCG00000006738	CD58	CD58 molecule [Source:VGNC Symbol;Acc:VGNC:86422]	4.06773	8.74161	-1.0151	0.0679576	1.34653e-51	2.01932e-50
ENSSSCG00000006743	SLC22A15	solute carrier family 22 member 15 [Source:VGNC Symbol;Acc:VGNC:92975]	2.81837	6.30678	-1.06306	0.0811031	1.83464e-40	2.24049e-39
ENSSSCG00000006126	DECR1	2,4-dienoyl-CoA reductase 1 [Source:VGNC Symbol;Acc:VGNC:97961]	5.11838	11.593	-1.09261	0.0677122	7.98496e-60	1.35896e-58
ENSSSCG00000006783	DDX20	DEAD-box helicase 20 [Source:VGNC Symbol;Acc:VGNC:87214]	6.34917	3.34663	1.00032	0.0693653	2.88451e-48	4.11907e-47
ENSSSCG00000006793	ENSSSCG00000006793		54.1192	13.0781	2.13282	0.0501614	0	0
ENSSSCG00000039977	PIFO		5.11823	0.321427	4.03747	0.199486	3.54728e-93	9.17018e-92
ENSSSCG00000040681	FABP4	fatty acid binding protein 4, adipocyte [Source:NCBI gene (formerly Entrezgene);Acc:399533]	3.12804	0.631917	2.36204	0.17909	4.98638e-41	6.17355e-40
ENSSSCG00000029918	CEPT1	choline/ethanolamine phosphotransferase 1 [Source:VGNC Symbol;Acc:VGNC:86583]	6.14354	14.6105	-1.15304	0.0638902	4.11643e-74	8.50031e-73
ENSSSCG00000026922	DRAM2	DNA damage regulated autophagy modulator 2 [Source:VGNC Symbol;Acc:VGNC:87437]	23.7195	61.1876	-1.28132	0.0368642	4.94281e-266	4.14807e-264
ENSSSCG00000037808	ENSSSCG00000037808		1.95774	5.20808	-1.31589	0.070372	2.40319e-79	5.31009e-78
ENSSSCG00000023187	VAV3	vav guanine nucleotide exchange factor 3 [Source:HGNC Symbol;Acc:HGNC:12659]	38.7599	15.9923	1.36096	0.0344653	0	0
ENSSSCG00000006870	MFSD14A	major facilitator superfamily domain containing 14A [Source:VGNC Symbol;Acc:VGNC:90187]	27.5709	12.0046	1.28069	0.0435451	1.87346e-191	1.04644e-189
ENSSSCG00000006209	VCPIP1	valosin containing protein interacting protein 1 [Source:VGNC Symbol;Acc:VGNC:94813]	8.08537	21.2755	-1.31005	0.0372618	4.20389e-272	3.73008e-270
ENSSSCG00000006231	CHD7	chromodomain helicase DNA binding protein 7 [Source:VGNC Symbol;Acc:VGNC:86633]	5.9932	2.05682	1.62655	0.0548971	4.71797e-194	2.67918e-192
ENSSSCG00000032846	BPNT2	3'(2'), 5'-bisphosphate nucleotidase 2 [Source:VGNC Symbol;Acc:VGNC:98737]	4.95215	2.50707	1.05873	0.057406	3.64718e-77	7.87496e-76
ENSSSCG00000022190	UBE2V2	ubiquitin conjugating enzyme E2 V2 [Source:VGNC Symbol;Acc:VGNC:98394]	2.38116	5.23538	-1.03927	0.089966	4.82872e-32	4.92883e-31
ENSSSCG00000006289	F5	coagulation factor V [Source:VGNC Symbol;Acc:VGNC:87865]	9.23059	4.36422	1.16451	0.0503268	9.1069e-120	3.01839e-118
ENSSSCG00000006290	SLC19A2	solute carrier family 19 member 2 [Source:VGNC Symbol;Acc:VGNC:92962]	11.4882	5.76453	1.07579	0.0584893	8.74391e-77	1.87609e-75
ENSSSCG00000006324	ALDH9A1		9.77349	32.1089	-1.62485	0.0621848	1.2503e-151	5.22062e-150
ENSSSCG00000006325	MGST3	microsomal glutathione S-transferase 3 [Source:VGNC Symbol;Acc:VGNC:90204]	9.20702	21.1586	-1.09872	0.0958655	1.16951e-31	1.18172e-30
ENSSSCG00000012166	SMS	spermine synthase [Source:HGNC Symbol;Acc:HGNC:11123]	18.0275	9.18968	1.05683	0.0527196	1.34175e-90	3.3714e-89
ENSSSCG00000012173	SAT1	spermidine/spermine N1-acetyltransferase 1 [Source:NCBI gene (formerly Entrezgene);Acc:397645]	172.667	568.135	-1.63163	0.0294801	0	0
ENSSSCG00000021322	ZFX		10.1416	4.34752	1.30276	0.0485335	4.90536e-160	2.17624e-158
ENSSSCG00000012201	TASL	TLR adaptor interacting with endolysosomal SLC15A4 [Source:VGNC Symbol;Acc:VGNC:87111]	3.66266	9.22905	-1.23733	0.0559058	7.12542e-110	2.15228e-108
ENSSSCG00000012258	FUNDC1	FUN14 domain containing 1 [Source:VGNC Symbol;Acc:VGNC:88264]	11.45	31.1129	-1.35027	0.0481689	3.30268e-174	1.6168e-172
ENSSSCG00000012262	KDM6A	lysine demethylase 6A [Source:HGNC Symbol;Acc:HGNC:12637]	20.7891	6.00778	1.8749	0.0421347	0	0
ENSSSCG00000034487	NDUFB11	NADH:ubiquinone oxidoreductase subunit B11 [Source:VGNC Symbol;Acc:VGNC:90645]	1.20697	3.36895	-1.32105	0.194343	4.95234e-13	2.66734e-12
ENSSSCG00000012271	RBM10	RNA binding motif protein 10 [Source:VGNC Symbol;Acc:VGNC:92144]	11.7609	6.19683	1.0033	0.0509064	1.34553e-87	3.2514e-86
ENSSSCG00000012277	TIMP1	TIMP metallopeptidase inhibitor 1 [Source:NCBI gene (formerly Entrezgene);Acc:396862]	11.5118	2.87551	2.06148	0.146765	5.60625e-46	7.6775e-45
ENSSSCG00000012352	KLF8	Kruppel like factor 8 [Source:VGNC Symbol;Acc:VGNC:89500]	1.16954	3.40609	-1.41867	0.113375	3.30445e-37	3.76805e-36
ENSSSCG00000012397	IL2RG	interleukin 2 receptor subunit gamma [Source:NCBI gene (formerly Entrezgene);Acc:397156]	56.1188	130.322	-1.12428	0.0366563	7.17605e-208	4.47807e-206
ENSSSCG00000028538	RLIM	ring finger protein, LIM domain interacting [Source:HGNC Symbol;Acc:HGNC:13429]	15.8841	6.9883	1.26662	0.0512921	5.73593e-136	2.16668e-134
ENSSSCG00000012440	PGK1	phosphoglycerate kinase 1 [Source:NCBI gene (formerly Entrezgene);Acc:407608]	22.9502	63.7391	-1.38881	0.0313948	0	0
ENSSSCG00000038963	PRKX	protein kinase X-linked [Source:HGNC Symbol;Acc:HGNC:9441]	5.15236	11.2873	-1.04291	0.0520048	1.1962e-90	3.01012e-89
ENSSSCG00000012117	PRPS2	phosphoribosyl pyrophosphate synthetase 2 [Source:NCBI gene (formerly Entrezgene);Acc:100510993]	6.12305	14.9134	-1.19683	0.0357032	1.09321e-247	8.24071e-246
ENSSSCG00000012126	GPM6B	glycoprotein M6B [Source:HGNC Symbol;Acc:HGNC:4461]	10.0573	5.11218	1.0587	0.0483676	2.04002e-107	5.99203e-106
ENSSSCG00000012569	ATG4A	autophagy related 4A cysteine peptidase [Source:VGNC Symbol;Acc:VGNC:85622]	1.24838	3.73532	-1.44921	0.165996	1.28954e-19	9.12699e-19
ENSSSCG00000002001	REC8	REC8 meiotic recombination protein [Source:VGNC Symbol;Acc:VGNC:92193]	4.82531	0.599473	3.08111	0.110131	5.79937e-174	2.83089e-172
ENSSSCG00000002004	PSME2	proteasome activator subunit 2 [Source:NCBI gene (formerly Entrezgene);Acc:397522]	1.61811	5.65661	-1.67687	0.155506	2.78481e-28	2.56721e-27
ENSSSCG00000001507	ZBTB22	zinc finger and BTB domain containing 22 [Source:HGNC Symbol;Acc:HGNC:13085]	8.01425	20.5584	-1.26834	0.0505709	3.77854e-140	1.46966e-138
ENSSSCG00000042572	IMP3	IMP U3 small nucleolar ribonucleoprotein 3 [Source:NCBI gene (formerly Entrezgene);Acc:100151831]	2.61257	7.313	-1.36996	0.153848	2.56451e-20	1.86227e-19
ENSSSCG00000001516	BAK1	BCL2 antagonist/killer 1 [Source:VGNC Symbol;Acc:VGNC:85752]	6.09288	13.1711	-1.02201	0.0585283	1.94119e-69	3.80992e-68
ENSSSCG00000002040	MRPL52	mitochondrial ribosomal protein L52 [Source:VGNC Symbol;Acc:VGNC:90375]	1.7287	4.1055	-1.0709	0.247598	1.09992e-06	3.92178e-06
ENSSSCG00000001531	SNRPC	small nuclear ribonucleoprotein polypeptide C [Source:VGNC Symbol;Acc:VGNC:93295]	3.95821	11.1392	-1.39605	0.106959	3.1483e-40	3.83377e-39
ENSSSCG00000002050	DAD1	defender against cell death 1 [Source:VGNC Symbol;Acc:VGNC:87150]	1.70217	3.70444	-1.02754	0.0833947	4.79865e-36	5.33267e-35
ENSSSCG00000024445	METTL3	methyltransferase like 3 [Source:VGNC Symbol;Acc:VGNC:90164]	3.86625	1.75174	1.21645	0.0828993	4.44276e-50	6.48758e-49
ENSSSCG00000051561	ENSSSCG00000051561		4.17582	1.28186	1.64894	0.336391	4.157e-08	1.66358e-07
ENSSSCG00000001561	ETV7	ETS variant transcription factor 7 [Source:VGNC Symbol;Acc:VGNC:87816]	2.37448	11.1536	-2.12555	0.095237	1.6484e-111	5.05074e-110
ENSSSCG00000040984	PPIL1	peptidylprolyl isomerase like 1 [Source:HGNC Symbol;Acc:HGNC:9260]	4.63233	11.1619	-1.1815	0.0915283	1.95201e-39	2.33857e-38
ENSSSCG00000001572	FGD2	FYVE, RhoGEF and PH domain containing 2 [Source:VGNC Symbol;Acc:VGNC:88095]	2.14554	4.98079	-1.10335	0.114921	4.49973e-23	3.59219e-22
ENSSSCG00000001573	PIM1	Pim-1 proto-oncogene, serine/threonine kinase [Source:HGNC Symbol;Acc:HGNC:8986]	3.83458	18.2742	-2.15424	0.0760058	6.73015e-178	3.3722e-176
ENSSSCG00000002266	CHD2		33.5245	4.85187	2.8734	0.0377336	0	0
ENSSSCG00000002259	AKAP13		27.5698	12.4082	1.23566	0.0354057	3.44099e-268	2.94577e-266
ENSSSCG00000001641	UBR2	ubiquitin protein ligase E3 component n-recognin 2 [Source:VGNC Symbol;Acc:VGNC:94669]	7.48186	3.63107	1.12554	0.043721	1.94977e-147	7.98468e-146
ENSSSCG00000002268	AKAP5	A-kinase anchoring protein 5 [Source:VGNC Symbol;Acc:VGNC:85220]	2.77851	0.726872	2.00232	0.118633	4.79081e-65	8.82337e-64
ENSSSCG00000040577	C7H6orf226		3.2239	9.4846	-1.34648	0.301897	3.80462e-07	1.41179e-06
ENSSSCG00000023724	ZBTB1	zinc finger and BTB domain containing 1 [Source:VGNC Symbol;Acc:VGNC:95057]	7.86787	2.78939	1.57817	0.0554642	3.0736e-179	1.56772e-177
ENSSSCG00000037267	MAX	MYC associated factor X [Source:VGNC Symbol;Acc:VGNC:90046]	2.81488	10.9332	-1.87023	0.0597601	4.37183e-216	2.81051e-214
ENSSSCG00000001695	VEGFA	vascular endothelial growth factor A [Source:VGNC Symbol;Acc:VGNC:94815]	92.6332	16.5203	2.57106	0.0415918	0	0
ENSSSCG00000002307	ERH	ERH mRNA splicing and mitosis factor [Source:VGNC Symbol;Acc:VGNC:87772]	9.28821	21.0921	-1.08868	0.100235	1.02431e-28	9.5722e-28
ENSSSCG00000038231	ABCD4	ATP binding cassette subfamily D member 4 [Source:VGNC Symbol;Acc:VGNC:84964]	4.49112	11.0844	-1.20046	0.0771005	5.49174e-56	8.77647e-55
ENSSSCG00000002366	NPC2	NPC intracellular cholesterol transporter 2 [Source:VGNC Symbol;Acc:VGNC:90843]	89.0262	193.951	-1.03517	0.0259431	0	0
ENSSSCG00000002367	ISCA2	iron-sulfur cluster assembly 2 [Source:VGNC Symbol;Acc:VGNC:89221]	1.18599	4.33601	-1.69596	0.287404	1.80426e-10	8.45826e-10
ENSSSCG00000001750	PAQR8	progestin and adipoQ receptor family member 8 [Source:VGNC Symbol;Acc:VGNC:91178]	1.49264	3.60617	-1.17297	0.0771722	1.73464e-53	2.66949e-52
ENSSSCG00000032355	LY86	lymphocyte antigen 86 [Source:VGNC Symbol;Acc:VGNC:89905]	5.56402	19.8	-1.7311	0.119714	1.62335e-48	2.3279e-47
ENSSSCG00000001021	ENSSSCG00000001021	ras responsive element binding protein 1 [Source:VGNC Symbol;Acc:VGNC:92459]	13.5987	5.93332	1.27472	0.0715312	2.28137e-72	4.62134e-71
ENSSSCG00000002383	FOS	Fos proto-onco, AP-1 transcription factor subunit [Source:NCBI gene (formerly Entrezgene);Acc:100144486]	388.639	4.57443	6.49323	0.0395673	0	0
ENSSSCG00000037646	DNAJA4	DnaJ heat shock protein family (Hsp40) member A4 [Source:NCBI gene (formerly Entrezgene);Acc:397613]	4.97899	0.0801306	5.96747	0.278704	7.02918e-104	1.99582e-102
ENSSSCG00000038708	LOC102167410		4.14615	11.8227	-1.41907	0.109832	1.81039e-39	2.17043e-38
ENSSSCG00000035598	EDN1	endothelin 1 [Source:NCBI gene (formerly Entrezgene);Acc:396915]	36.9491	17.5789	1.15367	0.046927	9.1332e-135	3.41213e-133
ENSSSCG00000001052	PHACTR1	phosphatase and actin regulator 1 [Source:VGNC Symbol;Acc:VGNC:91365]	31.1289	8.72026	1.92065	0.0340437	0	0
ENSSSCG00000002404	SPTLC2	serine palmitoyltransferase long chain base subunit 2 [Source:VGNC Symbol;Acc:VGNC:93440]	6.92249	14.7379	-1.00328	0.0416012	1.23656e-129	4.43494e-128
ENSSSCG00000021576	CD83	CD83 molecule [Source:VGNC Symbol;Acc:VGNC:86433]	40.5312	20.5532	1.06249	0.037607	7.96957e-177	3.98151e-175
ENSSSCG00000001063	MYLIP	myosin regulatory light chain interacting protein [Source:HGNC Symbol;Acc:HGNC:21155]	1.34345	4.72147	-1.69843	0.123288	2.58991e-44	3.4336e-43
ENSSSCG00000002429	FOXN3	forkhead box N3 [Source:VGNC Symbol;Acc:VGNC:88220]	5.08101	2.35976	1.17798	0.0795836	6.89546e-51	1.02416e-49
ENSSSCG00000002445	TRIP11	thyroid hormone receptor interactor 11 [Source:VGNC Symbol;Acc:VGNC:94437]	7.86773	2.88148	1.53231	0.0522002	1.37778e-190	7.62072e-189
ENSSSCG00000001835	ABHD2	abhydrolase domain containing 2, acylglycerol lipase [Source:VGNC Symbol;Acc:VGNC:84980]	2.21452	5.41703	-1.19845	0.076028	2.63423e-57	4.32756e-56
ENSSSCG00000002449	NDUFB1	NADH:ubiquinone oxidoreductase subunit B1 [Source:HGNC Symbol;Acc:HGNC:7695]	2.62552	6.23083	-1.00075	0.309433	0.00011626	0.000333733
ENSSSCG00000001836	RLBP1	retinaldehyde binding protein 1 [Source:VGNC Symbol;Acc:VGNC:92327]	4.5936	11.5657	-1.23899	0.0567706	6.29379e-107	1.83598e-105
ENSSSCG00000035153	TRIM38	tripartite motif containing 38 [Source:VGNC Symbol;Acc:VGNC:94411]	2.81775	7.69333	-1.35846	0.0596453	4.01052e-116	1.28186e-114
ENSSSCG00000001137	H1-3	H1.3 linker histone, cluster member [Source:HGNC Symbol;Acc:HGNC:4717]	8.8055	32.6364	-1.79352	0.0743861	1.56286e-129	5.58172e-128
ENSSSCG00000035297	ISG12(A)	putative ISG12(a) protein [Source:NCBI gene (formerly Entrezgene);Acc:100153902]	4.67095	15.2536	-1.61005	0.0691791	5.9278e-121	1.97624e-119
ENSSSCG00000001904	CLK3	CDC like kinase 3 [Source:HGNC Symbol;Acc:HGNC:2071]	3.65469	1.21794	1.65737	0.090625	7.60412e-76	1.61124e-74
ENSSSCG00000001229	SLA-2	MHC class I antigen 2 [Source:NCBI gene (formerly Entrezgene);Acc:100135031]	29.8846	71.1189	-1.16411	0.0193227	0	0
ENSSSCG00000001229	LOC100513601	MHC class I antigen 2 [Source:NCBI gene (formerly Entrezgene);Acc:100135031]	29.8846	71.1189	-1.16411	0.0193227	0	0
ENSSSCG00000002516	WARS1	tryptophanyl-tRNA synthetase 1 [Source:VGNC Symbol;Acc:VGNC:94891]	18.194	47.3615	-1.29027	0.045201	1.52183e-180	7.88022e-179
ENSSSCG00000044574	ENSSSCG00000044574		32.8852	95.9832	-1.44681	0.0909493	3.10399e-58	5.16402e-57
ENSSSCG00000001341	ENSSSCG00000001341		60.8945	154.091	-1.25073	0.0379174	6.05777e-240	4.41026e-238
ENSSSCG00000001952	NFKBIA	NFKB inhibitor alpha [Source:VGNC Symbol;Acc:VGNC:90721]	164.091	55.1193	1.6576	0.032876	0	0
ENSSSCG00000001950	PSMA6	proteasome 20S subunit alpha 6 [Source:NCBI gene (formerly Entrezgene);Acc:100156790]	7.46143	22.2083	-1.48475	0.0499382	1.82426e-195	1.04289e-193
ENSSSCG00000034753	FAM177A1	family with sequence similarity 177 member A1 [Source:VGNC Symbol;Acc:VGNC:87933]	1.57618	3.7441	-1.13979	0.0944846	8.52744e-35	9.25898e-34
ENSSSCG00000001394	ENSSSCG00000001394		5.45633	18.8259	-1.67187	0.108927	2.64979e-54	4.14146e-53
ENSSSCG00000001395	ENSSSCG00000001395		1.96898	6.39876	-1.55853	0.197535	1.64337e-16	1.03614e-15
ENSSSCG00000001959	CFL2	cofilin 2 [Source:VGNC Symbol;Acc:VGNC:86611]	2.34597	5.21444	-1.04925	0.100431	9.81315e-27	8.7162e-26
ENSSSCG00000001398	SLA-6	MHC class I antigen 7 [Source:NCBI gene (formerly Entrezgene);Acc:396650]	2.91903	8.54528	-1.45717	0.0543443	1.30615e-159	5.74975e-158
ENSSSCG00000001398	SLA-7	MHC class I antigen 7 [Source:NCBI gene (formerly Entrezgene);Acc:396650]	2.91903	8.54528	-1.45717	0.0543443	1.30615e-159	5.74975e-158
ENSSSCG00000001963	EGLN3	egl-9 family hypoxia inducible factor 3 [Source:VGNC Symbol;Acc:VGNC:87589]	1.14533	3.82531	-1.63693	0.132962	5.3414e-36	5.93195e-35
ENSSSCG00000001404	TNF	tumor necrosis factor [Source:VGNC Symbol;Acc:VGNC:94249]	71.0875	7.88792	3.25141	0.0809866	0	0
ENSSSCG00000001968	NUBPL	nucleotide binding protein like [Source:VGNC Symbol;Acc:VGNC:90945]	1.60784	3.61224	-1.0663	0.105634	3.64184e-25	3.09902e-24
ENSSSCG00000026663	DTD2	D-aminoacyl-tRNA deacylase 2 [Source:VGNC Symbol;Acc:VGNC:97970]	1.47624	3.75752	-1.24425	0.135269	1.71075e-21	1.2953e-20
ENSSSCG00000029160	ENSSSCG00000029160		654.044	10.3008	6.07306	0.0347261	0	0
ENSSSCG00000001984	KHNYN	KH and NYN domain containing [Source:VGNC Symbol;Acc:VGNC:89426]	6.30631	13.6595	-1.02977	0.0551505	5.62972e-79	1.23912e-77
ENSSSCG00000001422	C2	complement C2 [Source:VGNC Symbol;Acc:VGNC:85989]	2.27912	5.31141	-1.11271	0.105856	4.20988e-27	3.77272e-26
ENSSSCG00000001455	SLA-DRB1	MHC class II histocompatibility antigen SLA-DRB1 [Source:NCBI gene (formerly Entrezgene);Acc:100153386]	12.0079	33.6855	-1.39543	0.0435378	1.12813e-226	7.62652e-225
ENSSSCG00000001455	LOC100153139	MHC class II histocompatibility antigen SLA-DRB1 [Source:NCBI gene (formerly Entrezgene);Acc:100153386]	12.0079	33.6855	-1.39543	0.0435378	1.12813e-226	7.62652e-225
ENSSSCG00000025593	TAP2	transporter 2, ATP binding cassette subfamily B member [Source:NCBI gene (formerly Entrezgene);Acc:733650]	11.1135	26.5814	-1.16678	0.0401189	2.83515e-187	1.53332e-185
ENSSSCG00000026951	PSMB8	proteasome 20S subunit beta 8 [Source:VGNC Symbol;Acc:VGNC:91910]	9.25754	35.8647	-1.86286	0.0488396	0	0
ENSSSCG00000001463	PSMB9	proteasome 20S subunit beta 9 [Source:VGNC Symbol;Acc:VGNC:91911]	5.46121	15.6841	-1.42706	0.0831492	2.74944e-67	5.25694e-66
ENSSSCG00000025618	TAP1	transporter 1, ATP binding cassette subfamily B member [Source:VGNC Symbol;Acc:VGNC:98358]	23.1537	54.4011	-1.14475	0.0398067	3.59605e-183	1.89081e-181
ENSSSCG00000001470	SLA-DMA	SLA-DM alpha chain [Source:NCBI gene (formerly Entrezgene);Acc:445528]	8.77049	26.0169	-1.48109	0.0618513	6.13322e-128	2.15434e-126
ENSSSCG00000001475	SLC39A7	solute carrier family 39 member 7 [Source:VGNC Symbol;Acc:VGNC:93108]	8.29252	19.8874	-1.17468	0.0599778	9.92712e-87	2.37193e-85
ENSSSCG00000000869	UTP20	UTP20 small subunit processome component [Source:VGNC Symbol;Acc:VGNC:94784]	3.97459	1.88617	1.14943	0.0662414	9.49907e-69	1.85368e-67
ENSSSCG00000000449	DTX3	deltex E3 ubiquitin ligase 3 [Source:VGNC Symbol;Acc:VGNC:87468]	5.87667	12.8993	-1.03371	0.0675897	5.61871e-54	8.71769e-53
ENSSSCG00000000435	ARHGEF25	Rho guanine nucleotide exchange factor 25 [Source:VGNC Symbol;Acc:VGNC:103216]	0.461159	3.4078	-2.75143	0.216896	2.03329e-38	2.37742e-37
ENSSSCG00000000891	LTA4H	leukotriene A4 hydrolase [Source:VGNC Symbol;Acc:VGNC:89882]	32.4547	107.08	-1.63238	0.0385593	0	0
ENSSSCG00000025027	METTL1	methyltransferase like 1 [Source:VGNC Symbol;Acc:VGNC:90154]	3.31588	7.15691	-1.01442	0.0654053	2.13029e-55	3.38226e-54
ENSSSCG00000037619	EEF1AKMT3	EEF1A lysine methyltransferase 3 [Source:VGNC Symbol;Acc:VGNC:87553]	2.81516	7.87325	-1.37807	0.0935906	2.2632e-50	3.32093e-49
ENSSSCG00000000896	NTN4	netrin 4 [Source:VGNC Symbol;Acc:VGNC:90933]	5.46065	2.03318	1.50872	0.0786642	3.41769e-83	7.81527e-82
ENSSSCG00000029815	SRGAP1	SLIT-ROBO Rho GTPase activating protein 1 [Source:VGNC Symbol;Acc:VGNC:93454]	5.33984	1.35872	2.05453	0.0625493	9.32713e-238	6.70452e-236
ENSSSCG00000044340	EEA1	early endosome antigen 1 [Source:HGNC Symbol;Acc:HGNC:3185]	21.4693	10.0446	1.18036	0.0340671	2.26982e-264	1.87712e-262
ENSSSCG00000000973	SELENOO	selenoprotein O [Source:NCBI gene (formerly Entrezgene);Acc:100518971]	4.67482	2.44252	1.0037	0.108913	2.37903e-21	1.78937e-20
ENSSSCG00000000493	FRS2	fibroblast growth factor receptor substrate 2 [Source:VGNC Symbol;Acc:VGNC:88246]	5.46382	2.45432	1.22516	0.0951341	2.7948e-39	3.33886e-38
ENSSSCG00000038973	PPP1R12A	protein phosphatase 1 regulatory subunit 12A [Source:VGNC Symbol;Acc:VGNC:91719]	28.9216	10.496	1.54679	0.0345556	0	0
ENSSSCG00000030616	RESF1	retroelement silencing factor 1 [Source:VGNC Symbol;Acc:VGNC:92219]	4.5387	10.5044	-1.12097	0.0476177	8.07427e-124	2.76211e-122
ENSSSCG00000034230	RBX1	ring-box 1 [Source:HGNC Symbol;Acc:HGNC:9928]	12.7963	29.1398	-1.0898	0.0628415	1.27601e-68	2.48719e-67
ENSSSCG00000000555	ITPR2	inositol 1,4,5-trisphosphate receptor type 2 [Source:VGNC Symbol;Acc:VGNC:103294]	8.50107	3.69828	1.28264	0.0467755	7.18846e-167	3.36436e-165
ENSSSCG00000028552	BHLHE41	basic helix-loop-helix family member e41 [Source:VGNC Symbol;Acc:VGNC:85815]	70.7636	15.3536	2.28961	0.0335964	0	0
ENSSSCG00000026969	KRAS	KRAS proto-onco, GTPase [Source:VGNC Symbol;Acc:VGNC:89569]	5.50174	12.2457	-1.06481	0.049659	3.22021e-103	9.09776e-102
ENSSSCG00000033843	ETFRF1	electron transfer flavoprotein regulatory factor 1 [Source:VGNC Symbol;Acc:VGNC:87804]	3.776	11.5294	-1.51375	0.122851	4.06535e-36	4.53254e-35
ENSSSCG00000000563	IRAG2	inositol 1,4,5-triphosphate receptor associated 2 [Source:HGNC Symbol;Acc:HGNC:6690]	1.45253	6.38834	-2.05084	0.0948075	6.55063e-105	1.87873e-103
ENSSSCG00000030165	MAFF	MAF bZIP transcription factor F [Source:VGNC Symbol;Acc:VGNC:89947]	33.3177	10.6781	1.72395	0.0550153	1.22167e-216	7.91343e-215
ENSSSCG00000034733	CMAS	cytidine monophosphate N-acetylneuraminic acid synthetase [Source:VGNC Symbol;Acc:VGNC:86797]	4.24018	9.56233	-1.07506	0.0749489	6.88082e-48	9.71182e-47
ENSSSCG00000000148	LOC106510284		3.08044	9.26191	-1.49315	0.0869973	3.00209e-67	5.72717e-66
ENSSSCG00000039706	LOC100156062		0.772412	7.61956	-3.20162	0.129602	1.55689e-136	5.93361e-135
ENSSSCG00000000601	PTPRO	protein tyrosine phosphatase receptor type O [Source:VGNC Symbol;Acc:VGNC:98226]	2.24049	4.86901	-1.02132	0.0699764	2.10975e-49	3.05367e-48
ENSSSCG00000032097	DUSP16	dual specificity phosphatase 16 [Source:VGNC Symbol;Acc:VGNC:87480]	12.4323	2.46523	2.41474	0.0594068	0	0
ENSSSCG00000000623	BCL2L14	BCL2 like 14 [Source:VGNC Symbol;Acc:VGNC:85782]	2.06504	5.15836	-1.21875	0.0985415	1.83632e-36	2.0622e-35
ENSSSCG00000000185	PRKAG1	protein kinase AMP-activated non-catalytic subunit gamma 1 [Source:VGNC Symbol;Acc:VGNC:103314]	2.62363	6.18871	-1.14048	0.117217	1.18333e-23	9.59049e-23
ENSSSCG00000035856	ENSSSCG00000035856		1.81426	4.41714	-1.18229	0.0942555	2.0935e-37	2.40654e-36
ENSSSCG00000042640	ENSSSCG00000042640		1.30681	4.30595	-1.61471	0.153698	5.1603e-27	4.61717e-26
ENSSSCG00000000656	CLEC2B	C-type lectin domain family 2, member B [Source:NCBI gene (formerly Entrezgene);Acc:100520839]	30.6876	87.9984	-1.42892	0.0538279	1.58786e-156	6.831e-155
ENSSSCG00000034555	LOC100520491		71.9957	234.905	-1.6192	0.0323656	0	0
ENSSSCG00000000657	CLEC2D		7.71965	32.992	-2.0027	0.073827	3.59821e-163	1.64341e-161
ENSSSCG00000000660	A2M	alpha-2-macroglobulin [Source:VGNC Symbol;Acc:VGNC:103209]	14.7182	2.89099	2.43275	0.0424776	0	0
ENSSSCG00000016138	ATF1	activating transcription factor 1 [Source:VGNC Symbol;Acc:VGNC:85605]	16.9135	8.7581	1.02919	0.0612779	1.78373e-64	3.2535e-63
ENSSSCG00000022925	SLC2A3		45.968	100.244	-1.03767	0.0242272	0	0
ENSSSCG00000023868	ENSSSCG00000023868		16.6786	132.423	-2.89578	0.0552702	0	0
ENSSSCG00000031321	NR4A1	nuclear receptor subfamily 4 group A member 1 [Source:HGNC Symbol;Acc:HGNC:7980]	29.7926	2.41281	3.70678	0.0719889	0	0
ENSSSCG00000027205	LPCAT3	lysophosphatidylcholine acyltransferase 3 [Source:VGNC Symbol;Acc:VGNC:89790]	6.73443	14.4923	-1.01325	0.0633202	8.88249e-59	1.49233e-57
ENSSSCG00000032028	EIF4B	eukaryotic translation initiation factor 4B [Source:HGNC Symbol;Acc:HGNC:3285]	44.1806	22.2003	1.07628	0.0322848	6.47276e-245	4.79434e-243
ENSSSCG00000000278	ATF7		3.37453	11.4154	-1.67098	0.0640088	2.44666e-151	1.01662e-149
ENSSSCG00000000291	GPR84		1.96512	8.9638	-2.09912	0.131271	1.00421e-58	1.68548e-57
ENSSSCG00000000361	CD63	CD63 molecule [Source:VGNC Symbol;Acc:VGNC:86424]	41.1264	91.3399	-1.06539	0.0373793	6.54953e-180	3.36078e-178
ENSSSCG00000000396	STAT2	signal transducer and activator of transcription 2 [Source:VGNC Symbol;Acc:VGNC:93539]	8.32483	20.0731	-1.17972	0.0413629	3.03347e-180	1.56128e-178
ENSSSCG00000000774	USP18	ubiquitin specific peptidase 18 [Source:NCBI gene (formerly Entrezgene);Acc:396777]	13.9846	38.6778	-1.3783	0.0386673	1.45514e-279	1.34727e-277
ENSSSCG00000000816	SENP1	SUMO specific peptidase 1 [Source:VGNC Symbol;Acc:VGNC:92712]	3.78104	1.5148	1.39969	0.0967164	9.3915e-49	1.3513e-47
ENSSSCG00000000862	GNPTAB	N-acetylglucosamine-1-phosphate transferase subunits alpha and beta [Source:VGNC Symbol;Acc:VGNC:88546]	49.4259	18.3562	1.51385	0.0263986	0	0
ENSSSCG00000016832	IL7R	interleukin 7 receptor [Source:VGNC Symbol;Acc:VGNC:89114]	47.8344	268.888	-2.40196	0.039272	0	0
ENSSSCG00000016855	FYB1	FYN binding protein 1 [Source:HGNC Symbol;Acc:HGNC:4036]	4.0173	13.4192	-1.65966	0.0728989	7.46135e-116	2.37592e-114
ENSSSCG00000024439	PTGER4	prostaglandin E receptor 4 [Source:VGNC Symbol;Acc:VGNC:91949]	28.3729	10.2021	1.56154	0.0373018	0	0
ENSSSCG00000016922	GPBP1	GC-rich promoter binding protein 1 [Source:VGNC Symbol;Acc:VGNC:88578]	41.6587	17.396	1.34374	0.0349383	0	0
ENSSSCG00000016925	PLK2	polo like kinase 2 [Source:VGNC Symbol;Acc:VGNC:91563]	19.2988	2.63533	2.94994	0.0742258	0	0
ENSSSCG00000016957	CD180	CD180 molecule [Source:VGNC Symbol;Acc:VGNC:86392]	1.25582	4.82248	-1.82763	0.136076	3.02342e-42	3.82952e-41
ENSSSCG00000016958	PIK3R1	phosphoinositide-3-kinase regulatory subunit 1 [Source:VGNC Symbol;Acc:VGNC:91445]	53.1737	11.6493	2.27509	0.0262231	0	0
ENSSSCG00000016968	BDP1	B double prime 1, subunit of RNA polymerase III transcription initiation factor IIIB [Source:VGNC Symbol;Acc:VGNC:85796]	7.12144	3.24098	1.21604	0.04962	5.77938e-134	2.14973e-132
ENSSSCG00000016986	CREBRF	CREB3 regulatory factor [Source:VGNC Symbol;Acc:VGNC:86987]	10.0699	4.99959	1.0912	0.0597192	7.73359e-76	1.63664e-74
ENSSSCG00000016990	ATP6V0E1	ATPase H+ transporting V0 subunit e1 [Source:NCBI gene (formerly Entrezgene);Acc:733646]	11.6391	27.8346	-1.16601	0.0896	5.05838e-40	6.14654e-39
ENSSSCG00000016991	DUSP1	dual specificity phosphatase 1 [Source:VGNC Symbol;Acc:VGNC:87476]	829.364	35.1266	4.64618	0.0341488	0	0
ENSSSCG00000023948	UBTD2	ubiquitin domain containing 2 [Source:VGNC Symbol;Acc:VGNC:94673]	0.955286	3.16304	-1.62326	0.0878217	2.00686e-77	4.34974e-76
ENSSSCG00000028875	HAVCR2	hepatitis A virus cellular receptor 2 [Source:HGNC Symbol;Acc:HGNC:18437]	0.600729	4.8601	-2.92375	0.16067	1.24111e-75	2.62002e-74
ENSSSCG00000026414	ENSSSCG00000026414		3.25734	9.25494	-1.37829	0.174528	1.35418e-16	8.56655e-16
ENSSSCG00000017087	GM2A	GM2 ganglioside activator [Source:VGNC Symbol;Acc:VGNC:88506]	39.3378	92.6082	-1.14754	0.034281	5.5858e-247	4.19206e-245
ENSSSCG00000016781	TRIO	trio Rho guanine nucleotide exchange factor [Source:VGNC Symbol;Acc:VGNC:94435]	11.1408	4.82829	1.28862	0.0398531	1.08921e-230	7.5738e-229
ENSSSCG00000016792	RETREG1	reticulophagy regulator 1 [Source:VGNC Symbol;Acc:VGNC:92223]	4.88015	2.18182	1.23154	0.0904452	1.49283e-43	1.93988e-42
ENSSSCG00000047793	ENSSSCG00000047793		1.31801	3.37508	-1.22837	0.155066	1.12549e-16	7.13313e-16
ENSSSCG00000024064	RNF6	ring finger protein 6 [Source:VGNC Symbol;Acc:VGNC:92397]	7.61203	2.49861	1.68702	0.0570539	2.95041e-193	1.66987e-191
ENSSSCG00000009320	FLT1	fms related receptor tyrosine kinase 1 [Source:VGNC Symbol;Acc:VGNC:88162]	34.0945	14.5065	1.31827	0.0307228	0	0
ENSSSCG00000035992	UBL3	ubiquitin like 3 [Source:VGNC Symbol;Acc:VGNC:94660]	5.86965	3.04609	1.02978	0.0519479	1.26125e-88	3.07392e-87
ENSSSCG00000009334	HSPH1	heat shock protein family H (Hsp110) member 1 [Source:NCBI gene (formerly Entrezgene);Acc:100048931]	315.63	18.1084	4.20883	0.0264077	0	0
ENSSSCG00000024635	SPART	spartin [Source:VGNC Symbol;Acc:VGNC:93377]	20.4035	9.11519	1.24615	0.0409842	2.13194e-204	1.28338e-202
ENSSSCG00000009384	INTS6	integrator complex subunit 6 [Source:VGNC Symbol;Acc:VGNC:89166]	18.3808	6.41155	1.60184	0.039737	0	0
ENSSSCG00000024385	RNASEH2B	ribonuclease H2 subunit B [Source:VGNC Symbol;Acc:VGNC:92339]	1.39133	4.52762	-1.59007	0.112726	2.32903e-46	3.20755e-45
ENSSSCG00000009393	EBPL	EBP like [Source:VGNC Symbol;Acc:VGNC:87529]	1.73554	4.82188	-1.33262	0.168963	1.44586e-16	9.13636e-16
ENSSSCG00000036810	ARL11	ADP ribosylation factor like GTPase 11 [Source:HGNC Symbol;Acc:HGNC:24046]	2.17808	6.23376	-1.42142	0.0898614	1.25487e-57	2.06551e-56
ENSSSCG00000022159	FNDC3A	fibronectin type III domain containing 3A [Source:VGNC Symbol;Acc:VGNC:88182]	12.8234	6.48114	1.06692	0.0421624	1.67533e-142	6.63741e-141
ENSSSCG00000009410	RUBCNL	rubicon like autophagy enhancer [Source:VGNC Symbol;Acc:VGNC:92510]	7.3515	2.63528	1.55836	0.101986	6.71696e-54	1.03933e-52
ENSSSCG00000034648	ENSSSCG00000034648		7.30249	3.35166	1.14588	0.209005	2.39315e-09	1.04859e-08
ENSSSCG00000009469	ACOD1	aconitate decarboxylase 1 [Source:VGNC Symbol;Acc:VGNC:85015]	18.0769	41.3229	-1.10008	0.0454243	7.84823e-131	2.84473e-129
ENSSSCG00000031999	GPR18	G protein-coupled receptor 18 [Source:VGNC Symbol;Acc:VGNC:88620]	2.19494	10.3184	-2.11767	0.135171	1.70003e-56	2.7478e-55
ENSSSCG00000009542	TNFSF13B	TNF superfamily member 13b [Source:VGNC Symbol;Acc:VGNC:94269]	10.0221	32.0274	-1.58027	0.0543448	4.72739e-187	2.53257e-185
ENSSSCG00000034763	IRS2	insulin receptor substrate 2 [Source:VGNC Symbol;Acc:VGNC:89214]	11.9001	3.80076	1.73235	0.0506995	5.67809e-257	4.45769e-255
ENSSSCG00000021815	IL15RA		2.87939	8.10992	-1.39439	0.129195	1.85616e-28	1.71856e-27
ENSSSCG00000023105	NET1	neuroepithelial cell transforming 1 [Source:VGNC Symbol;Acc:VGNC:95622]	5.49842	2.71616	1.09227	0.0799644	1.00484e-43	1.31276e-42
ENSSSCG00000035212	KLF6	Kruppel like factor 6 [Source:VGNC Symbol;Acc:VGNC:98063]	48.6877	20.0773	1.36129	0.0343883	0	0
ENSSSCG00000032416	RGS1	regulator of G protein signaling 1 [Source:VGNC Symbol;Acc:VGNC:96536]	104.757	17.1934	2.69052	0.0415168	0	0
ENSSSCG00000025686	KMO	kynurenine 3-monooxygenase [Source:VGNC Symbol;Acc:VGNC:96398]	8.95617	26.6304	-1.48363	0.0467605	3.86685e-222	2.55332e-220
ENSSSCG00000026705	NVL	nuclear VCP like [Source:VGNC Symbol;Acc:VGNC:96459]	4.58506	1.20188	2.01489	0.0616616	2.5346e-235	1.80667e-233
ENSSSCG00000035034	CNIH4	cornichon family AMPA receptor auxiliary protein 4 [Source:VGNC Symbol;Acc:VGNC:96060]	1.05703	3.4581	-1.60798	0.111851	4.97164e-48	7.04632e-47
ENSSSCG00000031664	SRP9	signal recognition particle 9 [Source:HGNC Symbol;Acc:HGNC:11304]	5.95543	15.9501	-1.32749	0.0770405	7.46806e-68	1.44411e-66
ENSSSCG00000010877	HNRNPU	heterogeneous nuclear ribonucleoprotein U [Source:HGNC Symbol;Acc:HGNC:5048]	35.7916	16.7558	1.17959	0.0248172	0	0
ENSSSCG00000010882	CNST	consortin, connexin sorting protein [Source:VGNC Symbol;Acc:VGNC:96131]	6.09584	2.88792	1.15244	0.0682083	2.39624e-65	4.43721e-64
ENSSSCG00000036270	ATP6V1G3	ATPase H+ transporting V1 subunit G3 [Source:VGNC Symbol;Acc:VGNC:95878]	4.36345	13.6803	-1.51051	0.193076	2.67618e-16	1.66575e-15
ENSSSCG00000031174	FBP1	fructose-bisphosphatase 1 [Source:VGNC Symbol;Acc:VGNC:96297]	4.98167	29.268	-2.45858	0.0768316	4.97336e-226	3.34886e-224
ENSSSCG00000010948	CTSL	cathepsin L [Source:HGNC Symbol;Acc:HGNC:2537]	385.683	828.89	-1.01685	0.023671	0	0
ENSSSCG00000010957	AGTPBP1	ATP/GTP binding protein 1 [Source:VGNC Symbol;Acc:VGNC:95838]	16.0566	7.64345	1.15571	0.0444248	1.64411e-150	6.79833e-149
ENSSSCG00000039950	RMI1	RecQ mediated genome instability 1 [Source:VGNC Symbol;Acc:VGNC:96104]	1.15365	5.83216	-2.21672	0.142649	1.11506e-55	1.77535e-54
ENSSSCG00000026552	MFSD14B	major facilitator superfamily domain containing 14B [Source:VGNC Symbol;Acc:VGNC:99721]	35.9969	80.1831	-1.06489	0.0293543	2.19936e-289	2.0587e-287
ENSSSCG00000020705	MAP3K8	mitogen-activated protein kinase kinase kinase 8 [Source:VGNC Symbol;Acc:VGNC:98110]	11.2103	1.2164	3.28704	0.0489087	0	0
ENSSSCG00000011028	EPC1	enhancer of polycomb homolog 1 [Source:VGNC Symbol;Acc:VGNC:95923]	12.4744	4.79543	1.4633	0.0501324	1.59179e-188	8.66382e-187
ENSSSCG00000011038	MRC1	mannose receptor C-type 1 [Source:VGNC Symbol;Acc:VGNC:96423]	107.419	243.408	-1.09291	0.0239817	0	0
ENSSSCG00000024084	ENSSSCG00000024084		2.48343	10.0115	-1.44793	0.572323	0.000502365	0.00133203
ENSSSCG00000023870	ENSSSCG00000023870		4.98011	16.8655	-1.4511	0.445592	4.84757e-05	0.000146269
ENSSSCG00000027476	ENSSSCG00000027476		8.39513	32.4549	-1.77997	0.292962	6.3941e-11	3.07538e-10
ENSSSCG00000007088	SNX5		17.8945	8.57796	1.14131	0.053029	4.84017e-104	1.37658e-102
ENSSSCG00000007092	KAT14	lysine acetyltransferase 14 [Source:VGNC Symbol;Acc:VGNC:95700]	9.46171	4.92589	1.02226	0.0627799	9.01612e-61	1.54837e-59
ENSSSCG00000007146	SIGLEC1	sialic acid binding Ig like lectin 1 [Source:NCBI gene (formerly Entrezgene);Acc:397623]	32.4093	94.7935	-1.46146	0.0240329	0	0
ENSSSCG00000034207	CEBPB	CCAAT enhancer binding protein beta [Source:VGNC Symbol;Acc:VGNC:95883]	90.6671	225.722	-1.22839	0.0379256	1.78991e-231	1.24971e-229
ENSSSCG00000038854	PSMF1	proteasome inhibitor subunit 1 [Source:VGNC Symbol;Acc:VGNC:96512]	6.98874	16.0978	-1.11345	0.0589577	7.96355e-81	1.78041e-79
ENSSSCG00000023298	SRXN1	sulfiredoxin 1 [Source:VGNC Symbol;Acc:VGNC:95751]	17.4104	38.7312	-1.0691	0.0478243	6.41556e-112	1.96929e-110
ENSSSCG00000033613	FOXS1	forkhead box S1 [Source:VGNC Symbol;Acc:VGNC:96303]	1.90442	13.7335	-2.7615	0.0741721	6.30972e-305	6.14243e-303
ENSSSCG00000007280	ITCH	itchy E3 ubiquitin protein ligase [Source:HGNC Symbol;Acc:HGNC:13890]	21.4962	11.1781	1.02662	0.0387125	3.935e-156	1.68434e-154
ENSSSCG00000027806	SAMHD1	SAM and HD domain containing deoxynucleoside triphosphate triphosphohydrolase 1 [Source:VGNC Symbol;Acc:VGNC:95712]	3.49848	23.8019	-2.67818	0.0671105	0	0
ENSSSCG00000007423	UBE2C	ubiquitin conjugating enzyme E2 C [Source:VGNC Symbol;Acc:VGNC:98390]	2.93801	0.648059	2.18465	0.261616	3.69258e-18	2.48055e-17
ENSSSCG00000007435	PLTP	phospholipid transfer protein [Source:NCBI gene (formerly Entrezgene);Acc:397527]	25.7403	10.6937	1.35272	0.05082	2.10748e-157	9.11244e-156
ENSSSCG00000035078	CD40	CD40 molecule [Source:VGNC Symbol;Acc:VGNC:95545]	9.82075	36.6677	-1.81493	0.0633268	9.96933e-182	5.19381e-180
ENSSSCG00000007448	OCSTAMP	osteoclast stimulatory transmembrane protein [Source:VGNC Symbol;Acc:VGNC:95743]	7.76103	32.2311	-1.95837	0.0642984	7.49241e-205	4.52627e-203
ENSSSCG00000007465	B4GALT5	beta-1,4-galactosyltransferase 5 [Source:VGNC Symbol;Acc:VGNC:96499]	81.9266	28.2952	1.61776	0.0403382	0	0
ENSSSCG00000036129	RNF114	ring finger protein 114 [Source:NCBI gene (formerly Entrezgene);Acc:414917]	19.1353	49.3095	-1.27301	0.0446023	1.67301e-180	8.63677e-179
ENSSSCG00000030632	UBE2V1	ubiquitin conjugating enzyme E2 V1 [Source:VGNC Symbol;Acc:VGNC:98393]	8.0128	22.3869	-1.39279	0.0572511	5.24539e-132	1.9135e-130
ENSSSCG00000007495	CASS4	Cas scaffold protein family member 4 [Source:NCBI gene (formerly Entrezgene);Acc:100126293]	11.7588	5.80798	1.0986	0.0471274	1.86196e-121	6.21967e-120
ENSSSCG00000034216	OGFR	opioid growth factor receptor [Source:VGNC Symbol;Acc:VGNC:95658]	5.65983	13.3391	-1.13984	0.0738913	5.58219e-55	8.81356e-54
ENSSSCG00000007007	IDO1	indoleamine 2,3-dioxygenase 1 [Source:VGNC Symbol;Acc:VGNC:96371]	30.2285	183.59	-2.51418	0.0396761	0	0
ENSSSCG00000007019	GPAT4	glycerol-3-phosphate acyltransferase 4 [Source:VGNC Symbol;Acc:VGNC:95953]	25.0991	12.4655	1.09515	0.0390353	1.88791e-174	9.26869e-173
ENSSSCG00000007023	KAT6A	lysine acetyltransferase 6A [Source:VGNC Symbol;Acc:VGNC:95574]	6.40602	2.43524	1.47595	0.0585273	1.51723e-141	5.95566e-140
ENSSSCG00000007043	GPCPD1	glycerophosphocholine phosphodiesterase 1 [Source:VGNC Symbol;Acc:VGNC:96148]	21.6908	9.52449	1.27095	0.0365889	1.05599e-265	8.81854e-264
ENSSSCG00000007067	JAG1	jagged canonical Notch ligand 1 [Source:VGNC Symbol;Acc:VGNC:96385]	10.1197	1.62036	2.72265	0.0671769	0	0
ENSSSCG00000007077	ESF1	ESF1 nucleolar pre-rRNA processing protein homolog [Source:VGNC Symbol;Acc:VGNC:95697]	10.0871	4.8707	1.12346	0.0792239	6.34855e-47	8.84332e-46
ENSSSCG00000019783	SNORD42	Small nucleolar RNA SNORD42 [Source:RFAM;Acc:RF00150]	10.31	2.31913	1.9041	0.57419	2.61431e-05	8.13328e-05
ENSSSCG00000048442	ENSSSCG00000048442		4.24191	0.20198	4.44886	0.157216	2.92667e-178	1.47511e-176
ENSSSCG00000037168	TMEM92	transmembrane protein 92 [Source:VGNC Symbol;Acc:VGNC:94217]	3.46921	11.5719	-1.62604	0.108043	2.41479e-52	3.6535e-51
ENSSSCG00000045876	MIR132	microRNA mir-132 [Source:NCBI gene (formerly Entrezgene);Acc:104794429]	2.91499	0	3.38774	1.62756	7.60413e-05	0.00022339
ENSSSCG00000040773	TOB1	transducer of ERBB2, 1 [Source:NCBI gene (formerly Entrezgene);Acc:100144440]	7.06226	22.3422	-1.57785	0.0658061	3.34487e-128	1.17978e-126
ENSSSCG00000017165	USP36	ubiquitin specific peptidase 36 [Source:VGNC Symbol;Acc:VGNC:94761]	4.33795	2.069	1.14285	0.0994177	7.17102e-32	7.28911e-31
ENSSSCG00000017167	CYTH1	cytohesin 1 [Source:VGNC Symbol;Acc:VGNC:87135]	25.7033	7.40772	1.87837	0.0329334	0	0
ENSSSCG00000037541	CD300LF		12.3458	43.9993	-1.74062	0.0568304	4.16901e-207	2.56402e-205
ENSSSCG00000020967	LOC100514068		7.02681	17.5077	-1.23222	0.0626745	2.17426e-87	5.23913e-86
ENSSSCG00000017672	MED13	mediator complex subunit 13 [Source:VGNC Symbol;Acc:VGNC:90106]	15.6173	7.53271	1.13509	0.0342398	2.76199e-242	2.02815e-240
ENSSSCG00000026665	PPM1D	protein phosphatase, Mg2+/Mn2+ dependent 1D [Source:VGNC Symbol;Acc:VGNC:91704]	7.02399	3.43818	1.1112	0.0849038	2.10371e-40	2.56725e-39
ENSSSCG00000017690	DHRS11	mitochondrial rRNA methyltransferase 1 [Source:NCBI gene (formerly Entrezgene);Acc:100513493]	1.84965	5.35728	-1.44433	0.0602548	3.22363e-128	1.13937e-126
ENSSSCG00000017262	SLC16A6	solute carrier family 16 member 6 [Source:VGNC Symbol;Acc:VGNC:92946]	38.9342	13.9196	1.56641	0.0456486	3.31945e-259	2.64253e-257
ENSSSCG00000017264	AMZ2	archaelysin family metallopeptidase 2 [Source:VGNC Symbol;Acc:VGNC:85292]	13.6996	4.93718	1.55254	0.0698886	1.66341e-110	5.06939e-109
ENSSSCG00000039336	GNA13	G protein subunit alpha 13 [Source:VGNC Symbol;Acc:VGNC:98997]	66.1931	30.3114	1.2111	0.0245476	0	0
ENSSSCG00000032343	CCL4	C-C motif chemokine ligand 4 [Source:NCBI gene (formerly Entrezgene);Acc:396668]	57.4254	14.1351	2.10505	0.0508125	0	0
ENSSSCG00000033457	LOC100516039		18.1593	47.8982	-1.3025	0.0831575	1.27436e-56	2.06565e-55
ENSSSCG00000032652	SLFN11	schlafen family member 11 [Source:HGNC Symbol;Acc:HGNC:26633]	3.83463	10.1321	-1.30557	0.0658027	6.28931e-89	1.54165e-87
ENSSSCG00000028925	CEP95	centrosomal protein 95 [Source:VGNC Symbol;Acc:VGNC:86582]	8.05898	3.43	1.31302	0.0736835	2.36155e-72	4.77808e-71
ENSSSCG00000040648	CCL8	chemokine (C-C motif) ligand 8 [Source:NCBI gene (formerly Entrezgene);Acc:100302703]	33.8303	283.373	-2.97812	0.0484619	0	0
ENSSSCG00000017723	CCL2	chemokine (C-C motif) ligand 2 [Source:NCBI gene (formerly Entrezgene);Acc:397422]	92.7562	442.364	-2.16681	0.0350512	0	0
ENSSSCG00000017728	MYO1D	myosin ID [Source:VGNC Symbol;Acc:VGNC:90527]	11.3505	5.19932	1.2077	0.0454842	1.13366e-156	4.88935e-155
ENSSSCG00000017754	LGALS9	galectin 9 [Source:NCBI gene (formerly Entrezgene);Acc:396972]	27.644	89.5496	-1.60799	0.0345668	0	0
ENSSSCG00000023478	SLC46A1	solute carrier family 46 member 1 [Source:VGNC Symbol;Acc:VGNC:93126]	5.05295	11.4558	-1.08605	0.0724776	5.30613e-52	7.98544e-51
ENSSSCG00000017772	SDF2	stromal cell derived factor 2 [Source:VGNC Symbol;Acc:VGNC:98306]	3.52823	10.3244	-1.45315	0.100234	6.96808e-49	1.0043e-47
ENSSSCG00000030183	GOSR2		2.29587	6.08621	-1.30204	0.0915524	3.15541e-47	4.42433e-46
ENSSSCG00000017795	NSRP1	nuclear speckle splicing regulatory protein 1 [Source:VGNC Symbol;Acc:VGNC:90913]	9.52801	4.4846	1.16681	0.0574681	5.79479e-93	1.4935e-91
ENSSSCG00000017803	TIMM22	translocase of inner mitochondrial membrane 22 [Source:VGNC Symbol;Acc:VGNC:93988]	4.23919	1.84746	1.21726	0.18007	6.81092e-13	3.64418e-12
ENSSSCG00000017378	DHX8	DEAH-box helicase 8 [Source:VGNC Symbol;Acc:VGNC:87298]	8.14092	3.72193	1.20941	0.0583451	8.957e-97	2.37681e-95
ENSSSCG00000025856	TMEM106A	transmembrane protein 106A [Source:VGNC Symbol;Acc:VGNC:94063]	6.48191	15.8056	-1.19916	0.0601341	8.38229e-90	2.08164e-88
ENSSSCG00000029763	IFI35	interferon induced protein 35 [Source:VGNC Symbol;Acc:VGNC:89032]	13.4206	30.5887	-1.08805	0.0754697	2.30776e-48	3.30101e-47
ENSSSCG00000034782	VPS25	vacuolar protein sorting 25 homolog [Source:VGNC Symbol;Acc:VGNC:94843]	12.2472	29.3943	-1.16836	0.074441	7.96535e-57	1.29482e-55
ENSSSCG00000017886	FBXO39	F-box protein 39 [Source:VGNC Symbol;Acc:VGNC:88043]	6.17479	16.9083	-1.36465	0.0445769	4.14112e-207	2.55609e-205
ENSSSCG00000031530	DERL2	derlin 2 [Source:VGNC Symbol;Acc:VGNC:98986]	1.92172	4.19899	-1.02756	0.080599	2.17835e-38	2.54006e-37
ENSSSCG00000017420	CNP	2',3'-cyclic nucleotide 3' phosphodiesterase [Source:VGNC Symbol;Acc:VGNC:86840]	4.14656	12.4646	-1.49752	0.0856641	1.20337e-69	2.37002e-68
ENSSSCG00000017920	CXCL16	C-X-C motif chemokine ligand 16 [Source:VGNC Symbol;Acc:VGNC:97955]	14.2131	34.564	-1.19306	0.0376405	8.23208e-222	5.39391e-220
ENSSSCG00000017475	RARA	retinoic acid receptor alpha [Source:VGNC Symbol;Acc:VGNC:92096]	10.518	5.31689	1.06178	0.0647672	1.29419e-61	2.259e-60
ENSSSCG00000028278	POLR2A	RNA polymerase II subunit A [Source:VGNC Symbol;Acc:VGNC:91646]	3.54238	7.6951	-1.02711	0.0573027	5.1838e-73	1.05889e-71
ENSSSCG00000017507	LOC100517731		4.25308	0.229049	4.24841	0.232477	1.01784e-76	2.17566e-75
ENSSSCG00000017962	KDM6B	lysine demethylase 6B [Source:VGNC Symbol;Acc:VGNC:89416]	5.13273	1.91787	1.50247	0.0698412	7.34182e-104	2.08112e-102
ENSSSCG00000017983	PER1	period circadian regulator 1 [Source:VGNC Symbol;Acc:VGNC:91314]	10.8664	1.74128	2.72095	0.0684024	0	0
ENSSSCG00000034868	VAMP2		3.8011	1.55558	1.35975	0.125319	9.61475e-29	8.99983e-28
ENSSSCG00000017986	NDEL1	nudE neurodevelopment protein 1 like 1 [Source:VGNC Symbol;Acc:VGNC:90625]	6.35231	3.29316	1.02932	0.0451305	2.5884e-116	8.30431e-115
ENSSSCG00000018007	MYH3	myosin heavy chain 3 [Source:VGNC Symbol;Acc:VGNC:98145]	2.78476	0.155412	4.21931	0.166632	1.47152e-143	5.88471e-142
ENSSSCG00000017136	TBCD	tubulin folding cofactor D [Source:VGNC Symbol;Acc:VGNC:93785]	5.25345	2.71118	1.03074	0.0763828	1.14681e-42	1.46564e-41
ENSSSCG00000016420	INSIG1	insulin induced 1 [Source:VGNC Symbol;Acc:VGNC:89150]	53.333	19.1958	1.55906	0.0265224	0	0
ENSSSCG00000027826	GIMAP4	GTPase, IMAP family member 4 [Source:VGNC Symbol;Acc:VGNC:88446]	45.6376	156.37	-1.68804	0.0295788	0	0
ENSSSCG00000031897	GIMAP7		5.21774	19.4323	-1.79439	0.0878538	8.08543e-94	2.09975e-92
ENSSSCG00000016451	LOC100519177		11.0842	27.4642	-1.22005	0.0562925	1.69902e-105	4.89754e-104
ENSSSCG00000016452	GIMAP8	GTPase, IMAP family member 8 [Source:VGNC Symbol;Acc:VGNC:88447]	15.3244	53.9161	-1.72625	0.0384299	0	0
ENSSSCG00000021933	CLEC5A	C-type lectin domain containing 5A [Source:VGNC Symbol;Acc:VGNC:86757]	6.86672	3.24959	1.15044	0.0802118	5.95564e-48	8.43394e-47
ENSSSCG00000016501	KDM7A	lysine demethylase 7A [Source:VGNC Symbol;Acc:VGNC:89417]	11.5291	4.66229	1.38831	0.0376761	1.62417e-298	1.52869e-296
ENSSSCG00000016532	WDR91	WD repeat domain 91 [Source:VGNC Symbol;Acc:VGNC:94949]	8.30555	4.0231	1.1267	0.0527271	1.35381e-102	3.79959e-101
ENSSSCG00000040673	TMEM140	transmembrane protein 140 [Source:VGNC Symbol;Acc:VGNC:94088]	3.9512	10.3049	-1.29126	0.0934418	9.17098e-45	1.22924e-43
ENSSSCG00000016619	ING3	inhibitor of growth family member 3 [Source:VGNC Symbol;Acc:VGNC:89132]	4.52928	1.93347	1.29259	0.112205	4.88945e-32	4.98783e-31
ENSSSCG00000038138	TFEC	transcription factor EC [Source:VGNC Symbol;Acc:VGNC:93918]	17.2299	62.7621	-1.77522	0.037742	0	0
ENSSSCG00000038158	THAP5	THAP domain containing 5 [Source:VGNC Symbol;Acc:VGNC:93943]	2.00339	4.43432	-1.03784	0.10454	2.1433e-24	1.78549e-23
ENSSSCG00000022912	NT5C3A	5'-nucleotidase, cytosolic IIIA [Source:VGNC Symbol;Acc:VGNC:98162]	3.25207	17.4637	-2.33433	0.0540107	0	0
ENSSSCG00000023445	AVL9	AVL9 cell migration associated [Source:VGNC Symbol;Acc:VGNC:85701]	7.69813	1.96051	2.05884	0.0471374	0	0
ENSSSCG00000030388	UPP1	uridine phosphorylase 1 [Source:VGNC Symbol;Acc:VGNC:94725]	14.8033	76.3209	-2.27554	0.0590812	0	0
ENSSSCG00000039582	PSMA2		14.2732	42.5623	-1.4809	0.0908823	6.30192e-61	1.08774e-59
ENSSSCG00000035077	INHBA	inhibin subunit beta A [Source:VGNC Symbol;Acc:VGNC:89133]	8.1411	3.12507	1.44769	0.122608	1.91555e-33	2.02189e-32
ENSSSCG00000026430	LOC100624590		10.231	4.94791	1.12429	0.0683658	4.74956e-62	8.35884e-61
ENSSSCG00000033734	LOC110257905		3.39124	7.48954	-1.02802	0.100985	1.70545e-25	1.46442e-24
ENSSSCG00000018063	ENSSSCG00000018063		104.224	45.0436	1.29318	0.0369331	6.48095e-270	5.66203e-268
ENSSSCG00000018068	ENSSSCG00000018068		5.27744	0.926408	1.71523	0.857617	0.00129805	0.0032434
ENSSSCG00000018069	ND2	NADH dehydrogenase subunit 2 [Source:NCBI gene (formerly Entrezgene);Acc:808502]	1262.45	553.636	1.26686	0.0715369	1.6546e-71	3.33583e-70
ENSSSCG00000018076	ENSSSCG00000018076		5.99254	2.1667	1.03336	0.575252	0.00743507	0.0162161
ENSSSCG00000018078	COX2	mitochondrially encoded cytochrome c oxidase II [Source:VGNC Symbol;Acc:VGNC:99791]	4321.16	1854.45	1.3001	0.0660142	1.14104e-87	2.7612e-86
ENSSSCG00000018080	ATP8	mitochondrially encoded ATP synthase membrane subunit 8 [Source:VGNC Symbol;Acc:VGNC:99789]	2394.06	954.346	1.39259	0.1172	7.3731e-34	7.8407e-33
ENSSSCG00000018081	ATP6	ATP synthase F0 subunit 6 [Source:NCBI gene (formerly Entrezgene);Acc:808506]	3564.04	1314.35	1.52042	0.0590536	2.27826e-147	9.30756e-146
ENSSSCG00000018082	COX3	mitochondrially encoded cytochrome c oxidase III [Source:VGNC Symbol;Acc:VGNC:99792]	4381.43	1973.21	1.22821	0.0699141	2.0319e-70	4.04387e-69
ENSSSCG00000018083	ENSSSCG00000018083		6.69813	1.76809	1.5005	0.631156	0.000713893	0.00185282
ENSSSCG00000018084	ND3	mitochondrially encoded NADH:ubiquinone oxidoreductase core subunit 3 [Source:VGNC Symbol;Acc:VGNC:99794]	411.998	164.115	1.39648	0.126791	1.63799e-29	1.56154e-28
ENSSSCG00000018086	ND4L	NADH dehydrogenase subunit 4L [Source:NCBI gene (formerly Entrezgene);Acc:808509]	1865.59	645.847	1.60568	0.0935954	3.98295e-67	7.58988e-66
ENSSSCG00000018087	ND4	mitochondrially encoded NADH:ubiquinone oxidoreductase core subunit 4 [Source:VGNC Symbol;Acc:VGNC:99795]	1375.34	478.726	1.59741	0.0879774	7.85994e-75	1.63895e-73
ENSSSCG00000018088	ENSSSCG00000018088		47.4687	22.5848	1.07075	0.233068	3.08205e-07	1.1522e-06
ENSSSCG00000018090	ENSSSCG00000018090		6.61905	1.73073	1.51085	0.643477	0.000761247	0.00197091
ENSSSCG00000018091	ND5	mitochondrially encoded NADH:ubiquinone oxidoreductase core subunit 5 [Source:VGNC Symbol;Acc:VGNC:99796]	1489.15	629.509	1.31546	0.0896972	5.08652e-50	7.41901e-49
ENSSSCG00000018092	ND6	mitochondrially encoded NADH:ubiquinone oxidoreductase core subunit 6 [Source:VGNC Symbol;Acc:VGNC:99797]	1498.75	637.905	1.31137	0.0682951	1.71066e-83	3.9276e-82
ENSSSCG00000018094	CYTB	cytochrome b [Source:NCBI gene (formerly Entrezgene);Acc:808513]	551.772	177.356	1.71914	0.0578163	2.20956e-195	1.25893e-193
ENSSSCG00000002535	HSP90AA1	heat shock protein 90 alpha family class A member 1 [Source:NCBI gene (formerly Entrezgene);Acc:397028]	423.82	143.24	1.65057	0.01976	0	0
ENSSSCG00000007830	RBBP6	RB binding protein 6, ubiquitin ligase [Source:VGNC Symbol;Acc:VGNC:92136]	27.7531	14.5842	1.01119	0.0368921	1.5175e-166	7.0634e-165
ENSSSCG00000037528	LOC110258710		3.07546	7.57903	-1.15649	0.188069	4.2496e-11	2.06139e-10
ENSSSCG00000038679	LOC102166678		7.70123	3.44324	1.24528	0.0473939	1.7101e-153	7.2112e-152
ENSSSCG00000038411	ssc-mir-6782	ssc-mir-6782 [Source:miRBase;Acc:MI0031620]	68.1804	8.85102	2.94939	0.262894	7.01656e-31	6.9537e-30
ENSSSCG00000037563	5_8S_rRNA	5.8S ribosomal RNA [Source:RFAM;Acc:RF00002]	3.86863	1.16167	1.34082	0.607505	0.00145313	0.00359558
ENSSSCG00000038753	5_8S_rRNA	5.8S ribosomal RNA [Source:RFAM;Acc:RF00002]	4.36358	1.10873	1.71047	0.53909	5.02615e-05	0.000151309
ENSSSCG00000032599	ENSSSCG00000032599		85.2282	5.85285	3.91521	0.181553	3.21747e-105	9.24332e-104
ENSSSCG00000041875	ENSSSCG00000041875		84.2608	14.8132	2.49412	0.345893	2.00814e-14	1.15382e-13
ENSSSCG00000041461	ENSSSCG00000041461		17.3934	1.97996	2.74726	0.64384	3.32028e-07	1.23881e-06
ENSSSCG00000041596	ENSSSCG00000041596		117.659	14.7534	3.00727	0.304804	1.12899e-24	9.5027e-24
ENSSSCG00000036779	5_8S_rRNA	5.8S ribosomal RNA [Source:RFAM;Acc:RF00002]	4.9555	0.846239	2.32073	0.538687	4.43652e-07	1.6402e-06
ENSSSCG00000037644	ssc-mir-6782	ssc-mir-6782 [Source:miRBase;Acc:MI0031620]	47.8377	5.59932	2.94464	0.480761	1.67459e-11	8.31002e-11
ENSSSCG00000034846	ENSSSCG00000034846		211.384	13.2912	4.05381	0.160853	3.07673e-142	1.21331e-140

## Sheet: YC-2020_vs_JXA1_38h
ENSG_ID	Gene_SYMBOL	description	YC-2020_38h_mean_FPKM	JXA1_38h_mean_FPKM	log2FoldChange (LFC)	standard error of LFC	pvalue	FDR-adjusted pvalue (padj)
ENSSSCG00000004789	THBS1	thrombospondin 1 [Source:VGNC Symbol;Acc:VGNC:93946]	30.2905	0.826379	4.9625	0.301779	3.94358e-62	7.35042e-61
ENSSSCG00000019937	ENSSSCG00000019937		13.9362	46.0718	-1.86684	0.185075	1.4466e-24	1.2146e-23
ENSSSCG00000032781	SRSF12	serine and arginine rich splicing factor 12 [Source:VGNC Symbol;Acc:VGNC:93474]	5.62967	1.83615	1.4343	0.180487	5.63406e-17	3.55094e-16
ENSSSCG00000026014	ENSSSCG00000026014		3.05019	0.218043	1.80072	1.32578	0.0078894	0.0165237
ENSSSCG00000039179	ENSSSCG00000039179		0.587029	3.78195	-2.82804	0.138764	9.17151e-93	2.42618e-91
ENSSSCG00000005286	CEP78	centrosomal protein 78 [Source:VGNC Symbol;Acc:VGNC:86577]	2.94457	0.889772	1.54553	0.15465	8.67997e-25	7.3422e-24
ENSSSCG00000004825	CHSY1	chondroitin sulfate synthase 1 [Source:VGNC Symbol;Acc:VGNC:86684]	4.6985	9.83339	-1.21293	0.0719888	1.70606e-65	3.32165e-64
ENSSSCG00000005311	CD72	CD72 molecule [Source:VGNC Symbol;Acc:VGNC:86427]	12.1214	35.0938	-1.69294	0.0484805	5.91761e-268	5.16986e-266
ENSSSCG00000043519	ENSSSCG00000043519		1.91775	4.0095	-1.05211	0.328037	5.49039e-05	0.00015691
ENSSSCG00000004369	PRDM1	PR/SET domain 1 [Source:VGNC Symbol;Acc:VGNC:91772]	42.7244	3.9272	3.28061	0.0385893	0	0
ENSSSCG00000031023	CD24	CD24 molecule [Source:HGNC Symbol;Acc:HGNC:1645]	58.4403	133.609	-1.35081	0.041819	1.45221e-230	1.05726e-228
ENSSSCG00000040317	SOD2	superoxide dismutase 2 [Source:NCBI gene (formerly Entrezgene);Acc:100154319]	52.0237	221.031	-2.24647	0.0233464	0	0
ENSSSCG00000004053	TAGAP	T cell activation RhoGTPase activating protein [Source:VGNC Symbol;Acc:VGNC:93729]	19.0211	3.71944	2.19232	0.0484037	0	0
ENSSSCG00000045508	CCDC180	coiled-coil domain containing 180 [Source:HGNC Symbol;Acc:HGNC:29303]	3.89647	8.85336	-1.34192	0.0465341	1.52656e-184	8.58299e-183
ENSSSCG00000004870	CNDP2	carnosine dipeptidase 2 [Source:VGNC Symbol;Acc:VGNC:86812]	62.0753	121.111	-1.12319	0.0294985	0	0
ENSSSCG00000004414	CD164	CD164 molecule [Source:HGNC Symbol;Acc:HGNC:1632]	95.6466	175.842	-1.03717	0.0204018	0	0
ENSSSCG00000005385	NR4A3	nuclear receptor subfamily 4 group A member 3 [Source:VGNC Symbol;Acc:VGNC:90885]	7.9542	0.358988	4.28517	0.105876	0	0
ENSSSCG00000004890	SERPINB2	serpin family B member 2 [Source:VGNC Symbol;Acc:VGNC:92737]	9.03493	0.268565	4.64266	0.462482	5.86998e-25	4.99506e-24
ENSSSCG00000034000	LOC100153783		1.70847	7.4589	-2.27473	0.101921	1.17334e-110	3.75733e-109
ENSSSCG00000004393	GTF3C6	ral transcription factor IIIC subunit 6 [Source:VGNC Symbol;Acc:VGNC:88741]	12.3484	4.25586	1.37171	0.0770475	1.57765e-72	3.385e-71
ENSSSCG00000004897	ZCCHC2	zinc finger CCHC-type containing 2 [Source:VGNC Symbol;Acc:VGNC:95109]	4.33102	17.2532	-2.15538	0.0532399	0	0
ENSSSCG00000037803	MARCKS	myristoylated alanine rich protein kinase C substrate [Source:VGNC Symbol;Acc:VGNC:90024]	10.8998	22.2842	-1.18918	0.0487487	3.09154e-133	1.19427e-131
ENSSSCG00000004435	NT5DC1	5'-nucleotidase domain containing 1 [Source:VGNC Symbol;Acc:VGNC:90922]	4.6418	1.29924	1.67315	0.119702	2.61693e-45	3.68142e-44
ENSSSCG00000030067	GINM1	glycoprotein integral membrane 1 [Source:VGNC Symbol;Acc:VGNC:88450]	11.6222	23.4235	-1.16748	0.0461349	4.39192e-143	1.84287e-141
ENSSSCG00000004441	DSE	dermatan sulfate epimerase [Source:VGNC Symbol;Acc:VGNC:103084]	3.2571	1.18725	1.27384	0.113635	6.4697e-31	6.63164e-30
ENSSSCG00000004109	ZC3H12D	zinc finger CCCH-type containing 12D [Source:VGNC Symbol;Acc:VGNC:95092]	1.48226	4.4052	-1.74015	0.13059	2.74306e-41	3.51623e-40
ENSSSCG00000005423	ABCA1	ATP binding cassette subfamily A member 1 [Source:VGNC Symbol;Acc:VGNC:84947]	8.49926	23.3447	-1.61838	0.036552	0	0
ENSSSCG00000004110	TAB2	TGF-beta activated kinase 1 (MAP3K7) binding protein 2 [Source:VGNC Symbol;Acc:VGNC:103186]	9.9522	18.7641	-1.07464	0.0449711	6.88058e-128	2.56493e-126
ENSSSCG00000004464	TENT5A	terminal nucleotidyltransferase 5A [Source:VGNC Symbol;Acc:VGNC:93873]	4.30468	15.8234	-2.02991	0.054135	4.51738e-308	4.7505e-306
ENSSSCG00000004466	TTK	TTK protein kinase [Source:VGNC Symbol;Acc:VGNC:94565]	2.54556	0.188564	3.54408	0.202846	4.80224e-69	9.79772e-68
ENSSSCG00000021504	IFN-ALPHAOMEGA	interferon-alphaomega [Source:NCBI gene (formerly Entrezgene);Acc:100310806]	11.9125	3.09887	1.7924	0.164698	2.58183e-28	2.43544e-27
ENSSSCG00000005163	IFNB1	interferon beta 1 [Source:VGNC Symbol;Acc:VGNC:89038]	193.174	5.62224	4.89603	0.195992	4.80524e-139	1.96784e-137
ENSSSCG00000004133	FUCA2	alpha-L-fucosidase 2 [Source:VGNC Symbol;Acc:VGNC:88263]	27.9584	52.9027	-1.0777	0.0381841	6.00926e-177	3.24996e-175
ENSSSCG00000004478	MYO6	myosin VI [Source:VGNC Symbol;Acc:VGNC:103137]	4.06566	0.472599	2.93436	0.137193	5.79256e-102	1.68687e-100
ENSSSCG00000005471	SNX30	sorting nexin family member 30 [Source:VGNC Symbol;Acc:VGNC:93318]	18.1436	5.60224	1.52559	0.0658952	8.08683e-120	2.80015e-118
ENSSSCG00000021383	CGAS	cyclic GMP-AMP synthase [Source:VGNC Symbol;Acc:VGNC:86614]	1.28574	4.03164	-1.80453	0.0954552	2.54138e-80	5.97997e-79
ENSSSCG00000004164	MTFR2	mitochondrial fission regulator 2 [Source:VGNC Symbol;Acc:VGNC:90449]	2.61528	0.224679	3.34878	0.216072	8.58181e-55	1.42079e-53
ENSSSCG00000034278	SLC31A1	solute carrier family 31 member 1 [Source:VGNC Symbol;Acc:VGNC:103180]	25.5783	54.6169	-1.25198	0.0295515	0	0
ENSSSCG00000004969	KIF23	kinesin family member 23 [Source:VGNC Symbol;Acc:VGNC:103113]	3.54196	0.377158	3.06143	0.136668	1.1997e-111	3.90785e-110
ENSSSCG00000021443	SGK1	serum/glucocorticoid regulated kinase 1 [Source:VGNC Symbol;Acc:VGNC:92793]	174.563	51.5037	1.60136	0.0206787	0	0
ENSSSCG00000005484	ZNF618	zinc finger protein 618 [Source:VGNC Symbol;Acc:VGNC:95276]	1.11149	3.14816	-1.65569	0.139195	1.31716e-33	1.45426e-32
ENSSSCG00000004172	SLC2A12	solute carrier family 2 member 12 [Source:VGNC Symbol;Acc:VGNC:93046]	3.66156	8.2985	-1.33823	0.0571509	6.08386e-123	2.17284e-121
ENSSSCG00000004177	RPS12	ribosomal protein S12 [Source:VGNC Symbol;Acc:VGNC:103165]	211.961	59.9706	1.65936	0.0714263	2.80646e-120	9.73745e-119
ENSSSCG00000004179	VNN2	vanin 2 [Source:VGNC Symbol;Acc:VGNC:94834]	13.7784	3.39698	1.85015	0.131951	2.99293e-45	4.20342e-44
ENSSSCG00000004192	CCN2	cellular communication network factor 2 [Source:VGNC Symbol;Acc:VGNC:86345]	8.43755	0.146952	5.38711	0.466289	1.50795e-32	1.61874e-31
ENSSSCG00000004195	ARG1	arginase 1 [Source:VGNC Symbol;Acc:VGNC:85454]	26.2351	101.377	-2.10799	0.0245205	0	0
ENSSSCG00000036790	AKAP7	A-kinase anchoring protein 7 [Source:VGNC Symbol;Acc:VGNC:85222]	1.88505	7.20904	-2.08575	0.0815428	1.20946e-144	5.16402e-143
ENSSSCG00000004199	EPB41L2	erythrocyte membrane protein band 4.1 like 2 [Source:VGNC Symbol;Acc:VGNC:87723]	14.4366	29.5954	-1.19644	0.0267988	0	0
ENSSSCG00000035007	RPL17-C18orf32	ribosomal protein L17 [Source:NCBI gene (formerly Entrezgene);Acc:100625001]	46.2408	20.3537	1.02041	0.0443213	7.25514e-119	2.48689e-117
ENSSSCG00000004509	LIPG	lipase G, endothelial type [Source:VGNC Symbol;Acc:VGNC:89739]	3.05096	0.0949944	4.74146	0.273717	1.80992e-68	3.64897e-67
ENSSSCG00000004518	SKA1	spindle and kinetochore associated complex subunit 1 [Source:VGNC Symbol;Acc:VGNC:103176]	3.75086	0.527211	2.62285	0.270688	1.32695e-22	1.03602e-21
ENSSSCG00000004241	GJA1	gap junction protein alpha 1 [Source:VGNC Symbol;Acc:VGNC:103098]	3.61855	0.619989	2.37393	0.176435	1.31534e-41	1.69759e-40
ENSSSCG00000034227	RPL35	ribosomal protein L35 [Source:VGNC Symbol;Acc:VGNC:103164]	27.1989	10.8291	1.16144	0.0565833	2.04621e-95	5.57747e-94
ENSSSCG00000004554	PCLAF	PCNA clamp associated factor [Source:NCBI gene (formerly Entrezgene);Acc:100514810]	10.089	1.30779	2.77782	0.104799	3.12479e-155	1.44265e-153
ENSSSCG00000005056	DLGAP5	DLG associated protein 5 [Source:VGNC Symbol;Acc:VGNC:87332]	4.00033	0.443425	3.01288	0.143078	6.23066e-99	1.76029e-97
ENSSSCG00000004570	TPM1	tropomyosin 1 [Source:VGNC Symbol;Acc:VGNC:103194]	4.89762	0.543595	2.94928	0.260998	4.30071e-30	4.25229e-29
ENSSSCG00000005617	STXBP1	syntaxin binding protein 1 [Source:VGNC Symbol;Acc:VGNC:93596]	2.84293	9.80219	-1.94814	0.0584904	1.18264e-243	9.28456e-242
ENSSSCG00000005636	SLC25A25	solute carrier family 25 member 25 [Source:VGNC Symbol;Acc:VGNC:93002]	4.85472	1.16244	1.89291	0.103436	2.62553e-75	5.83163e-74
ENSSSCG00000005092	SLC38A6	solute carrier family 38 member 6 [Source:VGNC Symbol;Acc:VGNC:93098]	2.56572	5.31523	-1.20029	0.0732249	3.50149e-62	6.53355e-61
ENSSSCG00000004588	CCNB2	cyclin B2 [Source:VGNC Symbol;Acc:VGNC:86350]	4.21814	0.398522	3.19962	0.228706	4.88009e-45	6.82012e-44
ENSSSCG00000024867	ISG20	interferon stimulated exonuclease gene 20 [Source:HGNC Symbol;Acc:HGNC:6130]	1.3355	7.62439	-2.66559	0.130203	1.54103e-93	4.11489e-92
ENSSSCG00000004595	ADAM10	ADAM metallopeptidase domain 10 [Source:VGNC Symbol;Acc:VGNC:85061]	5.11005	9.23669	-1.01207	0.041312	4.24562e-134	1.66655e-132
ENSSSCG00000004612	RAB27A	RAB27A, member RAS onco family [Source:VGNC Symbol;Acc:VGNC:98249]	3.2279	1.00309	1.50214	0.151167	1.22287e-24	1.02929e-23
ENSSSCG00000005688	PTGES	prostaglandin E synthase [Source:VGNC Symbol;Acc:VGNC:91950]	4.37436	1.16149	1.72176	0.207769	1.29363e-17	8.41798e-17
ENSSSCG00000004622	GNB5	G protein subunit beta 5 [Source:VGNC Symbol;Acc:VGNC:88534]	8.82503	19.2691	-1.28514	0.0431881	2.43872e-196	1.4891e-194
ENSSSCG00000004626	TMOD3	tropomodulin 3 [Source:VGNC Symbol;Acc:VGNC:94228]	17.3574	32.653	-1.0676	0.0381887	1.17747e-173	6.24903e-172
ENSSSCG00000035863	PLIN2	perilipin 2 [Source:VGNC Symbol;Acc:VGNC:91558]	34.4012	9.84325	1.64473	0.0452393	2.59124e-290	2.5517e-288
ENSSSCG00000005724	SETX	senataxin [Source:VGNC Symbol;Acc:VGNC:92766]	13.7419	25.651	-1.0586	0.032286	1.88463e-237	1.44624e-235
ENSSSCG00000004646	ATP8B4	ATPase phospholipid transporting 8B4 (putative) [Source:VGNC Symbol;Acc:VGNC:103036]	16.0271	43.4188	-1.59791	0.0352163	0	0
ENSSSCG00000032141	DUT	deoxyuridine triphosphatase [Source:HGNC Symbol;Acc:HGNC:3078]	14.5147	2.52122	2.36255	0.132908	5.10691e-71	1.07409e-69
ENSSSCG00000032561	PDCD1LG2	programmed cell death 1 ligand 2 [Source:VGNC Symbol;Acc:VGNC:91243]	3.0697	9.70986	-1.82002	0.0564964	3.00625e-228	2.15187e-226
ENSSSCG00000005211	CD274	CD274 molecule [Source:VGNC Symbol;Acc:VGNC:86404]	4.4245	10.0768	-1.33991	0.0592644	7.3301e-115	2.45335e-113
ENSSSCG00000004668	SLC30A4	solute carrier family 30 member 4 [Source:VGNC Symbol;Acc:VGNC:93058]	4.75086	1.25342	1.75573	0.102398	1.30673e-66	2.57357e-65
ENSSSCG00000004687	B2M	beta-2-microglobulin [Source:NCBI gene (formerly Entrezgene);Acc:397033]	109.561	292.294	-1.57502	0.0342785	0	0
ENSSSCG00000021646	KLF9	Kruppel like factor 9 [Source:VGNC Symbol;Acc:VGNC:103114]	2.31218	6.10141	-1.55621	0.0808883	1.19357e-83	2.90898e-82
ENSSSCG00000005267	ANXA1	annexin A1 [Source:VGNC Symbol;Acc:VGNC:103026]	82.6638	169.504	-1.19464	0.0307676	0	0
ENSSSCG00000020666	EHD4	EH domain containing 4 [Source:VGNC Symbol;Acc:VGNC:87598]	15.725	38.893	-1.46969	0.0438033	3.50689e-248	2.83144e-246
ENSSSCG00000004744	TYRO3	TYRO3 protein tyrosine kinase [Source:VGNC Symbol;Acc:VGNC:94618]	4.48386	1.89232	1.05811	0.105528	2.77399e-25	2.37357e-24
ENSSSCG00000004782	BUB1B	BUB1 mitotic checkpoint serine/threonine kinase B [Source:VGNC Symbol;Acc:VGNC:103039]	3.5033	0.445547	2.79459	0.153938	4.4611e-74	9.73103e-73
ENSSSCG00000035284	BMF	Bcl2 modifying factor [Source:VGNC Symbol;Acc:VGNC:85837]	3.64886	7.95973	-1.28322	0.0576581	1.7108e-111	5.56207e-110
ENSSSCG00000019512	U6	U6 spliceosomal RNA [Source:RFAM;Acc:RF00026]	5.05167	0.68172	2.39948	0.771234	0.000111623	0.00030676
ENSSSCG00000018173	ssc-mir-425	ssc-mir-425 [Source:miRBase;Acc:MI0013133]	5.78275	1.72574	1.08977	0.626774	0.00556118	0.0119909
ENSSSCG00000011874	PARP14	poly(ADP-ribose) polymerase family member 14 [Source:HGNC Symbol;Acc:HGNC:29232]	7.17273	19.5334	-1.60559	0.0455959	1.22296e-272	1.0908e-270
ENSSSCG00000011876	DTX3L	deltex E3 ubiquitin ligase 3L [Source:VGNC Symbol;Acc:VGNC:87469]	2.55856	12.0186	-2.3892	0.0774533	2.91237e-209	1.91564e-207
ENSSSCG00000027709	PARP9	poly(ADP-ribose) polymerase family member 9 [Source:HGNC Symbol;Acc:HGNC:24118]	2.31553	9.20249	-2.15057	0.0776566	4.01781e-169	2.07416e-167
ENSSSCG00000011877	CD86	CD86 molecule [Source:VGNC Symbol;Acc:VGNC:86435]	17.2847	33.096	-1.09524	0.0377612	1.09709e-186	6.23e-185
ENSSSCG00000011199	TBC1D5	TBC1 domain family member 5 [Source:VGNC Symbol;Acc:VGNC:98360]	4.36064	9.22597	-1.23807	0.0530363	2.53449e-122	8.99532e-121
ENSSSCG00000011579	PPARG	peroxisome proliferator activated receptor gamma [Source:VGNC Symbol;Acc:VGNC:91684]	103.944	42.3229	1.13545	0.0328269	6.17259e-264	5.33788e-262
ENSSSCG00000011893	COX17	cytochrome c oxidase copper chaperone COX17 [Source:VGNC Symbol;Acc:VGNC:86921]	28.9045	12.2076	1.05276	0.114227	7.62451e-22	5.81689e-21
ENSSSCG00000011610	NUP210	nucleoporin 210 [Source:VGNC Symbol;Acc:VGNC:90977]	5.08484	1.77724	1.35044	0.0817235	5.29814e-63	9.96238e-62
ENSSSCG00000011624	MCM2	minichromosome maintenance complex component 2 [Source:VGNC Symbol;Acc:VGNC:90073]	3.46629	0.82285	1.90935	0.128877	3.67e-50	5.57735e-49
ENSSSCG00000038362	CMTM6	CKLF like MARVEL transmembrane domain containing 6 [Source:VGNC Symbol;Acc:VGNC:86806]	42.286	78.2905	-1.0394	0.0696021	4.91789e-52	7.72888e-51
ENSSSCG00000011630	ACKR4	atypical chemokine receptor 4 [Source:VGNC Symbol;Acc:VGNC:85013]	7.27899	14.4112	-1.14124	0.0710715	8.69256e-60	1.57038e-58
ENSSSCG00000021966	TOPBP1	DNA topoisomerase II binding protein 1 [Source:VGNC Symbol;Acc:VGNC:94315]	9.21868	3.98998	1.04315	0.0521242	1.01223e-90	2.65296e-89
ENSSSCG00000011943	BBX	BBX high mobility group box domain containing [Source:VGNC Symbol;Acc:VGNC:85766]	4.5662	8.33243	-1.02365	0.0540727	1.65779e-81	3.93345e-80
ENSSSCG00000011239	TRANK1	tetratricopeptide repeat and ankyrin repeat containing 1 [Source:VGNC Symbol;Acc:VGNC:94370]	5.5776	17.9644	-1.84539	0.037164	0	0
ENSSSCG00000011951	NFKBIZ	NFKB inhibitor zeta [Source:VGNC Symbol;Acc:VGNC:90726]	40.4294	13.5266	1.41598	0.0291599	0	0
ENSSSCG00000011950	NXPE3	neurexophilin and PC-esterase domain family member 3 [Source:VGNC Symbol;Acc:VGNC:90997]	4.45941	15.0037	-1.913	0.0679422	7.14203e-175	3.81416e-173
ENSSSCG00000027550	PLCD1	phospholipase C delta 1 [Source:VGNC Symbol;Acc:VGNC:91517]	12.4987	5.04464	1.12991	0.0767954	9.43241e-51	1.44376e-49
ENSSSCG00000034493	ST3GAL6	ST3 beta-galactoside alpha-2,3-sialyltransferase 6 [Source:VGNC Symbol;Acc:VGNC:93506]	3.25596	6.74986	-1.20655	0.0550532	2.85841e-108	8.96793e-107
ENSSSCG00000022895	CRYBG3	crystallin beta-gamma domain containing 3 [Source:VGNC Symbol;Acc:VGNC:87020]	2.7583	5.00907	-1.0149	0.0588522	3.36339e-68	6.72521e-67
ENSSSCG00000021038	NRIP1	nuclear receptor interacting protein 1 [Source:VGNC Symbol;Acc:VGNC:90896]	2.59977	5.51618	-1.2441	0.0667861	3.0739e-79	7.14419e-78
ENSSSCG00000011309	KIF15	kinesin family member 15 [Source:VGNC Symbol;Acc:VGNC:89456]	3.93529	0.307973	3.50045	0.140122	2.0871e-138	8.48589e-137
ENSSSCG00000024623	USP25	ubiquitin specific peptidase 25 [Source:VGNC Symbol;Acc:VGNC:94755]	4.05534	9.0579	-1.31547	0.0498369	2.91119e-155	1.34769e-153
ENSSSCG00000011301	ZDHHC3	zinc finger DHHC-type palmitoyltransferase 3 [Source:VGNC Symbol;Acc:VGNC:95126]	3.41903	7.12375	-1.21711	0.0430989	2.94482e-177	1.60281e-175
ENSSSCG00000033018	TM4SF1	transmembrane 4 L six family member 1 [Source:VGNC Symbol;Acc:VGNC:94030]	4.22529	0.164566	4.48537	0.255823	6.20189e-70	1.28535e-68
ENSSSCG00000026707	XCR1	X-C motif chemokine receptor 1 [Source:VGNC Symbol;Acc:VGNC:94994]	1.55987	6.93403	-2.3068	0.0910389	5.78402e-142	2.40333e-140
ENSSSCG00000011322	CCR1	C-C motif chemokine receptor 1 [Source:NCBI gene (formerly Entrezgene);Acc:414374]	100.634	320.873	-1.83273	0.0214788	0	0
ENSSSCG00000024344	CCR5	chemokine (C-C motif) receptor 5 [Source:NCBI gene (formerly Entrezgene);Acc:414371]	2.31512	14.7676	-2.83399	0.078862	3.05987e-283	2.87999e-281
ENSSSCG00000023557	CCRL2	C-C motif chemokine receptor like 2 [Source:VGNC Symbol;Acc:VGNC:86375]	4.1441	15.5139	-2.05446	0.0927695	5.02957e-109	1.58968e-107
ENSSSCG00000011712	P2RY14	purinergic receptor P2Y14 [Source:VGNC Symbol;Acc:VGNC:91126]	11.1472	32.4726	-1.70301	0.0507217	6.4309e-248	5.16778e-246
ENSSSCG00000012022	APP	amyloid beta protein [Source:NCBI gene (formerly Entrezgene);Acc:397663]	51.9476	146.507	-1.6548	0.0255468	0	0
ENSSSCG00000027646	TIPARP	TCDD inducible poly(ADP-ribose) polymerase [Source:HGNC Symbol;Acc:HGNC:23696]	43.4756	13.2778	1.55044	0.0319056	0	0
ENSSSCG00000011358	TREX1	three prime repair exonuclease 1 [Source:VGNC Symbol;Acc:VGNC:94388]	2.74827	8.08095	-1.71179	0.116984	2.62965e-49	3.94355e-48
ENSSSCG00000011357	SHISA5	shisa family member 5 [Source:VGNC Symbol;Acc:VGNC:92847]	11.194	25.2367	-1.33105	0.062099	1.28218e-103	3.80543e-102
ENSSSCG00000011363	PRKAR2A	protein kinase cAMP-dependent type II regulatory subunit alpha [Source:VGNC Symbol;Acc:VGNC:91804]	15.5598	28.9134	-1.04882	0.0465968	7.89046e-114	2.61521e-112
ENSSSCG00000024614	ITSN1	intersectin 1 [Source:HGNC Symbol;Acc:HGNC:6183]	3.19872	10.497	-1.87193	0.0461392	0	0
ENSSSCG00000011731	SMC4	structural maintenance of chromosomes 4 [Source:VGNC Symbol;Acc:VGNC:93240]	8.47111	3.30573	1.1938	0.0510123	6.35536e-123	2.26506e-121
ENSSSCG00000040946	EIF5A2	eukaryotic translation initiation factor 5A2 [Source:VGNC Symbol;Acc:VGNC:87633]	4.39862	1.66677	1.22646	0.086288	1.23034e-47	1.80225e-46
ENSSSCG00000012076	MX2	MX dynamin like GTPase 2 [Source:HGNC Symbol;Acc:HGNC:7533]	51.0363	182.149	-1.99542	0.0195019	0	0
ENSSSCG00000012077	MX1	MX dynamin like GTPase 1 [Source:VGNC Symbol;Acc:VGNC:98143]	104.253	316.21	-1.76039	0.0211205	0	0
ENSSSCG00000040581	CISH	cytokine inducible SH2 containing protein [Source:VGNC Symbol;Acc:VGNC:86709]	3.46515	9.98257	-1.6731	0.10155	7.11327e-62	1.32006e-60
ENSSSCG00000027745	ABCG1	ATP binding cassette subfamily G member 1 [Source:VGNC Symbol;Acc:VGNC:97858]	0.631483	3.7237	-2.70208	0.117922	1.33686e-116	4.50093e-115
ENSSSCG00000020906	GHSR	TNF superfamily member 10 [Source:NCBI gene (formerly Entrezgene);Acc:406191]	1.80437	31.1228	-4.26852	0.0551635	0	0
ENSSSCG00000035037	SIK1		11.431	2.30685	2.14652	0.0650666	5.49234e-239	4.23382e-237
ENSSSCG00000023033	PARP3	poly(ADP-ribose) polymerase family member 3 [Source:HGNC Symbol;Acc:HGNC:273]	3.48806	9.68522	-1.63355	0.0667371	2.89203e-133	1.11974e-131
ENSSSCG00000024393	B3GNT5	UDP-GlcNAc:betaGal beta-1,3-N-acetylglucosaminyltransferase 5 [Source:VGNC Symbol;Acc:VGNC:85726]	8.79271	17.5435	-1.15182	0.0428478	5.88383e-161	2.85575e-159
ENSSSCG00000011465	PDE12	phosphodiesterase 12 [Source:HGNC Symbol;Acc:HGNC:25386]	3.13392	7.06651	-1.33176	0.0712818	1.37096e-79	3.20821e-78
ENSSSCG00000011471	FLNB	filamin B [Source:VGNC Symbol;Acc:VGNC:88156]	4.89656	0.214018	4.34205	0.120593	6.39804e-285	6.08922e-283
ENSSSCG00000011474	PXK	PX domain containing serine/threonine kinase like [Source:VGNC Symbol;Acc:VGNC:92015]	4.07797	10.638	-1.54014	0.060009	1.83487e-146	7.93373e-145
ENSSSCG00000025770	ST6GAL1	ST6 beta-galactoside alpha-2,6-sialyltransferase 1 [Source:VGNC Symbol;Acc:VGNC:93507]	5.97858	11.4055	-1.08709	0.0516657	5.45521e-100	1.56193e-98
ENSSSCG00000034802	RTP4		3.10291	26.5527	-3.24952	0.105232	5.99303e-210	3.95726e-208
ENSSSCG00000021206	IL1RAP	interleukin 1 receptor accessory protein [Source:VGNC Symbol;Acc:VGNC:98046]	7.7142	16.9044	-1.2902	0.0423268	7.88517e-206	5.03115e-204
ENSSSCG00000031356	HES1	hes family bHLH transcription factor 1 [Source:VGNC Symbol;Acc:VGNC:88854]	5.32474	0.392608	3.54934	0.257754	7.72488e-44	1.05281e-42
ENSSSCG00000002884	LSR	lipolysis stimulated lipoprotein receptor [Source:VGNC Symbol;Acc:VGNC:98495]	3.06292	0.382081	2.80526	0.238431	2.14078e-32	2.29229e-31
ENSSSCG00000003850	CZIB	CXXC motif containing zinc binding protein [Source:VGNC Symbol;Acc:VGNC:87140]	3.95307	1.65394	1.06002	0.18031	1.14984e-10	5.28141e-10
ENSSSCG00000032438	FFAR2	free fatty acid receptor 2 [Source:NCBI gene (formerly Entrezgene);Acc:100126285]	12.9073	0.935197	3.62292	0.121714	2.09162e-195	1.25911e-193
ENSSSCG00000003236	SIGLEC14		2.94787	0.887635	1.5614	0.0871187	5.46684e-73	1.17741e-71
ENSSSCG00000003236	LOC100515383		2.94787	0.887635	1.5614	0.0871187	5.46684e-73	1.17741e-71
ENSSSCG00000003236	SIGLEC5		2.94787	0.887635	1.5614	0.0871187	5.46684e-73	1.17741e-71
ENSSSCG00000034284	LOC100515837		2.17872	18.4798	-3.23222	0.120006	2.38724e-160	1.1521e-158
ENSSSCG00000003284	FCAR	Fc fragment of IgA receptor [Source:VGNC Symbol;Acc:VGNC:88059]	11.7992	22.7365	-1.09538	0.0678807	2.73658e-60	4.97018e-59
ENSSSCG00000031788	PTAFR	platelet activating factor receptor [Source:VGNC Symbol;Acc:VGNC:98224]	5.38689	14.5269	-1.5897	0.0561907	3.90321e-177	2.11768e-175
ENSSSCG00000038077	PPP1R14A	protein phosphatase 1 regulatory inhibitor subunit 14A [Source:VGNC Symbol;Acc:VGNC:98539]	3.89916	1.30864	1.26527	0.356363	1.10091e-05	3.38785e-05
ENSSSCG00000036883	FABP3	fatty acid binding protein 3 [Source:NCBI gene (formerly Entrezgene);Acc:399532]	6.6695	2.62495	1.15654	0.156037	2.45719e-15	1.44298e-14
ENSSSCG00000026904	NFKBIB	NFKB inhibitor beta [Source:VGNC Symbol;Acc:VGNC:90722]	5.09601	2.1288	1.08815	0.0804616	2.30044e-43	3.11034e-42
ENSSSCG00000020872	PDZK1IP1		5.86778	1.10894	2.21039	0.227709	1.14667e-22	8.98563e-22
ENSSSCG00000032803	CYP2S1	cytochrome P450 family 2 subfamily S member 1 [Source:VGNC Symbol;Acc:VGNC:103351]	2.37099	7.17888	-1.75387	0.102568	2.88361e-66	5.65307e-65
ENSSSCG00000038806	AXL	AXL receptor tyrosine kinase [Source:VGNC Symbol;Acc:VGNC:85709]	16.3968	40.973	-1.47912	0.0361576	0	0
ENSSSCG00000004002	RPS5	ribosomal protein S5 [Source:VGNC Symbol;Acc:VGNC:92439]	71.516	31.3114	1.03031	0.047787	1.06257e-104	3.21527e-103
ENSSSCG00000035420	HES4	hes family bHLH transcription factor 4 [Source:VGNC Symbol;Acc:VGNC:88857]	1.56431	6.98139	-2.31271	0.0946208	2.95361e-132	1.13584e-130
ENSSSCG00000040575	ISG15	ISG15 ubiquitin like modifier [Source:VGNC Symbol;Acc:VGNC:89223]	110.247	340.688	-1.78624	0.0646645	1.40427e-168	7.22755e-167
ENSSSCG00000003628	CLSPN	claspin [Source:VGNC Symbol;Acc:VGNC:86783]	2.70008	0.598202	2.00921	0.114589	3.16041e-69	6.47124e-68
ENSSSCG00000003042	RPS19		25.726	9.10936	1.3338	0.0487617	1.98943e-166	1.0057e-164
ENSSSCG00000024974	RPL13	ribosomal protein L13 [Source:NCBI gene (formerly Entrezgene);Acc:100628232]	71.058	27.343	1.21504	0.0436963	5.61469e-172	2.93411e-170
ENSSSCG00000003931	KIF2C	kinesin family member 2C [Source:VGNC Symbol;Acc:VGNC:89469]	2.52543	0.28804	2.94576	0.217461	2.77269e-42	3.66451e-41
ENSSSCG00000031631	GNL2	G protein nucleolar 2 [Source:VGNC Symbol;Acc:VGNC:88539]	14.2112	6.19952	1.0288	0.0570749	3.14344e-74	6.8744e-73
ENSSSCG00000031493	CYBA	cytochrome b-245 alpha chain [Source:VGNC Symbol;Acc:VGNC:87124]	63.2288	120.819	-1.09	0.046313	3.42136e-124	1.24544e-122
ENSSSCG00000040264	CLASRP	CLK4 associating serine/arginine rich protein [Source:HGNC Symbol;Acc:HGNC:17731]	5.64462	2.22659	1.16759	0.105277	2.4139e-30	2.41617e-29
ENSSSCG00000036673	PPT1	palmitoyl-protein thioesterase 1 [Source:VGNC Symbol;Acc:VGNC:91764]	35.1618	76.8323	-1.2865	0.0289221	0	0
ENSSSCG00000031616	FOSB	FosB proto-onco, AP-1 transcription factor subunit [Source:VGNC Symbol;Acc:VGNC:88190]	5.36472	0.212736	4.472	0.176795	2.93437e-142	1.22524e-140
ENSSSCG00000039216	CENPN	centromere protein N [Source:VGNC Symbol;Acc:VGNC:86554]	3.42048	0.716882	2.08119	0.208806	7.75699e-24	6.36245e-23
ENSSSCG00000002703	TERF2IP	TERF2 interacting protein [Source:VGNC Symbol;Acc:VGNC:98654]	7.15808	13.6255	-1.07595	0.0697357	2.19651e-55	3.67221e-54
ENSSSCG00000029371	C5AR1	complement C5a receptor 1 [Source:VGNC Symbol;Acc:VGNC:86038]	6.29217	20.6719	-1.87413	0.0391854	0	0
ENSSSCG00000022774	NOP53	NOP53 ribosome biosis factor [Source:VGNC Symbol;Acc:VGNC:90821]	22.4911	9.99649	1.00298	0.0584532	1.58759e-67	3.15961e-66
ENSSSCG00000022401	AGTRAP	angiotensin II receptor associated protein [Source:VGNC Symbol;Acc:VGNC:85193]	3.57135	6.58118	-1.03045	0.0612411	3.99815e-65	7.74886e-64
ENSSSCG00000038580	FUT1	fucosyltransferase 1 (H blood group) [Source:NCBI gene (formerly Entrezgene);Acc:397138]	1.76286	3.91602	-1.29391	0.134671	1.39462e-23	1.13461e-22
ENSSSCG00000003137	PLEKHA4	pleckstrin homology domain containing A4 [Source:VGNC Symbol;Acc:VGNC:91534]	4.4085	9.48075	-1.25171	0.0755082	1.68045e-63	3.19154e-62
ENSSSCG00000003155	PPP1R15A	protein phosphatase 1 regulatory subunit 15A [Source:VGNC Symbol;Acc:VGNC:91725]	69.8878	13.632	2.19446	0.0414398	0	0
ENSSSCG00000003697	NDC80	NDC80 kinetochore complex component [Source:VGNC Symbol;Acc:VGNC:90623]	2.68477	0.324731	2.87706	0.175604	8.77777e-61	1.60105e-59
ENSSSCG00000003451	PDPN	podoplanin [Source:VGNC Symbol;Acc:VGNC:91288]	11.2664	0.263699	5.21821	0.200016	1.56797e-151	7.04802e-150
ENSSSCG00000038579	DKKL1	dickkopf like acrosomal protein 1 [Source:VGNC Symbol;Acc:VGNC:87324]	3.29189	1.18766	1.23081	0.253561	2.78535e-08	1.08783e-07
ENSSSCG00000003165	RPS11	ribosomal protein S11 [Source:VGNC Symbol;Acc:VGNC:98605]	248.042	103.652	1.09688	0.0453581	6.41093e-131	2.4488e-129
ENSSSCG00000025652	CDH1	cadherin 1 [Source:VGNC Symbol;Acc:VGNC:86473]	4.45475	0.370409	3.42183	0.11336	8.46188e-201	5.33913e-199
ENSSSCG00000030300	MT-2B		14.595	2.4834	2.36694	0.218076	8.42979e-28	7.85182e-27
ENSSSCG00000024911	MT1D		2.71956	0.301784	2.66271	0.647193	5.14171e-06	1.6327e-05
ENSSSCG00000023684	MT1A	metallothionein 1A [Source:NCBI gene (formerly Entrezgene);Acc:397417]	4.26537	0.229338	3.97262	0.317195	7.21713e-37	8.45024e-36
ENSSSCG00000002821	CCL22	C-C motif chemokine ligand 22 [Source:VGNC Symbol;Acc:VGNC:86339]	16.383	1.54818	3.2275	0.190584	6.6876e-65	1.29026e-63
ENSSSCG00000031106	PLA2G2D	phospholipase A2 group IID [Source:VGNC Symbol;Acc:VGNC:91491]	1.78989	44.2037	-4.76567	0.144195	8.96161e-241	7.00321e-239
ENSSSCG00000029785	RPS9	ribosomal protein S9 [Source:VGNC Symbol;Acc:VGNC:92449]	38.2753	17.0616	1.00112	0.0460268	1.99468e-106	6.13383e-105
ENSSSCG00000003524	C1QA	complement C1q A chain [Source:VGNC Symbol;Acc:VGNC:96926]	47.4623	104.451	-1.29574	0.0339104	0	0
ENSSSCG00000038706	C1QC	complement C1q C chain [Source:VGNC Symbol;Acc:VGNC:85978]	209.169	401.124	-1.09792	0.0277848	0	0
ENSSSCG00000033512	C1QB	complement C1q B chain [Source:VGNC Symbol;Acc:VGNC:85977]	55.5694	118.15	-1.24675	0.0350625	9.91149e-279	9.02953e-277
ENSSSCG00000028108	ASAP3	ArfGAP with SH3 domain, ankyrin repeat and PH domain 3 [Source:VGNC Symbol;Acc:VGNC:85559]	1.28276	5.43893	-2.23934	0.10529	1.07113e-100	3.0876e-99
ENSSSCG00000032710	E2F2	E2F transcription factor 2 [Source:VGNC Symbol;Acc:VGNC:87513]	3.29719	1.23203	1.22722	0.134716	1.45681e-21	1.09912e-20
ENSSSCG00000024260	RPL11	ribosomal protein L11 [Source:VGNC Symbol;Acc:VGNC:98603]	36.4881	15.1705	1.10261	0.0470887	5.49441e-123	1.97474e-121
ENSSSCG00000003763	IFI44	interferon induced protein 44 [Source:VGNC Symbol;Acc:VGNC:97102]	11.4773	42.0434	-2.03375	0.0432179	0	0
ENSSSCG00000027660	IFI44L	interferon induced protein 44 like [Source:VGNC Symbol;Acc:VGNC:97103]	12.9808	58.8066	-2.34257	0.0386063	0	0
ENSSSCG00000026257	STMN1	stathmin 1 [Source:VGNC Symbol;Acc:VGNC:93560]	42.6809	5.82961	2.70576	0.101066	2.71645e-158	1.29629e-156
ENSSSCG00000026181	AKTIP	AKT interacting protein [Source:VGNC Symbol;Acc:VGNC:85233]	6.52967	2.5251	1.18731	0.116536	3.86934e-26	3.39959e-25
ENSSSCG00000040286	CYLD	CYLD lysine 63 deubiquitinase [Source:VGNC Symbol;Acc:VGNC:87130]	21.6512	8.74167	1.14887	0.0358292	2.1916e-227	1.55567e-225
ENSSSCG00000040887	HEATR3	terminal nucleotidyltransferase 4B [Source:VGNC Symbol;Acc:VGNC:98649]	3.88145	8.60352	-1.30928	0.0450798	3.41471e-187	1.95869e-185
ENSSSCG00000037066	GADD45A	growth arrest and DNA damage inducible alpha [Source:VGNC Symbol;Acc:VGNC:88316]	15.1143	2.40452	2.48505	0.0915951	1.93458e-162	9.52529e-161
ENSSSCG00000032043	SLC35D1	solute carrier family 35 member D1 [Source:VGNC Symbol;Acc:VGNC:98614]	28.2735	4.61951	2.44942	0.0419551	0	0
ENSSSCG00000002849	SHCBP1	SHC binding and spindle associated 1 [Source:VGNC Symbol;Acc:VGNC:92839]	4.01458	0.314374	3.46166	0.197345	1.53077e-69	3.14954e-68
ENSSSCG00000022312	RHPN2	rhophilin Rho GTPase binding protein 2 [Source:VGNC Symbol;Acc:VGNC:98548]	2.23095	6.63367	-1.73175	0.103317	8.10193e-64	1.5439e-62
ENSSSCG00000031912	ENSSSCG00000031912		24.7411	2.53836	3.11562	0.143497	4.66099e-105	1.41794e-103
ENSSSCG00000012893	UNC93B1	unc-93 homolog B1, TLR signaling regulator [Source:VGNC Symbol;Acc:VGNC:94712]	36.1623	70.4372	-1.12029	0.0331208	1.50183e-252	1.23005e-250
ENSSSCG00000014316	TGFBI	transforming growth factor beta induced [Source:VGNC Symbol;Acc:VGNC:93930]	8.59783	0.52124	3.85764	0.160621	2.84825e-128	1.06879e-126
ENSSSCG00000012909	PTPRCAP	protein tyrosine phosphatase receptor type C associated protein [Source:VGNC Symbol;Acc:VGNC:91985]	7.21561	13.2581	-1.00768	0.117383	2.81141e-19	1.95651e-18
ENSSSCG00000014326	KIF20A	kinesin family member 20A [Source:VGNC Symbol;Acc:VGNC:89462]	3.74304	0.404146	3.04321	0.168007	7.75369e-74	1.68484e-72
ENSSSCG00000043175	LOC100627892		10.3788	4.35993	1.04757	0.172156	3.34027e-11	1.58775e-10
ENSSSCG00000014336	EGR1	early growth response 1 [Source:VGNC Symbol;Acc:VGNC:87590]	48.4271	7.33763	2.55947	0.0729614	5.99268e-270	5.2897e-268
ENSSSCG00000013408	ADM	adrenomedullin [Source:VGNC Symbol;Acc:VGNC:85144]	6.37398	2.56178	1.14106	0.108367	1.15605e-27	1.06866e-26
ENSSSCG00000014349	STING1	stimulator of interferon response cGAMP interactor 1 [Source:VGNC Symbol;Acc:VGNC:93547]	1.88529	4.55913	-1.41258	0.139696	1.35984e-25	1.17655e-24
ENSSSCG00000014362	HBEGF	heparin binding EGF like growth factor [Source:VGNC Symbol;Acc:VGNC:88792]	14.2399	5.0928	1.32284	0.0616088	5.57032e-104	1.65612e-102
ENSSSCG00000022689	GADD45B	growth arrest and DNA damage inducible beta [Source:VGNC Symbol;Acc:VGNC:88317]	7.61033	1.34017	2.33988	0.101871	4.53388e-117	1.53557e-115
ENSSSCG00000013983	JMJD4	jumonji domain containing 4 [Source:VGNC Symbol;Acc:VGNC:89286]	3.92562	7.11119	-1.00616	0.0746432	6.04042e-43	8.1219e-42
ENSSSCG00000014369	CD14	CD14 molecule [Source:VGNC Symbol;Acc:VGNC:86389]	6.03297	16.1791	-1.57775	0.0650756	6.01963e-131	2.3045e-129
ENSSSCG00000012963	SART1	spliceosome associated factor 1, recruiter of U4/U6.U5 tri-snRNP [Source:VGNC Symbol;Acc:VGNC:92582]	14.583	6.34667	1.03444	0.0562151	3.18074e-77	7.19616e-76
ENSSSCG00000032366	MOB3A	MOB kinase activator 3A [Source:VGNC Symbol;Acc:VGNC:90292]	5.13026	9.68993	-1.07274	0.063666	2.23088e-65	4.33849e-64
ENSSSCG00000044449	ENSSSCG00000044449		3.62485	7.37584	-1.14241	0.161774	3.39096e-14	1.8756e-13
ENSSSCG00000023178	BATF2	basic leucine zipper ATF-like transcription factor 2 [Source:VGNC Symbol;Acc:VGNC:85759]	1.68873	9.97023	-2.71631	0.125302	1.30285e-104	3.93534e-103
ENSSSCG00000013418	CFD	complement factor D [Source:VGNC Symbol;Acc:VGNC:86609]	16.1067	3.55163	2.01311	0.103303	5.76355e-85	1.42095e-83
ENSSSCG00000013030	PRDX5	peroxiredoxin 5 [Source:VGNC Symbol;Acc:VGNC:91784]	4.8182	2.00183	1.10261	0.0789191	4.49901e-46	6.41919e-45
ENSSSCG00000021620	STIP1	stress induced phosphoprotein 1 [Source:VGNC Symbol;Acc:VGNC:93548]	29.1813	10.5167	1.30978	0.0472158	4.23872e-171	2.20828e-169
ENSSSCG00000028025	WDR74	WD repeat domain 74 [Source:VGNC Symbol;Acc:VGNC:94940]	4.24036	1.58903	1.23428	0.129361	2.46426e-23	1.97931e-22
ENSSSCG00000014540	FTH1	ferritin heavy chain 1 [Source:NCBI gene (formerly Entrezgene);Acc:397030]	10318.6	19264.4	-1.05747	0.0407445	3.63558e-150	1.62135e-148
ENSSSCG00000013073	FADS3	fatty acid desaturase 3 [Source:VGNC Symbol;Acc:VGNC:87877]	2.67597	0.343161	2.78069	0.230892	7.80318e-34	8.68288e-33
ENSSSCG00000024015	FADS1	fatty acid desaturase 1 [Source:VGNC Symbol;Acc:VGNC:87875]	2.81382	6.12314	-1.26852	0.0929409	3.53473e-44	4.84065e-43
ENSSSCG00000013087	TKFC	triokinase and FMN cyclase [Source:VGNC Symbol;Acc:VGNC:100872]	6.71269	2.93007	1.02016	0.0868403	2.01207e-33	2.21146e-32
ENSSSCG00000014039	RGS14	regulator of G protein signaling 14 [Source:VGNC Symbol;Acc:VGNC:92261]	2.60413	0.378563	2.58633	0.190582	2.5134e-42	3.32957e-41
ENSSSCG00000014041	MXD3	MAX dimerization protein 3 [Source:VGNC Symbol;Acc:VGNC:100175]	3.58472	0.841861	1.91556	0.184699	9.03933e-26	7.84483e-25
ENSSSCG00000039252	TCN1	transcobalamin 1 [Source:VGNC Symbol;Acc:VGNC:93829]	8.81953	38.3664	-2.2804	0.0525089	0	0
ENSSSCG00000033703	FAM111A	FAM111 trypsin like peptidase A [Source:VGNC Symbol;Acc:VGNC:87888]	11.2903	45.8946	-2.18208	0.0388189	0	0
ENSSSCG00000013147	FAM111B	FAM111 trypsin like peptidase B [Source:VGNC Symbol;Acc:VGNC:87889]	16.5624	48.8144	-1.72262	0.0393711	0	0
ENSSSCG00000013181	SERPING1	serpin family G member 1 [Source:VGNC Symbol;Acc:VGNC:92745]	21.4557	99.4148	-2.37026	0.0442108	0	0
ENSSSCG00000025588	FJX1	four-jointed box kinase 1 [Source:VGNC Symbol;Acc:VGNC:88142]	117.825	29.1626	1.85447	0.029887	0	0
ENSSSCG00000023379	UBE2L6	ubiquitin conjugating enzyme E2 L6 [Source:VGNC Symbol;Acc:VGNC:94647]	8.05236	30.1206	-2.06466	0.0571001	1.24316e-286	1.18981e-284
ENSSSCG00000014073	HEXB	hexosaminidase subunit beta [Source:VGNC Symbol;Acc:VGNC:88861]	26.6253	65.0113	-1.44396	0.0421763	2.48165e-258	2.08263e-256
ENSSSCG00000023709	PTPRJ	protein tyrosine phosphatase receptor type J [Source:VGNC Symbol;Acc:VGNC:91990]	9.54146	18.1788	-1.08853	0.0330883	4.56068e-239	3.53162e-237
ENSSSCG00000033453	BST2	bone marrow stromal cell antigen 2 [Source:VGNC Symbol;Acc:VGNC:85897]	6.95011	43.5648	-2.8035	0.0687089	0	0
ENSSSCG00000037025	PLVAP	plasmalemma vesicle associated protein [Source:VGNC Symbol;Acc:VGNC:91577]	12.389	2.83411	1.9703	0.0991185	2.41504e-88	6.20553e-87
ENSSSCG00000013236	MYBPC3	myosin binding protein C3 [Source:VGNC Symbol;Acc:VGNC:90501]	3.48491	0.56949	2.46071	0.123723	2.31014e-88	5.94496e-87
ENSSSCG00000013260	MDK	midkine [Source:VGNC Symbol;Acc:VGNC:100167]	8.48883	15.8297	-1.04283	0.0911813	6.82627e-32	7.20523e-31
ENSSSCG00000013839	RASAL3	RAS protein activator like 3 [Source:VGNC Symbol;Acc:VGNC:92106]	3.68246	1.58428	1.02742	0.127434	2.13314e-17	1.3734e-16
ENSSSCG00000014121	ZFYVE16	zinc finger FYVE-type containing 16 [Source:VGNC Symbol;Acc:VGNC:95157]	10.4928	19.0883	-1.02123	0.0409569	8.30345e-139	3.38415e-137
ENSSSCG00000013835	CASP14	caspase 14 [Source:VGNC Symbol;Acc:VGNC:86201]	4.34871	0.944129	2.03674	0.1335	6.04723e-53	9.68239e-52
ENSSSCG00000014123	FAM151B	family with sequence similarity 151 member B [Source:VGNC Symbol;Acc:VGNC:87910]	3.65741	7.23068	-1.12707	0.0907054	3.47755e-37	4.09989e-36
ENSSSCG00000031117	DHFR	dihydrofolate reductase [Source:NCBI gene (formerly Entrezgene);Acc:100525912]	7.22624	2.4996	1.35292	0.139178	5.4167e-24	4.45792e-23
ENSSSCG00000014133	RPS23	ribosomal protein S23 [Source:NCBI gene (formerly Entrezgene);Acc:396638]	130.513	57.5175	1.00856	0.0863641	4.84237e-33	5.27122e-32
ENSSSCG00000013784	DNAJB1	DnaJ heat shock protein family (Hsp40) member B1 [Source:VGNC Symbol;Acc:VGNC:96614]	142.155	9.0609	3.81006	0.0371682	0	0
ENSSSCG00000040861	ENSSSCG00000040861		3.78418	0	5.45332	1.04367	9.10839e-10	3.9544e-09
ENSSSCG00000014149	MEF2C	myocyte enhancer factor 2C [Source:VGNC Symbol;Acc:VGNC:90127]	3.19305	0.293466	3.2635	0.134435	9.32944e-131	3.55562e-129
ENSSSCG00000013772	ASF1B	anti-silencing function 1B histone chaperone [Source:VGNC Symbol;Acc:VGNC:85574]	3.27628	0.510898	2.50654	0.215178	1.00411e-31	1.05463e-30
ENSSSCG00000013307	LMO2	LIM domain only 2 [Source:VGNC Symbol;Acc:VGNC:89765]	9.25454	22.0596	-1.41067	0.067901	2.09176e-97	5.82274e-96
ENSSSCG00000024791	CD59	CD59 molecule [Source:VGNC Symbol;Acc:VGNC:99615]	5.67694	0.308451	4.02003	0.256836	4.1087e-56	6.97865e-55
ENSSSCG00000039731	GLRX	glutaredoxin [Source:NCBI gene (formerly Entrezgene);Acc:397463]	65.9042	198.409	-1.74813	0.0783736	6.56947e-111	2.12367e-109
ENSSSCG00000014171	ERAP1	endoplasmic reticulum aminopeptidase 1 [Source:VGNC Symbol;Acc:VGNC:87757]	6.20777	14.4411	-1.37409	0.0561234	5.35752e-134	2.09337e-132
ENSSSCG00000027860	ERAP2	endoplasmic reticulum aminopeptidase 2 [Source:VGNC Symbol;Acc:VGNC:87758]	3.5459	12.0407	-1.91914	0.0520677	7.82351e-298	7.93341e-296
ENSSSCG00000013352	E2F8	E2F transcription factor 8 [Source:VGNC Symbol;Acc:VGNC:87519]	2.90358	0.346923	2.88512	0.186411	1.72333e-54	2.82023e-53
ENSSSCG00000024072	P2RY11	purinergic receptor P2Y11 [Source:VGNC Symbol;Acc:VGNC:100317]	8.97323	18.266	-1.17187	0.0747909	4.0699e-57	7.04622e-56
ENSSSCG00000028512	LDLR	low density lipoprotein receptor [Source:VGNC Symbol;Acc:VGNC:89671]	2.57376	7.90507	-1.77789	0.0566808	1.35019e-216	9.20075e-215
ENSSSCG00000033786	RRAS2		3.11534	0.842911	1.7036	0.195405	3.03688e-19	2.10824e-18
ENSSSCG00000039373	SNX24	sorting nexin 24 [Source:VGNC Symbol;Acc:VGNC:93315]	2.66636	5.71664	-1.24978	0.0789986	3.71601e-58	6.52639e-57
ENSSSCG00000014255	SLC12A2	solute carrier family 12 member 2 [Source:VGNC Symbol;Acc:VGNC:92922]	3.28391	0.439097	2.73346	0.116102	5.71204e-123	2.04864e-121
ENSSSCG00000013599	ANGPTL4	angiopoietin like 4 [Source:VGNC Symbol;Acc:VGNC:85306]	6.58699	0.699439	3.05648	0.146788	8.39444e-97	2.32533e-95
ENSSSCG00000013573	TRAPPC5	trafficking protein particle complex 5 [Source:VGNC Symbol;Acc:VGNC:94377]	5.61284	2.34158	1.00825	0.216034	1.13799e-07	4.20172e-07
ENSSSCG00000020915	P4HA2	prolyl 4-hydroxylase subunit alpha 2 [Source:VGNC Symbol;Acc:VGNC:91133]	3.63136	1.02634	1.65583	0.127348	1.2894e-39	1.60103e-38
ENSSSCG00000013556	ADGRE1	adhesion G protein-coupled receptor E1 [Source:VGNC Symbol;Acc:VGNC:85124]	8.03626	19.1184	-1.41015	0.0364411	0	0
ENSSSCG00000014303	JADE2	jade family PHD finger 2 [Source:VGNC Symbol;Acc:VGNC:89267]	1.48642	4.90469	-1.8814	0.0854347	5.71468e-108	1.78633e-106
ENSSSCG00000030546	HSD11B1L	hydroxysteroid 11-beta dehydrogenase 1 like [Source:VGNC Symbol;Acc:VGNC:88984]	12.1014	5.06395	1.06358	0.127334	1.62527e-18	1.0918e-17
ENSSSCG00000013517	UHRF1	ubiquitin like with PHD and ring finger domains 1 [Source:VGNC Symbol;Acc:VGNC:94689]	3.73569	0.848626	1.95641	0.147696	1.6043e-40	2.03053e-39
ENSSSCG00000014565	IFITM1		32.3159	159.837	-2.46472	0.035057	0	0
ENSSSCG00000014565	LOC100519082		32.3159	159.837	-2.46472	0.035057	0	0
ENSSSCG00000032436	LOC100626247		6.16709	21.3807	-1.95549	0.0888435	8.67369e-108	2.70632e-106
ENSSSCG00000038912	IFITM3	interferon induced transmembrane protein 3 [Source:NCBI gene (formerly Entrezgene);Acc:100518544]	91.4499	356.238	-2.12202	0.0398371	0	0
ENSSSCG00000012853	IRF7	interferon regulatory factor 7 [Source:VGNC Symbol;Acc:VGNC:89210]	15.4881	47.8791	-1.78573	0.0499277	9.0009e-281	8.24405e-279
ENSSSCG00000033260	TNNI2	troponin I2, fast skeletal type [Source:VGNC Symbol;Acc:VGNC:94283]	3.97923	0.969966	1.85015	0.238139	1.33903e-15	7.92626e-15
ENSSSCG00000039243	CD81	CD81 molecule [Source:VGNC Symbol;Acc:VGNC:86431]	41.8325	123.979	-1.72685	0.0310286	0	0
ENSSSCG00000021597	PHLDA2	pleckstrin homology like domain family A member 2 [Source:VGNC Symbol;Acc:VGNC:91397]	8.69783	2.89535	1.38007	0.196272	4.966e-14	2.72818e-13
ENSSSCG00000031769	CTTN	cortactin [Source:VGNC Symbol;Acc:VGNC:87081]	4.80652	1.62531	1.38914	0.0988204	1.77716e-46	2.55706e-45
ENSSSCG00000037900	CCND1	cyclin D1 [Source:VGNC Symbol;Acc:VGNC:86352]	2.56738	0.0545145	5.03895	0.595937	8.23106e-19	5.61571e-18
ENSSSCG00000019775	ENSSSCG00000019775		2.36859	0.266419	2.05608	1.17197	0.00305555	0.00686265
ENSSSCG00000009671	PBK	PDZ binding kinase [Source:VGNC Symbol;Acc:VGNC:91200]	3.81131	0.513498	2.70816	0.192768	3.07244e-45	4.31155e-44
ENSSSCG00000048391	ENSSSCG00000048391		3.59882	0.551621	2.36687	0.539004	1.60821e-06	5.33544e-06
ENSSSCG00000009680	EXTL3	exostosin like glycosyltransferase 3 [Source:VGNC Symbol;Acc:VGNC:87850]	2.13643	5.06744	-1.41144	0.0773227	5.5642e-76	1.24726e-74
ENSSSCG00000026044	FDFT1	farnesyl-diphosphate farnesyltransferase 1 [Source:VGNC Symbol;Acc:VGNC:88076]	4.70197	1.96523	1.09695	0.0580574	2.43564e-81	5.771e-80
ENSSSCG00000009704	HMGB2	high mobility group box 2 [Source:VGNC Symbol;Acc:VGNC:88902]	10.5928	4.5644	1.0514	0.0487745	1.0495e-104	3.18137e-103
ENSSSCG00000009720	DDX60	DExD/H-box helicase 60 [Source:VGNC Symbol;Acc:VGNC:87234]	2.53988	17.0058	-2.89542	0.0622568	0	0
ENSSSCG00000010214	CDK1	cyclin dependent kinase 1 [Source:NCBI gene (formerly Entrezgene);Acc:100155762]	3.18264	0.305205	3.20376	0.152615	2.11886e-98	5.94678e-97
ENSSSCG00000038904	FRAT2	FRAT regulator of WNT signaling pathway 2 [Source:HGNC Symbol;Acc:HGNC:16048]	1.89588	4.33067	-1.33334	0.135572	1.6498e-24	1.38181e-23
ENSSSCG00000037735	HCAR2		6.3958	15.6928	-1.44928	0.0756096	2.44866e-83	5.9339e-82
ENSSSCG00000026302	MKI67	marker of proliferation Ki-67 [Source:VGNC Symbol;Acc:VGNC:90244]	3.91207	0.430607	3.01904	0.0897379	1.26686e-248	1.02773e-246
ENSSSCG00000023374	SRGN	serglycin [Source:VGNC Symbol;Acc:VGNC:93456]	255.733	781.347	-1.77057	0.0279415	0	0
ENSSSCG00000029226	UBC	ubiquitin C [Source:VGNC Symbol;Acc:VGNC:94638]	318.239	141.155	1.01184	0.0207916	0	0
ENSSSCG00000009778	RILPL2	Rab interacting lysosomal protein like 2 [Source:VGNC Symbol;Acc:VGNC:92305]	7.65907	18.2794	-1.40944	0.0548712	4.81484e-147	2.09784e-145
ENSSSCG00000032821	FRAT1	FRAT regulator of WNT signaling pathway 1 [Source:HGNC Symbol;Acc:HGNC:3944]	0.979863	3.56666	-1.98928	0.277089	1.58615e-13	8.47605e-13
ENSSSCG00000010261	PPA1	inorganic pyrophosphatase 1 [Source:VGNC Symbol;Acc:VGNC:96757]	29.5777	68.2132	-1.3601	0.0557132	2.8483e-133	1.10532e-131
ENSSSCG00000009791	RSRC2	arginine and serine rich coiled-coil 2 [Source:VGNC Symbol;Acc:VGNC:92488]	41.16	15.0791	1.28813	0.0375562	1.42077e-259	1.21021e-257
ENSSSCG00000010290	MCU	mitochondrial calcium uniporter [Source:VGNC Symbol;Acc:VGNC:90085]	3.57706	1.27219	1.31822	0.129882	6.60955e-26	5.76845e-25
ENSSSCG00000036865	SDS	serine dehydratase [Source:HGNC Symbol;Acc:HGNC:10691]	18.0325	34.7584	-1.09495	0.065603	2.98806e-64	5.73897e-63
ENSSSCG00000009881	OAS2	2'-5'-oligoadenylate synthetase 2 [Source:VGNC Symbol;Acc:VGNC:91007]	28.0458	90.8756	-1.85669	0.0316157	0	0
ENSSSCG00000046640	OAS1	2'-5'-oligoadenylate synthetase 1 [Source:HGNC Symbol;Acc:HGNC:8086]	115.725	379.509	-1.87365	0.0355932	0	0
ENSSSCG00000009886	TRAFD1	TRAF-type zinc finger domain containing 1 [Source:VGNC Symbol;Acc:VGNC:94367]	10.4918	20.3591	-1.11176	0.053302	2.35e-98	6.58464e-97
ENSSSCG00000010370	ANXA8	annexin A8 [Source:NCBI gene (formerly Entrezgene);Acc:100155930]	3.27407	0.0600536	5.53287	0.263626	1.73468e-99	4.93357e-98
ENSSSCG00000010445	ANKRD22	ankyrin repeat domain 22 [Source:VGNC Symbol;Acc:VGNC:85329]	2.32393	7.75698	-1.89368	0.111485	3.27107e-65	6.35415e-64
ENSSSCG00000024495	ENSSSCG00000024495		42.5365	119.854	-1.65077	0.0495955	8.19741e-244	6.46533e-242
ENSSSCG00000010451	IFIT2	interferon induced protein with tetratricopeptide repeats 2 [Source:VGNC Symbol;Acc:VGNC:89034]	22.8666	189.218	-3.21127	0.0341718	0	0
ENSSSCG00000010452	IFIT1	interferon-induced protein with tetratricopeptide repeats 1 [Source:NCBI gene (formerly Entrezgene);Acc:100153038]	70.5996	453.23	-2.84265	0.0203458	0	0
ENSSSCG00000010454	IFIT5	interferon induced protein with tetratricopeptide repeats 5 [Source:HGNC Symbol;Acc:HGNC:13328]	14.0594	60.4334	-2.26344	0.033748	0	0
ENSSSCG00000010461	ANKRD1	ankyrin repeat domain 1 [Source:VGNC Symbol;Acc:VGNC:85321]	13.5536	0.339505	5.097	0.215244	2.16994e-125	7.98426e-124
ENSSSCG00000009962	TFIP11	tuftelin interacting protein 11 [Source:NCBI gene (formerly Entrezgene);Acc:768099]	33.983	13.7154	1.14637	0.0414799	6.62409e-170	3.43003e-168
ENSSSCG00000010471	KIF11	kinesin family member 11 [Source:VGNC Symbol;Acc:VGNC:89452]	6.84288	0.696148	3.13523	0.115725	3.57221e-162	1.75378e-160
ENSSSCG00000051054	ENSSSCG00000051054		1.71711	7.94442	-2.36175	0.110747	3.10842e-101	8.99067e-100
ENSSSCG00000010497	ENTPD1	ectonucleoside triphosphate diphosphohydrolase 1 [Source:VGNC Symbol;Acc:VGNC:97977]	1.69326	7.3394	-2.28257	0.0668385	6.41095e-256	5.35377e-254
ENSSSCG00000029781	SELENOM	selenoprotein M [Source:NCBI gene (formerly Entrezgene);Acc:100302025]	2.16643	0.161399	3.364	0.551531	2.14436e-10	9.68232e-10
ENSSSCG00000010507	TLL2	tolloid like 2 [Source:VGNC Symbol;Acc:VGNC:94019]	2.82014	0.490808	2.36354	0.118944	3.41772e-88	8.76871e-87
ENSSSCG00000010026	PIK3IP1	phosphoinositide-3-kinase interacting protein 1 [Source:VGNC Symbol;Acc:VGNC:91444]	3.95143	1.61066	1.13191	0.0684615	3.68501e-63	6.95984e-62
ENSSSCG00000037536	SLC25A28	solute carrier family 25 member 28 [Source:VGNC Symbol;Acc:VGNC:93005]	8.7339	24.9061	-1.66832	0.0732007	7.58141e-116	2.54747e-114
[truncated: 539 more rows]

## Sheet: YC-2020_vs_NC_18h
ENSG_ID	Gene_SYMBOL	description	YC-2020_18h_mean_FPKM	NC_18h_mean_FPKM	log2FoldChange (LFC)	standard error of LFC	pvalue	FDR-adjusted pvalue (padj)
[truncated: 59 more rows]

[truncated: 2 more sheets: YC-2020_vs_NC_28h, YC-2020_vs_NC_38h]
