# Supplementary material for: The transcriptional characteristics of NADC34-like PRRSV in porcine alveolar macrophages
Source: Front Microbiol. 2022 Oct 19;13:1022481. doi: 10.3389/fmicb.2022.1022481 (PMC9629508; doi:10.3389/fmicb.2022.1022481)
Supplement: Supplementary file 7 [file Table_4.XLSX]

## Sheet: Sheet1
Table S4 The immune-related gene markers involved in this study
Gene_type/source	Gene_SYMBOL
pattern recognition receptors (TLRs)	TLR3, TLR8, MAVS
tumor necrosis factor (TNF)	TNF
interferons (IFNs)	IFN-ALPHAOMEGA, IFNB1
interleukins (ILs)	IL1A, IL1B, IL10, IL11, IL18
chemokines	CXCL8, CXCL10, AMCF-II, CCR1, CCR5, CCL2, CCL4, CCL5, CCL8, CCL20, CCL24, CCL3L1
interferon regulator factors (IRFs)	IRF1, IRF3, IRF7
inflammation-inducing factors	PPBP, FSTL1, MARCO
NF-κB pathway	NFKBIA, NFKBIZ, TNFAIP3
JAK-STAT pathway	JAK1, JAK2, JAK3, STAT1, STAT2, STAT3, SOCS1, SOCS3
interferon-stimulated genes (ISGs)	ISG12(A), ISG15, ISG20, GBP1, GBP2, OAS1, OAS2, OASL, MX1, MX2, IFIT1, IFIT5, IFITM1, IFITM3, GVIN1, RTP4, NMI, PARP9, IFIH1, RSAD2, BST2, ZC3HAV1, DCP1A
antigen processing and presentation pathway	SLA-DMA, SLA-DMB, SLA-DQA1, SLA-DQB1, SLA-DOA, SLA-DOB1, SLA-DRA, SLA-DRB1, SLA-2, SLA-6(7), SLA-8, TAP1, TAP2, PSMB8, PSMB9
function suppressors of T and NK cells	CD96, TIGIT, SAMHD1, IDO1, TGFB2
