# Supplementary material for: The transcriptional characteristics of NADC34-like PRRSV in porcine alveolar macrophages
Source: Front Microbiol. 2022 Oct 19;13:1022481. doi: 10.3389/fmicb.2022.1022481 (PMC9629508; doi:10.3389/fmicb.2022.1022481)
Supplement: Supplementary file 8 [file Table_5.XLSX]

## Sheet: Sheet1
Table S5 Information about the gene members in each module
ENSG_ID	Gene_SYMBOL	Module	description
ENSSSCG00000014540	FTH1	darkgrey	ferritin heavy chain 1 [Source:NCBI gene (formerly Entrezgene);Acc:397030]
ENSSSCG00000050793	ssc-mir-10390	darkgrey	ssc-mir-10390 [Source:miRBase;Acc:MI0033404]
ENSSSCG00000018075	COX1	blue	mitochondrially encoded cytochrome c oxidase I [Source:VGNC Symbol;Acc:VGNC:99790]
ENSSSCG00000018082	COX3	darkgrey	mitochondrially encoded cytochrome c oxidase III [Source:VGNC Symbol;Acc:VGNC:99792]
ENSSSCG00000018078	COX2	darkgrey	mitochondrially encoded cytochrome c oxidase II [Source:VGNC Symbol;Acc:VGNC:99791]
ENSSSCG00000003153	FTL	blue	ferritin light chain [Source:NCBI gene (formerly Entrezgene);Acc:397035]
ENSSSCG00000018081	ATP6	darkgrey	ATP synthase F0 subunit 6 [Source:NCBI gene (formerly Entrezgene);Acc:808506]
ENSSSCG00000018080	ATP8	darkgrey	mitochondrially encoded ATP synthase membrane subunit 8 [Source:VGNC Symbol;Acc:VGNC:99789]
ENSSSCG00000018086	ND4L	darkgrey	NADH dehydrogenase subunit 4L [Source:NCBI gene (formerly Entrezgene);Acc:808509]
ENSSSCG00000032241	GPNMB	greenyellow	glycoprotein nmb [Source:VGNC Symbol;Acc:VGNC:88593]
ENSSSCG00000040793	CTSD	mediumorchid	cathepsin D [Source:NCBI gene (formerly Entrezgene);Acc:494568]
ENSSSCG00000018092	ND6	darkgrey	mitochondrially encoded NADH:ubiquinone oxidoreductase core subunit 6 [Source:VGNC Symbol;Acc:VGNC:99797]
ENSSSCG00000018091	ND5	darkgrey	mitochondrially encoded NADH:ubiquinone oxidoreductase core subunit 5 [Source:VGNC Symbol;Acc:VGNC:99796]
ENSSSCG00000018087	ND4	darkgrey	mitochondrially encoded NADH:ubiquinone oxidoreductase core subunit 4 [Source:VGNC Symbol;Acc:VGNC:99795]
ENSSSCG00000032474	CXCL10	darkorange	C-X-C motif chemokine ligand 10 [Source:VGNC Symbol;Acc:VGNC:87101]
ENSSSCG00000009216	SPP1	darkorange	secreted phosphoprotein 1 [Source:VGNC Symbol;Acc:VGNC:93419]
ENSSSCG00000018069	ND2	darkgrey	NADH dehydrogenase subunit 2 [Source:NCBI gene (formerly Entrezgene);Acc:808502]
ENSSSCG00000010948	CTSL	darkgrey	cathepsin L [Source:HGNC Symbol;Acc:HGNC:2537]
ENSSSCG00000012119	TMSB4X	greenyellow	thymosin beta 4 X-linked [Source:NCBI gene (formerly Entrezgene);Acc:733606]
ENSSSCG00000008957	AMCF-II	darkorange	alveolar macrophage-derived chemotactic factor-II [Source:NCBI gene (formerly Entrezgene);Acc:396900]
ENSSSCG00000034846	ENSSSCG00000034846	lavenderblush2
ENSSSCG00000032857	S100A12	darkorange	S100 calcium binding protein A12 [Source:VGNC Symbol;Acc:VGNC:92538]
ENSSSCG00000016991	DUSP1	blue	dual specificity phosphatase 1 [Source:VGNC Symbol;Acc:VGNC:87476]
ENSSSCG00000008953	CXCL8	darkorange	C-X-C motif chemokine ligand 8 [Source:VGNC Symbol;Acc:VGNC:87106]
ENSSSCG00000008245	TMSB10	lavenderblush2	thymosin beta 10 [Source:NCBI gene (formerly Entrezgene);Acc:100037998]
ENSSSCG00000023374	SRGN	blue	serglycin [Source:VGNC Symbol;Acc:VGNC:93456]
ENSSSCG00000048719	ENSSSCG00000048719	darkgreen
ENSSSCG00000010452	IFIT1	darkorange	interferon-induced protein with tetratricopeptide repeats 1 [Source:NCBI gene (formerly Entrezgene);Acc:100153038]
ENSSSCG00000018065	ND1	darkgrey	mitochondrially encoded NADH:ubiquinone oxidoreductase core subunit 1 [Source:VGNC Symbol;Acc:VGNC:99793]
ENSSSCG00000027357	CSTB	mediumorchid	cystatin B [Source:VGNC Symbol;Acc:VGNC:97952]
ENSSSCG00000029160	ENSSSCG00000029160	blue
ENSSSCG00000011033	VIM	indianred4	vimentin [Source:VGNC Symbol;Acc:VGNC:95565]
ENSSSCG00000008090	IL1A	violet	interleukin 1 alpha [Source:VGNC Symbol;Acc:VGNC:89091]
ENSSSCG00000018094	CYTB	darkorange	cytochrome b [Source:NCBI gene (formerly Entrezgene);Acc:808513]
ENSSSCG00000040575	ISG15	darkorange	ISG15 ubiquitin like modifier [Source:VGNC Symbol;Acc:VGNC:89223]
ENSSSCG00000032708	Metazoa_SRP	lavenderblush2	Metazoan signal recognition particle RNA [Source:RFAM;Acc:RF00017]
ENSSSCG00000012173	SAT1	darkorange	spermidine/spermine N1-acetyltransferase 1 [Source:NCBI gene (formerly Entrezgene);Acc:397645]
ENSSSCG00000041596	ENSSSCG00000041596	lavenderblush2
ENSSSCG00000004489	EEF1A1	brown2	eukaryotic translation elongation factor 1 alpha 1 [Source:NCBI gene (formerly Entrezgene);Acc:574059]
ENSSSCG00000038031	CPSF6	brown2	cleavage and polyadenylation specific factor 6 [Source:VGNC Symbol;Acc:VGNC:86962]
ENSSSCG00000018061	ENSSSCG00000018061	brown2
ENSSSCG00000018033	UBB	grey60	ubiquitin B [Source:VGNC Symbol;Acc:VGNC:98389]
ENSSSCG00000008648	RSAD2	darkorange	radical S-adenosyl methionine domain containing 2 [Source:VGNC Symbol;Acc:VGNC:92472]
ENSSSCG00000017024	CCNG1	mediumorchid	cyclin G1 [Source:VGNC Symbol;Acc:VGNC:86357]
ENSSSCG00000022230	CD9	brown2	CD9 molecule [Source:VGNC Symbol;Acc:VGNC:103224]
ENSSSCG00000046640	OAS1	darkorange	2'-5'-oligoadenylate synthetase 1 [Source:HGNC Symbol;Acc:HGNC:8086]
ENSSSCG00000004233	SMPDL3A	brown2	sphingomyelin phosphodiesterase acid like 3A [Source:VGNC Symbol;Acc:VGNC:93265]
ENSSSCG00000001770	CTSH	mediumorchid	cathepsin H [Source:VGNC Symbol;Acc:VGNC:87077]
ENSSSCG00000012077	MX1	paleturquoise	MX dynamin like GTPase 1 [Source:VGNC Symbol;Acc:VGNC:98143]
ENSSSCG00000002535	HSP90AA1	coral2	heat shock protein 90 alpha family class A member 1 [Source:NCBI gene (formerly Entrezgene);Acc:397028]
ENSSSCG00000028355	ACTG1	mediumorchid	actin gamma 1 [Source:HGNC Symbol;Acc:HGNC:144]
ENSSSCG00000021443	SGK1	blue	serum/glucocorticoid regulated kinase 1 [Source:VGNC Symbol;Acc:VGNC:92793]
ENSSSCG00000017723	CCL2	brown2	chemokine (C-C motif) ligand 2 [Source:NCBI gene (formerly Entrezgene);Acc:397422]
ENSSSCG00000010281	PSAP	mediumorchid	prosaposin [Source:NCBI gene (formerly Entrezgene);Acc:100153167]
ENSSSCG00000015140	HSPA8	coral2	heat shock protein family A (Hsp70) member 8 [Source:NCBI gene (formerly Entrezgene);Acc:100511890]
ENSSSCG00000018084	ND3	darkorange	mitochondrially encoded NADH:ubiquinone oxidoreductase core subunit 3 [Source:VGNC Symbol;Acc:VGNC:99794]
ENSSSCG00000038706	C1QC	greenyellow	complement C1q C chain [Source:VGNC Symbol;Acc:VGNC:85978]
ENSSSCG00000009403	ITM2B	greenyellow	integral membrane protein 2B [Source:NCBI gene (formerly Entrezgene);Acc:595120]
ENSSSCG00000002452	LGMN	salmon2	legumain [Source:VGNC Symbol;Acc:VGNC:89702]
ENSSSCG00000002383	FOS	blue	Fos proto-onco, AP-1 transcription factor subunit [Source:NCBI gene (formerly Entrezgene);Acc:100144486]
ENSSSCG00000041875	ENSSSCG00000041875	lavenderblush2
ENSSSCG00000040648	CCL8	darkorange	chemokine (C-C motif) ligand 8 [Source:NCBI gene (formerly Entrezgene);Acc:100302703]
ENSSSCG00000035736	CCL24	salmon2	C-C motif chemokine ligand 24 [Source:VGNC Symbol;Acc:VGNC:86340]
ENSSSCG00000005055	LGALS3	brown2	galectin 3 [Source:VGNC Symbol;Acc:VGNC:89694]
ENSSSCG00000038912	IFITM3	darkorange	interferon induced transmembrane protein 3 [Source:NCBI gene (formerly Entrezgene);Acc:100518544]
ENSSSCG00000037274	PTMA	darkgrey	prothymosin alpha [Source:NCBI gene (formerly Entrezgene);Acc:100294684]
ENSSSCG00000025034	LAPTM5	plum2	lysosomal protein transmembrane 5 [Source:VGNC Symbol;Acc:VGNC:89638]
ENSSSCG00000017956	CD68	greenyellow	CD68 molecule [Source:NCBI gene (formerly Entrezgene);Acc:103158530]
ENSSSCG00000032599	ENSSSCG00000032599	lavenderblush2
ENSSSCG00000029226	UBC	coral2	ubiquitin C [Source:VGNC Symbol;Acc:VGNC:94638]
ENSSSCG00000037579	PPBP	darkorange	pro-platelet basic protein [Source:NCBI gene (formerly Entrezgene);Acc:396870]
ENSSSCG00000010451	IFIT2	darkorange	interferon induced protein with tetratricopeptide repeats 2 [Source:VGNC Symbol;Acc:VGNC:89034]
ENSSSCG00000033727	GPX1	brown2	glutathione peroxidase 1 [Source:VGNC Symbol;Acc:VGNC:88652]
ENSSSCG00000011322	CCR1	darkorange	C-C motif chemokine receptor 1 [Source:NCBI gene (formerly Entrezgene);Acc:414374]
ENSSSCG00000037598	SNX10	darkorange	sorting nexin 10 [Source:VGNC Symbol;Acc:VGNC:93303]
ENSSSCG00000034570	IFI6	darkgrey	interferon alpha inducible protein 6 [Source:VGNC Symbol;Acc:VGNC:89033]
ENSSSCG00000004970	RPLP1	lavenderblush2	ribosomal protein lateral stalk subunit P1 [Source:NCBI gene (formerly Entrezgene);Acc:100170119]
ENSSSCG00000036246	GP91-PHOX	brown2	NADPH oxidase heavy chain subunit [Source:NCBI gene (formerly Entrezgene);Acc:397108]
ENSSSCG00000009334	HSPH1	blue	heat shock protein family H (Hsp110) member 1 [Source:NCBI gene (formerly Entrezgene);Acc:100048931]
ENSSSCG00000008769	LOC100520753	brown2
ENSSSCG00000006800	CD53	darkorange	CD53 molecule [Source:VGNC Symbol;Acc:VGNC:86421]
ENSSSCG00000003914	PRDX1	darkgreen	peroxiredoxin 1 [Source:VGNC Symbol;Acc:VGNC:98542]
ENSSSCG00000013366	LDHA	darkgreen	lactate dehydrogenase A [Source:VGNC Symbol;Acc:VGNC:99784]
ENSSSCG00000003088	APOE	mediumorchid	apolipoprotein E [Source:NCBI gene (formerly Entrezgene);Acc:397576]
ENSSSCG00000005453	TXN	darkgreen	thioredoxin [Source:NCBI gene (formerly Entrezgene);Acc:397581]
ENSSSCG00000006588	S100A9	darkgrey	S100 calcium binding protein A9 [Source:VGNC Symbol;Acc:VGNC:92547]
ENSSSCG00000036014	RPLP0	lavenderblush2	ribosomal protein lateral stalk subunit P0 [Source:NCBI gene (formerly Entrezgene);Acc:100049695]
ENSSSCG00000004687	B2M	darkgrey	beta-2-microglobulin [Source:NCBI gene (formerly Entrezgene);Acc:397033]
ENSSSCG00000023971	H3-3A	brown2	H3 histone, family 3A [Source:NCBI gene (formerly Entrezgene);Acc:396970]
ENSSSCG00000040929	TPT1	lavenderblush2	tumor protein, translationally-controlled 1 [Source:NCBI gene (formerly Entrezgene);Acc:397664]
ENSSSCG00000046439	GNG10	darkgreen	G protein subunit gamma 10 [Source:HGNC Symbol;Acc:HGNC:4402]
ENSSSCG00000040317	SOD2	darkorange	superoxide dismutase 2 [Source:NCBI gene (formerly Entrezgene);Acc:100154319]
ENSSSCG00000007522	CTSZ	mediumorchid	cathepsin Z [Source:VGNC Symbol;Acc:VGNC:96084]
ENSSSCG00000016832	IL7R	darkorange	interleukin 7 receptor [Source:VGNC Symbol;Acc:VGNC:89114]
ENSSSCG00000006590	S100A8	darkorange	S100 calcium binding protein A8 [Source:VGNC Symbol;Acc:VGNC:92546]
ENSSSCG00000011038	MRC1	darkorange	mannose receptor C-type 1 [Source:VGNC Symbol;Acc:VGNC:96423]
ENSSSCG00000003165	RPS11	lavenderblush2	ribosomal protein S11 [Source:VGNC Symbol;Acc:VGNC:98605]
ENSSSCG00000003402	PGD	darkgreen	phosphogluconate dehydrogenase [Source:VGNC Symbol;Acc:VGNC:91348]
ENSSSCG00000023715	GNS	darkgrey	glucosamine (N-acetyl)-6-sulfatase [Source:VGNC Symbol;Acc:VGNC:103284]
ENSSSCG00000017202	LOC100521680	paleturquoise
ENSSSCG00000015560	ARPC5	brown2	actin related protein 2/3 complex subunit 5 [Source:VGNC Symbol;Acc:VGNC:85539]
ENSSSCG00000012076	MX2	darkorange	MX dynamin like GTPase 2 [Source:HGNC Symbol;Acc:HGNC:7533]
ENSSSCG00000034555	LOC100520491	darkorange
ENSSSCG00000001502	RPS18	lavenderblush2	ribosomal protein S18 [Source:NCBI gene (formerly Entrezgene);Acc:396980]
ENSSSCG00000004700	PDIA3	skyblue3	protein disulfide isomerase family A member 3 [Source:VGNC Symbol;Acc:VGNC:91272]
ENSSSCG00000044426	ENSSSCG00000044426	blue
ENSSSCG00000034207	CEBPB	darkgreen	CCAAT enhancer binding protein beta [Source:VGNC Symbol;Acc:VGNC:95883]
ENSSSCG00000022343	ENO1	salmon2	enolase 1 [Source:VGNC Symbol;Acc:VGNC:87701]
ENSSSCG00000014016	SQSTM1	lavenderblush2	sequestosome 1 [Source:VGNC Symbol;Acc:VGNC:93445]
ENSSSCG00000013460	OAZ1	blue	ornithine decarboxylase antizyme 1 [Source:VGNC Symbol;Acc:VGNC:98166]
ENSSSCG00000006648	CTSS	mediumorchid	cathepsin S [Source:VGNC Symbol;Acc:VGNC:87079]
ENSSSCG00000007585	ACTB	darkgreen	actin beta [Source:VGNC Symbol;Acc:VGNC:96915]
ENSSSCG00000002919	TYROBP	lightpink3	transmembrane immune signaling adaptor TYROBP [Source:VGNC Symbol;Acc:VGNC:94619]
ENSSSCG00000012365	MSN	darkgreen	moesin [Source:VGNC Symbol;Acc:VGNC:90426]
ENSSSCG00000033310	ENSSSCG00000033310	lightpink3
ENSSSCG00000004177	RPS12	lavenderblush2	ribosomal protein S12 [Source:VGNC Symbol;Acc:VGNC:103165]
ENSSSCG00000029724	RACK1	lavenderblush2	receptor for activated C kinase 1 [Source:VGNC Symbol;Acc:VGNC:100848]
ENSSSCG00000002366	NPC2	greenyellow	NPC intracellular cholesterol transporter 2 [Source:VGNC Symbol;Acc:VGNC:90843]
ENSSSCG00000025675	EEF2	lightpink3	eukaryotic translation elongation factor 2 [Source:VGNC Symbol;Acc:VGNC:87556]
ENSSSCG00000005163	IFNB1	coral2	interferon beta 1 [Source:VGNC Symbol;Acc:VGNC:89038]
ENSSSCG00000040494	RPL3	lavenderblush2	ribosomal protein L3 [Source:VGNC Symbol;Acc:VGNC:92427]
ENSSSCG00000023666	CTSB	brown2	cathepsin B [Source:VGNC Symbol;Acc:VGNC:87074]
ENSSSCG00000031088	RPS7	lavenderblush2
ENSSSCG00000039731	GLRX	darkorange	glutaredoxin [Source:NCBI gene (formerly Entrezgene);Acc:397463]
ENSSSCG00000023333	FCN2	brown2	ficolin (collagen/fibrinogen domain containing lectin) 2 (hucolin) [Source:NCBI gene (formerly Entrezgene);Acc:396881]
ENSSSCG00000017700	CCL3L1	brown2	chemokine (C-C motif) ligand 3-like 1 [Source:NCBI gene (formerly Entrezgene);Acc:494459]
ENSSSCG00000037360	CST3	mediumorchid	cystatin C [Source:NCBI gene (formerly Entrezgene);Acc:733672]
ENSSSCG00000039416	CXCR4	darkorange	C-X-C motif chemokine receptor 4 [Source:VGNC Symbol;Acc:VGNC:96094]
ENSSSCG00000006995	ASAH1	greenyellow	N-acylsphingosine amidohydrolase 1 [Source:VGNC Symbol;Acc:VGNC:96424]
ENSSSCG00000011579	PPARG	blue	peroxisome proliferator activated receptor gamma [Source:VGNC Symbol;Acc:VGNC:91684]
ENSSSCG00000035997	RPL10	lavenderblush2	ribosomal protein L10 [Source:NCBI gene (formerly Entrezgene);Acc:733593]
ENSSSCG00000009555	LAMP1	darkgreen	lysosomal associated membrane protein 1 [Source:VGNC Symbol;Acc:VGNC:89627]
ENSSSCG00000007007	IDO1	darkorange	indoleamine 2,3-dioxygenase 1 [Source:VGNC Symbol;Acc:VGNC:96371]
ENSSSCG00000004414	CD164	greenyellow	CD164 molecule [Source:HGNC Symbol;Acc:HGNC:1632]
ENSSSCG00000003930	RPS8	lavenderblush2	ribosomal protein S8 [Source:VGNC Symbol;Acc:VGNC:98607]
ENSSSCG00000013746	CALR	skyblue3	calreticulin [Source:VGNC Symbol;Acc:VGNC:86149]
ENSSSCG00000010908	PTPRC	lavenderblush2	protein tyrosine phosphatase receptor type C [Source:HGNC Symbol;Acc:HGNC:9666]
ENSSSCG00000006296	ATP1B1	darkgreen	ATPase Na+/K+ transporting subunit beta 1 [Source:VGNC Symbol;Acc:VGNC:85642]
ENSSSCG00000031262	TXNIP	lightpink3	thioredoxin interacting protein [Source:VGNC Symbol;Acc:VGNC:94610]
ENSSSCG00000008973	NAAA	brown2	N-acylethanolamine acid amidase [Source:VGNC Symbol;Acc:VGNC:90556]
ENSSSCG00000013735	JUNB	violet	JunB proto-onco, AP-1 transcription factor subunit [Source:VGNC Symbol;Acc:VGNC:89295]
ENSSSCG00000013784	DNAJB1	coral2	DnaJ heat shock protein family (Hsp40) member B1 [Source:VGNC Symbol;Acc:VGNC:96614]
ENSSSCG00000005267	ANXA1	darkorange	annexin A1 [Source:VGNC Symbol;Acc:VGNC:103026]
ENSSSCG00000025588	FJX1	blue	four-jointed box kinase 1 [Source:VGNC Symbol;Acc:VGNC:88142]
ENSSSCG00000035080	RPL23A	lightpink3	ribosomal protein L23a [Source:VGNC Symbol;Acc:VGNC:92426]
ENSSSCG00000014565	IFITM1	darkorange
ENSSSCG00000014565	LOC100519082	darkorange
ENSSSCG00000033262	CD74	brown2	CD74 molecule [Source:VGNC Symbol;Acc:VGNC:86428]
ENSSSCG00000011600	SLC6A6	mediumorchid	solute carrier family 6 member 6 [Source:VGNC Symbol;Acc:VGNC:93166]
ENSSSCG00000008959	CXCL2	mediumorchid	chemokine (C-X-C motif) ligand 2 [Source:NCBI gene (formerly Entrezgene);Acc:414904]
ENSSSCG00000001952	NFKBIA	coral2	NFKB inhibitor alpha [Source:VGNC Symbol;Acc:VGNC:90721]
ENSSSCG00000024119	GLB1	mediumorchid	galactosidase beta 1 [Source:VGNC Symbol;Acc:VGNC:88475]
ENSSSCG00000047932	HSPA6	coral2	heat shock protein family A (Hsp70) member 6 [Source:NCBI gene (formerly Entrezgene);Acc:396906]
ENSSSCG00000003672	CAP1	darkgreen	cyclase associated actin cytoskeleton regulatory protein 1 [Source:VGNC Symbol;Acc:VGNC:96936]
ENSSSCG00000009412	LCP1	brown2	lymphocyte cytosolic protein 1 [Source:VGNC Symbol;Acc:VGNC:89663]
ENSSSCG00000039222	BASP1	brown2
ENSSSCG00000009872	PLBD2	coral2	phospholipase B domain containing 2 [Source:VGNC Symbol;Acc:VGNC:91514]
ENSSSCG00000009821	ARPC3	blue	actin related protein 2/3 complex subunit 3 [Source:VGNC Symbol;Acc:VGNC:85538]
ENSSSCG00000027826	GIMAP4	darkgrey	GTPase, IMAP family member 4 [Source:VGNC Symbol;Acc:VGNC:88446]
ENSSSCG00000018063	ENSSSCG00000018063	coral2
ENSSSCG00000012405	RPS4X	lavenderblush2	ribosomal protein S4 X-linked [Source:NCBI gene (formerly Entrezgene);Acc:397611]
ENSSSCG00000005601	HSPA5	darkgreen	heat shock protein family A (Hsp70) member 5 [Source:VGNC Symbol;Acc:VGNC:103107]
ENSSSCG00000001341	ENSSSCG00000001341	darkgrey
ENSSSCG00000012397	IL2RG	darkgreen	interleukin 2 receptor subunit gamma [Source:NCBI gene (formerly Entrezgene);Acc:397156]
ENSSSCG00000002039	MMP14	darkorange	matrix metallopeptidase 14 [Source:NCBI gene (formerly Entrezgene);Acc:397471]
ENSSSCG00000006063	PABPC1	darkgreen	poly(A) binding protein cytoplasmic 1 [Source:VGNC Symbol;Acc:VGNC:98829]
ENSSSCG00000000273	PRR13	brown2	proline rich 13 [Source:NCBI gene (formerly Entrezgene);Acc:100517160]
ENSSSCG00000040162	NUPR1	darkgrey	nuclear protein 1, transcriptional regulator [Source:VGNC Symbol;Acc:VGNC:90989]
ENSSSCG00000013237	SPI1	darkgreen	Spi-1 proto-onco [Source:VGNC Symbol;Acc:VGNC:98335]
ENSSSCG00000031023	CD24	darkorange	CD24 molecule [Source:HGNC Symbol;Acc:HGNC:1645]
ENSSSCG00000038880	RPL23	lightpink3	ribosomal protein L23 [Source:NCBI gene (formerly Entrezgene);Acc:414398]
ENSSSCG00000012022	APP	darkgrey	amyloid beta protein [Source:NCBI gene (formerly Entrezgene);Acc:397663]
ENSSSCG00000014833	UCP2	brown2	uncoupling protein 2 [Source:NCBI gene (formerly Entrezgene);Acc:397549]
ENSSSCG00000006357	FCER1G	coral2	Fc fragment of IgE receptor Ig [Source:VGNC Symbol;Acc:VGNC:88061]
ENSSSCG00000017617	SCPEP1	greenyellow	serine carboxypeptidase 1 [Source:VGNC Symbol;Acc:VGNC:92645]
ENSSSCG00000031493	CYBA	greenyellow	cytochrome b-245 alpha chain [Source:VGNC Symbol;Acc:VGNC:87124]
ENSSSCG00000022925	SLC2A3	darkorange
ENSSSCG00000033146	CD163	greenyellow	CD163 molecule [Source:NCBI gene (formerly Entrezgene);Acc:397031]
ENSSSCG00000014913	PICALM	darkorange	phosphatidylinositol binding clathrin assembly protein [Source:VGNC Symbol;Acc:VGNC:91415]
ENSSSCG00000035904	RPL7A	lavenderblush2	ribosomal protein L7a [Source:VGNC Symbol;Acc:VGNC:92429]
ENSSSCG00000035904	LOC100525692	lavenderblush2	ribosomal protein L7a [Source:VGNC Symbol;Acc:VGNC:92429]
ENSSSCG00000014336	EGR1	blue	early growth response 1 [Source:VGNC Symbol;Acc:VGNC:87590]
ENSSSCG00000030388	UPP1	darkorange	uridine phosphorylase 1 [Source:VGNC Symbol;Acc:VGNC:94725]
ENSSSCG00000034995	Metazoa_SRP	lavenderblush2	Metazoan signal recognition particle RNA [Source:RFAM;Acc:RF00017]
ENSSSCG00000006153	FABP5	indianred4	fatty acid binding protein 5 [Source:VGNC Symbol;Acc:VGNC:98794]
ENSSSCG00000028679	PLEKHB2	brown2	pleckstrin homology domain containing B2 [Source:VGNC Symbol;Acc:VGNC:95907]
ENSSSCG00000001456	SLA-DQA1	greenyellow	MHC class II histocompatibility antigen SLA-DQA [Source:NCBI gene (formerly Entrezgene);Acc:100153387]
ENSSSCG00000015579	PTGS2	blue	prostaglandin-endoperoxide synthase 2 [Source:VGNC Symbol;Acc:VGNC:91959]
ENSSSCG00000014156	ARRDC3	blue	arrestin domain containing 3 [Source:VGNC Symbol;Acc:VGNC:85546]
ENSSSCG00000012427	ENSSSCG00000012427	lavenderblush2
ENSSSCG00000004195	ARG1	darkorange	arginase 1 [Source:VGNC Symbol;Acc:VGNC:85454]
ENSSSCG00000014020	CANX	lavenderblush2	calnexin [Source:VGNC Symbol;Acc:VGNC:86167]
ENSSSCG00000041063	ENSSSCG00000041063	darkorange
ENSSSCG00000021712	HERC6	darkorange	HECT and RLD domain containing E3 ubiquitin protein ligase family member 6 [Source:VGNC Symbol;Acc:VGNC:88851]
ENSSSCG00000039798	SLC11A1	darkgreen	solute carrier family 11 member 1 [Source:NCBI gene (formerly Entrezgene);Acc:396764]
ENSSSCG00000012847	TALDO1	brown4	transaldolase 1 [Source:VGNC Symbol;Acc:VGNC:100870]
ENSSSCG00000023868	ENSSSCG00000023868	darkorange
ENSSSCG00000014997	LOC100522887	darkorange
ENSSSCG00000030548	HERC5	darkorange	HECT and RLD domain containing E3 ubiquitin protein ligase 5 [Source:VGNC Symbol;Acc:VGNC:88850]
ENSSSCG00000008358	ACTR2	darkgreen	actin related protein 2 [Source:VGNC Symbol;Acc:VGNC:85051]
ENSSSCG00000014133	RPS23	lavenderblush2	ribosomal protein S23 [Source:NCBI gene (formerly Entrezgene);Acc:396638]
ENSSSCG00000006238	CYP7A1	brown2	cytochrome P450 family 7 subfamily A member 1 [Source:VGNC Symbol;Acc:VGNC:98774]
ENSSSCG00000027372	SAMD9	paleturquoise	sterile alpha motif domain containing 9 [Source:HGNC Symbol;Acc:HGNC:1348]
ENSSSCG00000008170	RPL31	lavenderblush2
ENSSSCG00000011951	NFKBIZ	blue	NFKB inhibitor zeta [Source:VGNC Symbol;Acc:VGNC:90726]
ENSSSCG00000035195	HNMT	brown2	histamine N-methyltransferase [Source:NCBI gene (formerly Entrezgene);Acc:100624677]
ENSSSCG00000024495	ENSSSCG00000024495	greenyellow
ENSSSCG00000032111	RPL7	lavenderblush2	ribosomal protein L7 [Source:VGNC Symbol;Acc:VGNC:98850]
ENSSSCG00000014670	TRIM22	darkorange	tripartite motif containing 22 [Source:HGNC Symbol;Acc:HGNC:16379]
ENSSSCG00000020817	RPS16	lavenderblush2	ribosomal protein S16 [Source:VGNC Symbol;Acc:VGNC:98606]
ENSSSCG00000017430	EIF1	lavenderblush2	eukaryotic translation initiation factor 1 [Source:VGNC Symbol;Acc:VGNC:98988]
ENSSSCG00000009881	OAS2	darkorange	2'-5'-oligoadenylate synthetase 2 [Source:VGNC Symbol;Acc:VGNC:91007]
ENSSSCG00000004369	PRDM1	blue	PR/SET domain 1 [Source:VGNC Symbol;Acc:VGNC:91772]
ENSSSCG00000039244	PHYH	mediumorchid	phytanoyl-CoA 2-hydroxylase [Source:VGNC Symbol;Acc:VGNC:96483]
ENSSSCG00000039243	CD81	darkgrey	CD81 molecule [Source:VGNC Symbol;Acc:VGNC:86431]
ENSSSCG00000009396	PHF11	darkorange	PHD finger protein 11 [Source:VGNC Symbol;Acc:VGNC:91377]
ENSSSCG00000015559	NCF2	paleturquoise	neutrophil cytosolic factor 2 [Source:VGNC Symbol;Acc:VGNC:90607]
ENSSSCG00000004870	CNDP2	darkorange	carnosine dipeptidase 2 [Source:VGNC Symbol;Acc:VGNC:86812]
ENSSSCG00000015545	GLUL	darkorange	glutamate-ammonia ligase [Source:NCBI gene (formerly Entrezgene);Acc:396944]
ENSSSCG00000033909	GIMAP1	darkorange
ENSSSCG00000011000	DNAJA1	brown2	DnaJ heat shock protein family (Hsp40) member A1 [Source:NCBI gene (formerly Entrezgene);Acc:100512008]
ENSSSCG00000028485	YBX1	brown2	Y-box binding protein 1 [Source:VGNC Symbol;Acc:VGNC:98681]
ENSSSCG00000033854	LGALS1	lavenderblush2	galectin 1 [Source:VGNC Symbol;Acc:VGNC:89691]
ENSSSCG00000001453	HLA-DRA	darkgrey	MHC class II DR-alpha [Source:NCBI gene (formerly Entrezgene);Acc:100135040]
ENSSSCG00000014924	CTSC	lavenderblush2	cathepsin C [Source:VGNC Symbol;Acc:VGNC:87075]
ENSSSCG00000033512	C1QB	darkgrey	complement C1q B chain [Source:VGNC Symbol;Acc:VGNC:85977]
ENSSSCG00000039267	ATP6V0B	grey60	ATPase H+ transporting V0 subunit b [Source:VGNC Symbol;Acc:VGNC:85666]
ENSSSCG00000033337	ARHGDIB	lavenderblush2	Rho GDP dissociation inhibitor beta [Source:VGNC Symbol;Acc:VGNC:85484]
ENSSSCG00000030849	LOC100623540	lavenderblush2
ENSSSCG00000030849	LOC100525679	lavenderblush2
ENSSSCG00000030849	RPL39	lavenderblush2
ENSSSCG00000000361	CD63	greenyellow	CD63 molecule [Source:VGNC Symbol;Acc:VGNC:86424]
ENSSSCG00000007625	ARPC1B	greenyellow	actin related protein 2/3 complex subunit 1B [Source:VGNC Symbol;Acc:VGNC:85537]
ENSSSCG00000006775	CAPZA1	blue	capping actin protein of muscle Z-line subunit alpha 1 [Source:VGNC Symbol;Acc:VGNC:86183]
ENSSSCG00000016737	PPIA	lightpink3	peptidylprolyl isomerase A [Source:NCBI gene (formerly Entrezgene);Acc:397637]
ENSSSCG00000023714	SLC31A2	mediumorchid	solute carrier family 31 member 2 [Source:VGNC Symbol;Acc:VGNC:93063]
ENSSSCG00000029830	RPL8	lavenderblush2	ribosomal protein L8 [Source:HGNC Symbol;Acc:HGNC:10368]
ENSSSCG00000012842	RPLP2	lavenderblush2	ribosomal protein lateral stalk subunit P2 [Source:NCBI gene (formerly Entrezgene);Acc:100513643]
ENSSSCG00000013992	ARF1	darkgrey	ADP ribosylation factor 1 [Source:VGNC Symbol;Acc:VGNC:96793]
ENSSSCG00000003524	C1QA	greenyellow	complement C1q A chain [Source:VGNC Symbol;Acc:VGNC:96926]
ENSSSCG00000015014	ZC3H12C	blue	zinc finger CCCH-type containing 12C [Source:VGNC Symbol;Acc:VGNC:95091]
ENSSSCG00000008602	LAPTM4A	darkgrey	lysosomal protein transmembrane 4 alpha [Source:VGNC Symbol;Acc:VGNC:89636]
ENSSSCG00000004578	ANXA2	darkgreen	annexin A2 [Source:VGNC Symbol;Acc:VGNC:103027]
ENSSSCG00000016857	DAB2	lavenderblush2	DAB adaptor protein 2 [Source:VGNC Symbol;Acc:VGNC:87144]
ENSSSCG00000009146	RPL34	lavenderblush2	ribosomal protein L34 [Source:VGNC Symbol;Acc:VGNC:98957]
ENSSSCG00000022048	REEP5	greenyellow	receptor accessory protein 5 [Source:VGNC Symbol;Acc:VGNC:92201]
ENSSSCG00000003582	SMPDL3B	darkgrey	sphingomyelin phosphodiesterase acid like 3B [Source:VGNC Symbol;Acc:VGNC:93266]
ENSSSCG00000007431	CTSA	brown2	cathepsin A [Source:VGNC Symbol;Acc:VGNC:96498]
ENSSSCG00000000849	HSP90B1	darkorange2	heat shock protein 90 beta family member 1 [Source:VGNC Symbol;Acc:VGNC:103290]
ENSSSCG00000010554	SCD	darkgrey	stearoyl-CoA desaturase [Source:NCBI gene (formerly Entrezgene);Acc:396670]
ENSSSCG00000003694	EMILIN2	darkorange	elastin microfibril interfacer 2 [Source:VGNC Symbol;Acc:VGNC:87681]
ENSSSCG00000010450	LIPA	greenyellow	lipase A, lysosomal acid type [Source:VGNC Symbol;Acc:VGNC:89737]
ENSSSCG00000036136	BHLHE40	blue	basic helix-loop-helix family member e40 [Source:VGNC Symbol;Acc:VGNC:85814]
ENSSSCG00000003231	NKG7	greenyellow	natural killer cell granule protein 7 [Source:VGNC Symbol;Acc:VGNC:90761]
ENSSSCG00000003155	PPP1R15A	blue	protein phosphatase 1 regulatory subunit 15A [Source:VGNC Symbol;Acc:VGNC:91725]
ENSSSCG00000025507	RPL27	lightpink3	ribosomal protein L27 [Source:VGNC Symbol;Acc:VGNC:99035]
ENSSSCG00000000190	TUBA1B	darkorange	tubulin alpha 1a [Source:NCBI gene (formerly Entrezgene);Acc:100135051]
ENSSSCG00000033089	LOC110255360	darkorange
ENSSSCG00000008645	ID2	darkgrey	inhibitor of DNA binding 2 [Source:VGNC Symbol;Acc:VGNC:98041]
ENSSSCG00000040010	BCL2A1	darkorange	BCL2 related protein A1 [Source:VGNC Symbol;Acc:VGNC:85779]
ENSSSCG00000000891	LTA4H	darkorange	leukotriene A4 hydrolase [Source:VGNC Symbol;Acc:VGNC:89882]
ENSSSCG00000016577	ATP6V1F	brown4	ATPase H+ transporting V1 subunit F [Source:VGNC Symbol;Acc:VGNC:85676]
ENSSSCG00000032416	RGS1	blue	regulator of G protein signaling 1 [Source:VGNC Symbol;Acc:VGNC:96536]
ENSSSCG00000016057	STAT1	darkorange	signal transducer and activator of transcription 1 [Source:VGNC Symbol;Acc:VGNC:95523]
ENSSSCG00000006237	SDCBP	greenyellow	syndecan binding protein [Source:VGNC Symbol;Acc:VGNC:92657]
ENSSSCG00000001817	FURIN	darkgrey	furin, paired basic amino acid cleaving enzyme [Source:VGNC Symbol;Acc:VGNC:88266]
ENSSSCG00000028694	ATP6V1B2	darkorange	ATPase H+ transporting V1 subunit B2 [Source:VGNC Symbol;Acc:VGNC:85671]
ENSSSCG00000022784	PLEKHO1	coral2	pleckstrin homology domain containing O1 [Source:VGNC Symbol;Acc:VGNC:91554]
ENSSSCG00000010734	OAT	brown2	ornithine aminotransferase [Source:NCBI gene (formerly Entrezgene);Acc:100156865]
ENSSSCG00000012974	CFL1	blue	cofilin 1 [Source:NCBI gene (formerly Entrezgene);Acc:445532]
ENSSSCG00000017705	CCL5	brown2	C-C motif chemokine ligand 5 [Source:NCBI gene (formerly Entrezgene);Acc:396613]
ENSSSCG00000023716	TNFAIP6	darkorange	TNF alpha induced protein 6 [Source:VGNC Symbol;Acc:VGNC:95544]
ENSSSCG00000025049	CYBRD1	greenyellow	cytochrome b reductase 1 [Source:VGNC Symbol;Acc:VGNC:95948]
ENSSSCG00000013901	IFI30	greenyellow	IFI30 lysosomal thiol reductase [Source:VGNC Symbol;Acc:VGNC:89031]
ENSSSCG00000036383	LGALS3BP	darkorange	galectin 3 binding protein [Source:VGNC Symbol;Acc:VGNC:89695]
ENSSSCG00000029652	TMBIM6	greenyellow	transmembrane BAX inhibitor motif containing 6 [Source:VGNC Symbol;Acc:VGNC:98374]
ENSSSCG00000013731	DNASE2	greenyellow	deoxyribonuclease 2, lysosomal [Source:VGNC Symbol;Acc:VGNC:87377]
ENSSSCG00000011272	RPL14	lavenderblush2	ribosomal protein L14 [Source:NCBI gene (formerly Entrezgene);Acc:100037994]
ENSSSCG00000006088	SDC2	coral2	syndecan 2 [Source:VGNC Symbol;Acc:VGNC:92655]
ENSSSCG00000040631	LPL	brown2	lipoprotein lipase [Source:VGNC Symbol;Acc:VGNC:89795]
ENSSSCG00000013181	SERPING1	darkgrey	serpin family G member 1 [Source:VGNC Symbol;Acc:VGNC:92745]
ENSSSCG00000030108	ZNFX1	darkorange	zinc finger NFX1-type containing 1 [Source:VGNC Symbol;Acc:VGNC:96210]
ENSSSCG00000044574	ENSSSCG00000044574	darkgrey
ENSSSCG00000017087	GM2A	darkgrey	GM2 ganglioside activator [Source:VGNC Symbol;Acc:VGNC:88506]
ENSSSCG00000031261	RHOQ	darkgreen	ras homolog family member Q [Source:VGNC Symbol;Acc:VGNC:92292]
ENSSSCG00000013405	EIF4G2	greenyellow	eukaryotic translation initiation factor 4 gamma 2 [Source:VGNC Symbol;Acc:VGNC:99645]
ENSSSCG00000036673	PPT1	greenyellow	palmitoyl-protein thioesterase 1 [Source:VGNC Symbol;Acc:VGNC:91764]
ENSSSCG00000037572	EPSTI1	darkorange	epithelial stromal interaction 1 [Source:VGNC Symbol;Acc:VGNC:87753]
ENSSSCG00000015353	SCIN	brown2	scinderin [Source:NCBI gene (formerly Entrezgene);Acc:100512981]
ENSSSCG00000013551	C3	brown2	complement C3 [Source:VGNC Symbol;Acc:VGNC:99600]
ENSSSCG00000000405	ATP5F1B	lightpink3
ENSSSCG00000000656	CLEC2B	darkorange	C-type lectin domain family 2, member B [Source:NCBI gene (formerly Entrezgene);Acc:100520839]
ENSSSCG00000007146	SIGLEC1	darkorange	sialic acid binding Ig like lectin 1 [Source:NCBI gene (formerly Entrezgene);Acc:397623]
ENSSSCG00000022236	FOLR1	brown2	folate receptor 3 (gamma) [Source:NCBI gene (formerly Entrezgene);Acc:396784]
ENSSSCG00000016077	HSPD1	coral2	heat shock protein family D (Hsp60) member 1 [Source:NCBI gene (formerly Entrezgene);Acc:492279]
ENSSSCG00000037508	GSN	skyblue3	gelsolin [Source:HGNC Symbol;Acc:HGNC:4620]
ENSSSCG00000001695	VEGFA	blue	vascular endothelial growth factor A [Source:VGNC Symbol;Acc:VGNC:94815]
ENSSSCG00000006899	RPL5	lavenderblush2	ribosomal protein L5 [Source:NCBI gene (formerly Entrezgene);Acc:100135671]
ENSSSCG00000038362	CMTM6	darkgrey	CKLF like MARVEL transmembrane domain containing 6 [Source:VGNC Symbol;Acc:VGNC:86806]
ENSSSCG00000036296	RPS25	lavenderblush2	ribosomal protein S25 [Source:HGNC Symbol;Acc:HGNC:10413]
ENSSSCG00000026454	PMAIP1	brown2	phorbol-12-myristate-13-acetate-induced protein 1 [Source:NCBI gene (formerly Entrezgene);Acc:397278]
ENSSSCG00000004237	SERINC1	lavenderblush2	serine incorporator 1 [Source:VGNC Symbol;Acc:VGNC:92728]
ENSSSCG00000016128	EEF1B2	lavenderblush2	eukaryotic translation elongation factor 1 beta 2 [Source:NCBI gene (formerly Entrezgene);Acc:100154920]
ENSSSCG00000012893	UNC93B1	darkorange	unc-93 homolog B1, TLR signaling regulator [Source:VGNC Symbol;Acc:VGNC:94712]
ENSSSCG00000013849	TPM4	skyblue3	tropomyosin 4 [Source:VGNC Symbol;Acc:VGNC:94339]
ENSSSCG00000021825	RPS21	lavenderblush2	ribosomal protein S21 [Source:NCBI gene (formerly Entrezgene);Acc:100037996]
ENSSSCG00000017754	LGALS9	darkorange	galectin 9 [Source:NCBI gene (formerly Entrezgene);Acc:396972]
ENSSSCG00000014441	CSF1R	blue	colony stimulating factor 1 receptor [Source:VGNC Symbol;Acc:VGNC:87031]
ENSSSCG00000003520	CDC42	lightpink3	cell division cycle 42 [Source:NCBI gene (formerly Entrezgene);Acc:780428]
ENSSSCG00000033844	CYP1B1	mediumorchid	cytochrome P450 family 1 subfamily B member 1 [Source:VGNC Symbol;Acc:VGNC:103345]
ENSSSCG00000035875	OS9	greenyellow	OS9 endoplasmic reticulum lectin [Source:VGNC Symbol;Acc:VGNC:91065]
ENSSSCG00000029521	CD82	darkgrey	CD82 molecule [Source:VGNC Symbol;Acc:VGNC:86432]
ENSSSCG00000007240	HCK	skyblue3	HCK proto-onco, Src family tyrosine kinase [Source:VGNC Symbol;Acc:VGNC:96341]
ENSSSCG00000009772	TMED2	darkorange
ENSSSCG00000011803	EIF4A2	coral2	eukaryotic translation initiation factor 4A2 [Source:VGNC Symbol;Acc:VGNC:87624]
ENSSSCG00000000576	LDHB	grey60
ENSSSCG00000000647	OLR1	brown2	oxidized low density lipoprotein receptor 1 [Source:VGNC Symbol;Acc:VGNC:91038]
ENSSSCG00000000288	HNRNPA1	lavenderblush2	heteroous nuclear ribonucleoprotein A1 [Source:VGNC Symbol;Acc:VGNC:88918]
ENSSSCG00000005096	HIF1A	darkorange	hypoxia inducible factor 1 subunit alpha [Source:VGNC Symbol;Acc:VGNC:88880]
ENSSSCG00000009097	ANXA5	darkgreen	annexin A5 [Source:VGNC Symbol;Acc:VGNC:85370]
ENSSSCG00000035811	RPL32	lavenderblush2	ribosomal protein L32 [Source:NCBI gene (formerly Entrezgene);Acc:414419]
ENSSSCG00000012772	BCAP31	darkorange2	B cell receptor associated protein 31 [Source:VGNC Symbol;Acc:VGNC:85769]
ENSSSCG00000025133	ITGB2	darkorange	integrin subunit beta 2 [Source:VGNC Symbol;Acc:VGNC:89242]
ENSSSCG00000040981	GMFG	brown2	glia maturation factor gamma [Source:VGNC Symbol;Acc:VGNC:88510]
ENSSSCG00000010261	PPA1	darkorange	inorganic pyrophosphatase 1 [Source:VGNC Symbol;Acc:VGNC:96757]
ENSSSCG00000035090	RAC1	darkgreen	Rac family small GTPase 1 [Source:VGNC Symbol;Acc:VGNC:92047]
ENSSSCG00000013064	EEF1G	lavenderblush2	eukaryotic translation elongation factor 1 gamma [Source:VGNC Symbol;Acc:VGNC:87555]
ENSSSCG00000002776	ATP6V0D1	darkgreen	ATPase H+ transporting V0 subunit d1 [Source:VGNC Symbol;Acc:VGNC:85667]
ENSSSCG00000000843	TXNRD1	grey60	thioredoxin reductase 1 [Source:NCBI gene (formerly Entrezgene);Acc:396681]
ENSSSCG00000031170	TMEM123	brown2	transmembrane protein 123 [Source:VGNC Symbol;Acc:VGNC:94072]
ENSSSCG00000015897	IFIH1	brown2	interferon induced with helicase C domain 1 [Source:VGNC Symbol;Acc:VGNC:98042]
ENSSSCG00000021386	PTGR1	brown2	prostaglandin reductase 1 [Source:VGNC Symbol;Acc:VGNC:91957]
ENSSSCG00000017389	RAMP2	darkgreen	receptor activity modifying protein 2 [Source:VGNC Symbol;Acc:VGNC:92074]
ENSSSCG00000007465	B4GALT5	blue	beta-1,4-galactosyltransferase 5 [Source:VGNC Symbol;Acc:VGNC:96499]
ENSSSCG00000011399	GNAI2	coral2	G protein subunit alpha i2 [Source:VGNC Symbol;Acc:VGNC:88522]
ENSSSCG00000021408	TKT	brown2	transketolase [Source:VGNC Symbol;Acc:VGNC:94008]
ENSSSCG00000039214	IL1B	darkorange	interleukin 1 beta [Source:NCBI gene (formerly Entrezgene);Acc:397122]
ENSSSCG00000017355	GRN	greenyellow	granulin [Source:VGNC Symbol;Acc:VGNC:88706]
ENSSSCG00000011848	TFRC	greenyellow	transferrin receptor [Source:VGNC Symbol;Acc:VGNC:93925]
ENSSSCG00000011916	ATP6V1A	darkgreen	ATPase H+ transporting V1 subunit A [Source:VGNC Symbol;Acc:VGNC:85669]
ENSSSCG00000006862	VCAM1	brown2	vascular cell adhesion molecule 1 [Source:VGNC Symbol;Acc:VGNC:94811]
ENSSSCG00000010454	IFIT5	darkorange	interferon induced protein with tetratricopeptide repeats 5 [Source:HGNC Symbol;Acc:HGNC:13328]
ENSSSCG00000026552	MFSD14B	darkorange	major facilitator superfamily domain containing 14B [Source:VGNC Symbol;Acc:VGNC:99721]
ENSSSCG00000039130	RPL6	lavenderblush2	ribosomal protein L6 [Source:NCBI gene (formerly Entrezgene);Acc:733592]
ENSSSCG00000032367	CEBPD	brown2	CCAAT enhancer binding protein delta [Source:VGNC Symbol;Acc:VGNC:86532]
ENSSSCG00000017668	VMP1	lavenderblush2	vacuole membrane protein 1 [Source:HGNC Symbol;Acc:HGNC:29559]
ENSSSCG00000021591	RBM3	lavenderblush2	RNA binding motif protein 3 [Source:NCBI gene (formerly Entrezgene);Acc:100627807]
ENSSSCG00000027607	IER3	mediumorchid	immediate early response 3 [Source:VGNC Symbol;Acc:VGNC:89027]
ENSSSCG00000038549	ZFP36L2	darkorange	ZFP36 ring finger protein like 2 [Source:VGNC Symbol;Acc:VGNC:95147]
ENSSSCG00000039148	P4HB	darkorange2	prolyl 4-hydroxylase subunit beta [Source:VGNC Symbol;Acc:VGNC:91135]
ENSSSCG00000010995	CHMP5	darkorange	charged multivesicular body protein 5 [Source:NCBI gene (formerly Entrezgene);Acc:100513035]
ENSSSCG00000015987	NFE2L2	lavenderblush2	nuclear factor, erythroid 2 like 2 [Source:VGNC Symbol;Acc:VGNC:96441]
ENSSSCG00000001229	SLA-2	darkgrey	MHC class I antigen 2 [Source:NCBI gene (formerly Entrezgene);Acc:100135031]
ENSSSCG00000001229	LOC100513601	darkgrey	MHC class I antigen 2 [Source:NCBI gene (formerly Entrezgene);Acc:100135031]
ENSSSCG00000011565	BRK1	blue	BRICK1 subunit of SCAR/WAVE actin nucleating complex [Source:VGNC Symbol;Acc:VGNC:85884]
ENSSSCG00000006793	ENSSSCG00000006793	darkgreen
ENSSSCG00000016067	STK17B	blue	serine/threonine kinase 17b [Source:VGNC Symbol;Acc:VGNC:95527]
ENSSSCG00000036350	HNRNPA2B1	plum2
ENSSSCG00000014071	BTF3	lightpink3	basic transcription factor 3 [Source:VGNC Symbol;Acc:VGNC:99597]
ENSSSCG00000004154	TNFAIP3	violet	TNF alpha induced protein 3 [Source:VGNC Symbol;Acc:VGNC:94252]
ENSSSCG00000014338	HSPA9	plum2	heat shock protein family A (Hsp70) member 9 [Source:VGNC Symbol;Acc:VGNC:99761]
ENSSSCG00000027660	IFI44L	darkorange	interferon induced protein 44 like [Source:VGNC Symbol;Acc:VGNC:97103]
ENSSSCG00000000136	CSF2RB	lavenderblush2	colony stimulating factor 2 receptor subunit beta [Source:VGNC Symbol;Acc:VGNC:87033]
ENSSSCG00000034278	SLC31A1	greenyellow	solute carrier family 31 member 1 [Source:VGNC Symbol;Acc:VGNC:103180]
ENSSSCG00000005518	GGTA1	grey60	glycoprotein alpha-galactosyltransferase 1 (inactive) [Source:NCBI gene (formerly Entrezgene);Acc:396733]
ENSSSCG00000033299	FLNA	darkgrey	filamin A [Source:VGNC Symbol;Acc:VGNC:88155]
ENSSSCG00000017750	EVI2B	brown2	ecotropic viral integration site 2B [Source:HGNC Symbol;Acc:HGNC:3500]
ENSSSCG00000015411	PTPN12	darkorange	protein tyrosine phosphatase non-receptor type 12 [Source:VGNC Symbol;Acc:VGNC:91973]
ENSSSCG00000012042	ATP5PO	darkgreen	ATP synthase peripheral stalk subunit OSCP [Source:NCBI gene (formerly Entrezgene);Acc:733678]
ENSSSCG00000008348	PLEK	darkorange	pleckstrin [Source:VGNC Symbol;Acc:VGNC:91531]
ENSSSCG00000012440	PGK1	darkgreen	phosphoglycerate kinase 1 [Source:NCBI gene (formerly Entrezgene);Acc:407608]
ENSSSCG00000036618	FCGR3A	skyblue3	Fc fragment of IgG receptor IIIa [Source:NCBI gene (formerly Entrezgene);Acc:397684]
ENSSSCG00000014855	RPS3	lavenderblush2	ribosomal protein S3 [Source:NCBI gene (formerly Entrezgene);Acc:733671]
ENSSSCG00000001814	IQGAP1	darkgreen	IQ motif containing GTPase activating protein 1 [Source:HGNC Symbol;Acc:HGNC:6110]
ENSSSCG00000011925	CD200R1	darkgreen	CD200 receptor 1 [Source:NCBI gene (formerly Entrezgene);Acc:100155169]
ENSSSCG00000013302	CAT	mediumorchid	catalase [Source:VGNC Symbol;Acc:VGNC:86208]
ENSSSCG00000006501	SSR2	lavenderblush2	signal sequence receptor subunit 2 [Source:VGNC Symbol;Acc:VGNC:93491]
ENSSSCG00000033457	LOC100516039	darkorange
ENSSSCG00000038411	ssc-mir-6782	coral2	ssc-mir-6782 [Source:miRBase;Acc:MI0031620]
ENSSSCG00000004002	RPS5	lavenderblush2	ribosomal protein S5 [Source:VGNC Symbol;Acc:VGNC:92439]
ENSSSCG00000008980	SCARB2	darkorange	scavenger receptor class B member 2 [Source:VGNC Symbol;Acc:VGNC:92614]
ENSSSCG00000039221	MOB1A	greenyellow	MOB kinase activator 1A [Source:VGNC Symbol;Acc:VGNC:90290]
ENSSSCG00000016186	TMBIM1	darkgrey	transmembrane BAX inhibitor motif containing 1 [Source:VGNC Symbol;Acc:VGNC:96000]
ENSSSCG00000023972	DRAM1	greenyellow	DNA damage regulated autophagy modulator 1 [Source:VGNC Symbol;Acc:VGNC:87436]
ENSSSCG00000032341	AIF1	darkgrey	allograft inflammatory factor 1 [Source:VGNC Symbol;Acc:VGNC:85197]
ENSSSCG00000013297	CD44	brown2	CD44 molecule [Source:VGNC Symbol;Acc:VGNC:99614]
ENSSSCG00000001404	TNF	blue	tumor necrosis factor [Source:VGNC Symbol;Acc:VGNC:94249]
ENSSSCG00000024974	RPL13	lavenderblush2	ribosomal protein L13 [Source:NCBI gene (formerly Entrezgene);Acc:100628232]
ENSSSCG00000004193	ENPP1	indianred4	ectonucleotide pyrophosphatase/phosphodiesterase 1 [Source:VGNC Symbol;Acc:VGNC:87708]
ENSSSCG00000028552	BHLHE41	blue	basic helix-loop-helix family member e41 [Source:VGNC Symbol;Acc:VGNC:85815]
ENSSSCG00000019937	ENSSSCG00000019937	greenyellow
ENSSSCG00000006062	YWHAZ	lightpink3	tyrosine 3-monooxygenase/tryptophan 5-monooxygenase activation protein zeta [Source:VGNC Symbol;Acc:VGNC:95047]
ENSSSCG00000013147	FAM111B	darkorange	FAM111 trypsin like peptidase B [Source:VGNC Symbol;Acc:VGNC:87889]
ENSSSCG00000008433	STPG4	lightpink3	sperm-tail PG-rich repeat containing 4 [Source:HGNC Symbol;Acc:HGNC:26850]
ENSSSCG00000014073	HEXB	greenyellow	hexosaminidase subunit beta [Source:VGNC Symbol;Acc:VGNC:88861]
ENSSSCG00000015710	ACTR3	darkgreen	actin related protein 3 [Source:NCBI gene (formerly Entrezgene);Acc:396738]
ENSSSCG00000023298	SRXN1	lightpink3	sulfiredoxin 1 [Source:VGNC Symbol;Acc:VGNC:95751]
ENSSSCG00000000886	SLC25A3	lightpink3	solute carrier family 25 member 3 [Source:VGNC Symbol;Acc:VGNC:93007]
ENSSSCG00000007381	YWHAB	brown2	tyrosine 3-monooxygenase/tryptophan 5-monooxygenase activation protein beta [Source:VGNC Symbol;Acc:VGNC:98417]
ENSSSCG00000016275	NCL	lightpink3	nucleolin [Source:VGNC Symbol;Acc:VGNC:96433]
ENSSSCG00000025768	CALM1	lightpink3	calmodulin 1 [Source:NCBI gene (formerly Entrezgene);Acc:100154056]
ENSSSCG00000025795	CSF3R	darkorange	colony stimulating factor 3 receptor [Source:VGNC Symbol;Acc:VGNC:87035]
ENSSSCG00000006379	CD48	darkgrey	CD48 molecule [Source:VGNC Symbol;Acc:VGNC:86419]
ENSSSCG00000012055	MORC3	lightpink3	MORC family CW-type zinc finger 3 [Source:VGNC Symbol;Acc:VGNC:90304]
ENSSSCG00000011101	ITGB1	brown2	integrin subunit beta 1 [Source:VGNC Symbol;Acc:VGNC:96381]
ENSSSCG00000005169	RPS6	lavenderblush2	ribosomal protein S6 [Source:VGNC Symbol;Acc:VGNC:103166]
ENSSSCG00000022760	HNRNPK	lavenderblush2	heteroous nuclear ribonucleoprotein K [Source:NCBI gene (formerly Entrezgene);Acc:100622191]
ENSSSCG00000033010	AHNAK	brown2	AHNAK nucleoprotein [Source:VGNC Symbol;Acc:VGNC:96790]
ENSSSCG00000023983	AGPS	darkgreen	alkylglycerone phosphate synthase [Source:VGNC Symbol;Acc:VGNC:96267]
ENSSSCG00000022674	DAZAP2	coral2	DAZ associated protein 2 [Source:VGNC Symbol;Acc:VGNC:87162]
ENSSSCG00000040912	SNX6	darkorange	sorting nexin 6 [Source:VGNC Symbol;Acc:VGNC:93323]
ENSSSCG00000010331	ANXA11	darkorange	annexin A11 [Source:VGNC Symbol;Acc:VGNC:85367]
ENSSSCG00000008336	ANXA4	darkgrey	annexin A4 [Source:VGNC Symbol;Acc:VGNC:85369]
ENSSSCG00000035684	TMED10	lightpink3	transmembrane p24 trafficking protein 10 [Source:VGNC Symbol;Acc:VGNC:94054]
ENSSSCG00000017957	EIF4A1	lavenderblush2	eukaryotic translation initiation factor 4A1 [Source:VGNC Symbol;Acc:VGNC:98989]
ENSSSCG00000023807	ACO1	lavenderblush2	aconitase 1 [Source:VGNC Symbol;Acc:VGNC:95539]
ENSSSCG00000032467	RAB5C	darkorange	RAB5C, member RAS onco family [Source:VGNC Symbol;Acc:VGNC:99031]
ENSSSCG00000011952	RPL24	lavenderblush2	ribosomal protein L24 [Source:HGNC Symbol;Acc:HGNC:10325]
ENSSSCG00000009178	H2AFZ	lavenderblush2	H2A histone family, member Z [Source:NCBI gene (formerly Entrezgene);Acc:100141311]
ENSSSCG00000032164	PEA15	darkorange	proliferation and apoptosis adaptor protein 15 [Source:VGNC Symbol;Acc:VGNC:98181]
ENSSSCG00000006193	TRAM1	lightpink3	translocation associated membrane protein 1 [Source:VGNC Symbol;Acc:VGNC:98878]
ENSSSCG00000011129	ITIH5	mediumorchid	inter-alpha-trypsin inhibitor heavy chain 5 [Source:VGNC Symbol;Acc:VGNC:95966]
ENSSSCG00000000648	CLEC7A	greenyellow	C-type lectin domain containing 7A [Source:VGNC Symbol;Acc:VGNC:86758]
ENSSSCG00000013305	CAPRIN1	darkorange	cell cycle associated protein 1 [Source:VGNC Symbol;Acc:VGNC:86178]
ENSSSCG00000037030	RPL15	lightpink3	ribosomal protein L15 [Source:NCBI gene (formerly Entrezgene);Acc:100620094]
ENSSSCG00000039336	GNA13	blue	G protein subunit alpha 13 [Source:VGNC Symbol;Acc:VGNC:98997]
ENSSSCG00000007743	CHCHD2	lightpink3
ENSSSCG00000031106	PLA2G2D	darkorange	phospholipase A2 group IID [Source:VGNC Symbol;Acc:VGNC:91491]
ENSSSCG00000000033	TSPO	lightpink3	translocator protein [Source:NCBI gene (formerly Entrezgene);Acc:396592]
ENSSSCG00000023165	SEMA7A	darkgreen	semaphorin 7A (John Milton Hagen blood group) [Source:HGNC Symbol;Acc:HGNC:10741]
ENSSSCG00000032527	FOSL2	blue	FOS like 2, AP-1 transcription factor subunit [Source:VGNC Symbol;Acc:VGNC:88192]
ENSSSCG00000023377	EMP3	darkgreen	epithelial membrane protein 3 [Source:VGNC Symbol;Acc:VGNC:87690]
ENSSSCG00000035634	PLSCR1	sienna3	phospholipid scramblase 1 [Source:NCBI gene (formerly Entrezgene);Acc:100620055]
ENSSSCG00000005944	NDRG1	darkgreen	N-myc downstream regulated 1 [Source:VGNC Symbol;Acc:VGNC:98825]
ENSSSCG00000031838	RPS27	lavenderblush2
ENSSSCG00000038138	TFEC	darkorange	transcription factor EC [Source:VGNC Symbol;Acc:VGNC:93918]
ENSSSCG00000017591	NME2	sienna3	NME/NM23 nucleoside diphosphate kinase 2 [Source:NCBI gene (formerly Entrezgene);Acc:733683]
ENSSSCG00000009327	HMGB1	lavenderblush2	high mobility group box 1 [Source:NCBI gene (formerly Entrezgene);Acc:445521]
ENSSSCG00000012583	ACSL4	darkorange	acyl-CoA synthetase long chain family member 4 [Source:VGNC Symbol;Acc:VGNC:85033]
ENSSSCG00000006740	ATP1A1	skyblue3	ATPase Na+/K+ transporting subunit alpha 1 [Source:VGNC Symbol;Acc:VGNC:98735]
ENSSSCG00000005317	TLN1	darkgrey	talin 1 [Source:VGNC Symbol;Acc:VGNC:94020]
ENSSSCG00000007508	ZBP1	paleturquoise	Z-DNA binding protein 1 [Source:VGNC Symbol;Acc:VGNC:95770]
ENSSSCG00000016185	ARPC2	blue	actin related protein 2/3 complex subunit 2 [Source:VGNC Symbol;Acc:VGNC:96420]
ENSSSCG00000035170	VSIG4	coral2	V-set and immunoglobulin domain containing 4 [Source:VGNC Symbol;Acc:VGNC:94869]
ENSSSCG00000040275	HEBP1	brown2	heme binding protein 1 [Source:VGNC Symbol;Acc:VGNC:88830]
ENSSSCG00000000633	YBX3	brown2	Y-box binding protein 3 [Source:VGNC Symbol;Acc:VGNC:95021]
ENSSSCG00000037310	ATP6AP1	coral2	ATPase H+ transporting accessory protein 1 [Source:VGNC Symbol;Acc:VGNC:85660]
ENSSSCG00000008103	MERTK	darkorange2	MER proto-onco, tyrosine kinase [Source:VGNC Symbol;Acc:VGNC:90146]
ENSSSCG00000027646	TIPARP	blue	TCDD inducible poly(ADP-ribose) polymerase [Source:HGNC Symbol;Acc:HGNC:23696]
ENSSSCG00000010368	GLUD1	darkgreen	glutamate dehydrogenase 1 [Source:NCBI gene (formerly Entrezgene);Acc:100157162]
ENSSSCG00000001723	PLA2G7	mediumorchid	phospholipase A2 group VII [Source:VGNC Symbol;Acc:VGNC:91501]
ENSSSCG00000004044	IGF2R	darkgrey	insulin like growth factor 2 receptor [Source:VGNC Symbol;Acc:VGNC:89057]
ENSSSCG00000030268	ZFAND5	darkgreen	zinc finger AN1-type containing 5 [Source:VGNC Symbol;Acc:VGNC:95137]
ENSSSCG00000008647	CMPK2	darkorange	cytidine/uridine monophosphate kinase 2 [Source:VGNC Symbol;Acc:VGNC:86801]
ENSSSCG00000036723	EMP1	lavenderblush2	epithelial membrane protein 1 [Source:VGNC Symbol;Acc:VGNC:87688]
ENSSSCG00000017212	SUMO2	brown4	small ubiquitin like modifier 2 [Source:NCBI gene (formerly Entrezgene);Acc:397044]
ENSSSCG00000013597	RPS28	lightpink3	ribosomal protein S28 [Source:VGNC Symbol;Acc:VGNC:100854]
ENSSSCG00000025486	MDH2	brown4	malate dehydrogenase 2 [Source:NCBI gene (formerly Entrezgene);Acc:397039]
ENSSSCG00000003458	CTRC	darkgreen	chymotrypsin C [Source:NCBI gene (formerly Entrezgene);Acc:100520911]
ENSSSCG00000026922	DRAM2	darkgrey	DNA damage regulated autophagy modulator 2 [Source:VGNC Symbol;Acc:VGNC:87437]
ENSSSCG00000032092	DDX5	mediumorchid	DEAD-box helicase 5 [Source:VGNC Symbol;Acc:VGNC:87226]
ENSSSCG00000027746	LOC100621287	lightpink3
ENSSSCG00000009851	PEBP1	darkorange2
ENSSSCG00000010679	EIF3A	blue	eukaryotic translation initiation factor 3 subunit A [Source:VGNC Symbol;Acc:VGNC:87615]
ENSSSCG00000003791	SRSF11	blue	serine and arginine rich splicing factor 11 [Source:VGNC Symbol;Acc:VGNC:93473]
ENSSSCG00000017896	SCIMP	brown2	SLP adaptor and CSK interacting membrane protein [Source:VGNC Symbol;Acc:VGNC:92625]
ENSSSCG00000022659	CLTC	blue	clathrin heavy chain [Source:VGNC Symbol;Acc:VGNC:86789]
ENSSSCG00000022011	NMI	darkorange	N-myc and STAT interactor [Source:VGNC Symbol;Acc:VGNC:96447]
ENSSSCG00000027659	FUCA1	brown2	alpha-L-fucosidase 1 [Source:VGNC Symbol;Acc:VGNC:88262]
ENSSSCG00000003578	FGR	brown2	FGR proto-onco, Src family tyrosine kinase [Source:VGNC Symbol;Acc:VGNC:88124]
ENSSSCG00000034984	PSMB4	darkorange	proteasome 20S subunit beta 4 [Source:VGNC Symbol;Acc:VGNC:91907]
ENSSSCG00000001930	PKM	darkgreen
ENSSSCG00000006487	CCT3	grey60	chaperonin containing TCP1 subunit 3 [Source:VGNC Symbol;Acc:VGNC:86381]
ENSSSCG00000027196	ENSSSCG00000027196	brown2
ENSSSCG00000000685	TPI1	brown4	triosephosphate isomerase 1 [Source:NCBI gene (formerly Entrezgene);Acc:100157582]
ENSSSCG00000009612	DOK2	darkgrey	docking protein 2 [Source:VGNC Symbol;Acc:VGNC:87402]
ENSSSCG00000028056	ZFP36	violet	ZFP36 ring finger protein [Source:VGNC Symbol;Acc:VGNC:95145]
ENSSSCG00000032343	CCL4	coral2	C-C motif chemokine ligand 4 [Source:NCBI gene (formerly Entrezgene);Acc:396668]
ENSSSCG00000033673	SLC25A6	lavenderblush2	solute carrier family 25 member 6 [Source:VGNC Symbol;Acc:VGNC:98321]
ENSSSCG00000006043	DCSTAMP	brown2	dendrocyte expressed seven transmembrane protein [Source:VGNC Symbol;Acc:VGNC:87191]
ENSSSCG00000029230	ECM1	darkgreen	extracellular matrix protein 1 [Source:VGNC Symbol;Acc:VGNC:87533]
ENSSSCG00000015844	GSR	darkgreen	glutathione-disulfide reductase [Source:VGNC Symbol;Acc:VGNC:96337]
ENSSSCG00000033703	FAM111A	darkorange	FAM111 trypsin like peptidase A [Source:VGNC Symbol;Acc:VGNC:87888]
ENSSSCG00000006610	S100A11	brown2	S100 calcium binding protein A11 [Source:VGNC Symbol;Acc:VGNC:92537]
ENSSSCG00000041738	ENSSSCG00000041738	darkgrey
ENSSSCG00000032580	MGST1	brown2	microsomal glutathione S-transferase 1 [Source:VGNC Symbol;Acc:VGNC:103301]
ENSSSCG00000013114	SLC15A3	blue	solute carrier family 15 member 3 [Source:VGNC Symbol;Acc:VGNC:92936]
ENSSSCG00000039290	MTPN	blue	myotrophin [Source:VGNC Symbol;Acc:VGNC:90467]
ENSSSCG00000022742	PRDX6	lightpink3	peroxiredoxin 6 [Source:VGNC Symbol;Acc:VGNC:91785]
ENSSSCG00000006089	PTDSS1	skyblue3	phosphatidylserine synthase 1 [Source:VGNC Symbol;Acc:VGNC:91945]
ENSSSCG00000037728	ANAPC16	brown2	anaphase promoting complex subunit 16 [Source:VGNC Symbol;Acc:VGNC:85296]
ENSSSCG00000004385	SNX3	darkgreen	sorting nexin 3 [Source:VGNC Symbol;Acc:VGNC:93317]
ENSSSCG00000000064	ACO2	greenyellow	aconitase 2 [Source:VGNC Symbol;Acc:VGNC:97865]
ENSSSCG00000021084	S100A6	sienna3	S100 calcium binding protein A6 [Source:VGNC Symbol;Acc:VGNC:92545]
ENSSSCG00000008965	BTC	blue	betacellulin [Source:VGNC Symbol;Acc:VGNC:85910]
ENSSSCG00000039758	ENSSSCG00000039758	grey60
ENSSSCG00000013046	COX8A	lightpink3	cytochrome c oxidase subunit 8A [Source:VGNC Symbol;Acc:VGNC:97940]
ENSSSCG00000006308	CREG1	brown2	cellular repressor of E1A stimulateds 1 [Source:VGNC Symbol;Acc:VGNC:86989]
ENSSSCG00000038806	AXL	darkorange	AXL receptor tyrosine kinase [Source:VGNC Symbol;Acc:VGNC:85709]
ENSSSCG00000030088	CSF2RA	indianred4
ENSSSCG00000017206	GRB2	darkgreen	growth factor receptor bound protein 2 [Source:VGNC Symbol;Acc:VGNC:88663]
ENSSSCG00000009019	RPS3A	lavenderblush2	ribosomal protein S3A [Source:VGNC Symbol;Acc:VGNC:98958]
ENSSSCG00000025618	TAP1	darkorange	transporter 1, ATP binding cassette subfamily B member [Source:VGNC Symbol;Acc:VGNC:98358]
ENSSSCG00000032028	EIF4B	darkgreen	eukaryotic translation initiation factor 4B [Source:HGNC Symbol;Acc:HGNC:3285]
ENSSSCG00000001137	H1-3	darkgrey	H1.3 linker histone, cluster member [Source:HGNC Symbol;Acc:HGNC:4717]
ENSSSCG00000016452	GIMAP8	darkorange	GTPase, IMAP family member 8 [Source:VGNC Symbol;Acc:VGNC:88447]
ENSSSCG00000008638	YWHAQ	darkorange	tyrosine 3-monooxygenase/tryptophan 5-monooxygenase activation protein theta [Source:VGNC Symbol;Acc:VGNC:95046]
ENSSSCG00000039894	ENSSSCG00000039894	darkorange
ENSSSCG00000009303	RPL21	lavenderblush2
ENSSSCG00000007436	MMP9	salmon2	matrix metallopeptidase 9 [Source:VGNC Symbol;Acc:VGNC:96422]
ENSSSCG00000016420	INSIG1	blue	insulin induced 1 [Source:VGNC Symbol;Acc:VGNC:89150]
ENSSSCG00000010509	PIK3AP1	darkorange	phosphoinositide-3-kinase adaptor protein 1 [Source:VGNC Symbol;Acc:VGNC:91435]
ENSSSCG00000016958	PIK3R1	blue	phosphoinositide-3-kinase regulatory subunit 1 [Source:VGNC Symbol;Acc:VGNC:91445]
ENSSSCG00000003105	SLC1A5	lavenderblush2	solute carrier family 1 member 5 [Source:VGNC Symbol;Acc:VGNC:92967]
ENSSSCG00000000862	GNPTAB	darkorange	N-acetylglucosamine-1-phosphate transferase subunits alpha and beta [Source:VGNC Symbol;Acc:VGNC:88546]
ENSSSCG00000020906	GHSR	darkorange	TNF superfamily member 10 [Source:NCBI gene (formerly Entrezgene);Acc:406191]
ENSSSCG00000004133	FUCA2	darkgrey	alpha-L-fucosidase 2 [Source:VGNC Symbol;Acc:VGNC:88263]
ENSSSCG00000006777	RHOC	darkviolet	ras homolog family member C [Source:VGNC Symbol;Acc:VGNC:98846]
ENSSSCG00000001011	SERPINB1	greenyellow	serpin family B member 1 [Source:HGNC Symbol;Acc:HGNC:3311]
ENSSSCG00000027114	SCP2	mediumorchid	sterol carrier protein 2 [Source:NCBI gene (formerly Entrezgene);Acc:397439]
ENSSSCG00000037236	RPSA	lavenderblush2	ribosomal protein SA [Source:NCBI gene (formerly Entrezgene);Acc:641351]
ENSSSCG00000016692	TAX1BP1	darkgrey	Tax1 binding protein 1 [Source:VGNC Symbol;Acc:VGNC:93754]
ENSSSCG00000028376	TM4SF19	darkorange
ENSSSCG00000026169	MFSD12	salmon2	major facilitator superfamily domain containing 12 [Source:VGNC Symbol;Acc:VGNC:90185]
ENSSSCG00000025271	LOC100514951	coral2
ENSSSCG00000022080	RHOA	blue	ras homolog family member A [Source:VGNC Symbol;Acc:VGNC:92284]
ENSSSCG00000032381	LITAF	greenyellow	lipopolysaccharide induced TNF factor [Source:VGNC Symbol;Acc:VGNC:98073]
ENSSSCG00000028908	DYNLT3	brown2	dynein light chain Tctex-type 3 [Source:VGNC Symbol;Acc:VGNC:87504]
ENSSSCG00000036639	STOM	darkgreen	stomatin [Source:VGNC Symbol;Acc:VGNC:93565]
ENSSSCG00000014048	HK3	mediumorchid	hexokinase 3 [Source:VGNC Symbol;Acc:VGNC:88893]
ENSSSCG00000032444	PLXDC2	plum2	plexin domain containing 2 [Source:VGNC Symbol;Acc:VGNC:95958]
ENSSSCG00000029352	CCNL1	blue	cyclin L1 [Source:VGNC Symbol;Acc:VGNC:86363]
ENSSSCG00000008440	PIGF	brown2	phosphatidylinositol glycan anchor biosynthesis class F [Source:VGNC Symbol;Acc:VGNC:98193]
ENSSSCG00000001379	TUBB	mediumorchid	tubulin beta class I [Source:VGNC Symbol;Acc:VGNC:94578]
ENSSSCG00000012853	IRF7	darkorange	interferon regulatory factor 7 [Source:VGNC Symbol;Acc:VGNC:89210]
ENSSSCG00000000808	SLC38A2	mediumorchid	solute carrier family 38 member 2 [Source:VGNC Symbol;Acc:VGNC:93094]
ENSSSCG00000003017	TGFB1	darkgreen	transforming growth factor beta 1 [Source:VGNC Symbol;Acc:VGNC:98656]
ENSSSCG00000027224	PCBP1	darkgrey	poly(rC) binding protein 1 [Source:HGNC Symbol;Acc:HGNC:8647]
ENSSSCG00000038506	CD46	brown2	CD46 molecule, complement regulatory protein [Source:NCBI gene (formerly Entrezgene);Acc:396922]
ENSSSCG00000027946	MVP	darkorange	major vault protein [Source:VGNC Symbol;Acc:VGNC:90491]
ENSSSCG00000006776	MOV10	darkorange	Mov10 RISC complex RNA helicase [Source:VGNC Symbol;Acc:VGNC:90316]
ENSSSCG00000027257	PSMB1	blue	proteasome 20S subunit beta 1 [Source:VGNC Symbol;Acc:VGNC:91903]
ENSSSCG00000020666	EHD4	darkorange	EH domain containing 4 [Source:VGNC Symbol;Acc:VGNC:87598]
ENSSSCG00000000907	PLXNC1	darkgreen	plexin C1 [Source:VGNC Symbol;Acc:VGNC:91584]
ENSSSCG00000027529	BIRC2	brown2	baculoviral IAP repeat containing 2 [Source:HGNC Symbol;Acc:HGNC:590]
ENSSSCG00000007722	NCF1	indianred4	neutrophil cytosolic factor 1 [Source:NCBI gene (formerly Entrezgene);Acc:100134857]
ENSSSCG00000024313	NDUFA4	darkgreen	NDUFA4 mitochondrial complex associated [Source:NCBI gene (formerly Entrezgene);Acc:100579141]
ENSSSCG00000041289	IL10RB	lavenderblush2	interleukin 10 receptor subunit beta [Source:NCBI gene (formerly Entrezgene);Acc:396657]
ENSSSCG00000017907	PFN1	darkgreen	profilin 1 [Source:NCBI gene (formerly Entrezgene);Acc:100512494]
ENSSSCG00000006197	SULF1	lavenderblush2	sulfatase 1 [Source:VGNC Symbol;Acc:VGNC:93612]
ENSSSCG00000007669	GNB2	lavenderblush2	G protein subunit beta 2 [Source:VGNC Symbol;Acc:VGNC:88531]
ENSSSCG00000001701	HSP90AB1	plum2	heat shock protein 90 alpha family class B member 1 [Source:NCBI gene (formerly Entrezgene);Acc:396742]
ENSSSCG00000034197	EDEM1	darkgreen	ER degradation enhancing alpha-mannosidase like protein 1 [Source:VGNC Symbol;Acc:VGNC:87545]
ENSSSCG00000009791	RSRC2	coral2	arginine and serine rich coiled-coil 2 [Source:VGNC Symbol;Acc:VGNC:92488]
ENSSSCG00000038359	EIF5A	grey60
ENSSSCG00000008359	RAB1A	brown2	RAB1A, member RAS onco family [Source:NCBI gene (formerly Entrezgene);Acc:595116]
ENSSSCG00000036129	RNF114	darkorange	ring finger protein 114 [Source:NCBI gene (formerly Entrezgene);Acc:414917]
ENSSSCG00000009962	TFIP11	blue	tuftelin interacting protein 11 [Source:NCBI gene (formerly Entrezgene);Acc:768099]
ENSSSCG00000026018	MFSD1	darkgrey	major facilitator superfamily domain containing 1 [Source:VGNC Symbol;Acc:VGNC:90182]
ENSSSCG00000033697	RPS2	lightpink3
ENSSSCG00000011535	ARL8B	plum2	ADP ribosylation factor like GTPase 8B [Source:NCBI gene (formerly Entrezgene);Acc:100515580]
ENSSSCG00000003809	JAK1	darkgreen	Janus kinase 1 [Source:VGNC Symbol;Acc:VGNC:89270]
ENSSSCG00000001457	SLA-DQB1	greenyellow	SLA-DQ beta1 domain [Source:NCBI gene (formerly Entrezgene);Acc:100037921]
ENSSSCG00000015453	PDIA4	skyblue3	protein disulfide isomerase family A member 4 [Source:VGNC Symbol;Acc:VGNC:91273]
ENSSSCG00000031913	NDUFB4	lightpink3	NADH:ubiquinone oxidoreductase subunit B4 [Source:VGNC Symbol;Acc:VGNC:90647]
ENSSSCG00000004945	RPL4	lavenderblush2	ribosomal protein L4 [Source:HGNC Symbol;Acc:HGNC:10353]
ENSSSCG00000035212	KLF6	blue	Kruppel like factor 6 [Source:VGNC Symbol;Acc:VGNC:98063]
ENSSSCG00000005024	PYGL	brown2	glycogen phosphorylase L [Source:VGNC Symbol;Acc:VGNC:92019]
ENSSSCG00000007435	PLTP	mediumorchid	phospholipid transfer protein [Source:NCBI gene (formerly Entrezgene);Acc:397527]
ENSSSCG00000006382	SLAMF6	darkgrey	SLAM family member 6 [Source:VGNC Symbol;Acc:VGNC:92912]
ENSSSCG00000024263	SERF2	lightpink3	small EDRK-rich factor 2 [Source:NCBI gene (formerly Entrezgene);Acc:100154963]
ENSSSCG00000013661	EIF3G	lavenderblush2	eukaryotic translation initiation factor 3 subunit G [Source:VGNC Symbol;Acc:VGNC:87619]
ENSSSCG00000012604	LAMP2	darkgrey	lysosomal associated membrane protein 2 [Source:VGNC Symbol;Acc:VGNC:89628]
ENSSSCG00000037644	ssc-mir-6782	coral2	ssc-mir-6782 [Source:miRBase;Acc:MI0031620]
ENSSSCG00000005656	SET	grey60	SET nuclear proto-onco [Source:NCBI gene (formerly Entrezgene);Acc:100514028]
ENSSSCG00000039998	CLIC2	darkgreen	chloride intracellular channel 2 [Source:VGNC Symbol;Acc:VGNC:86761]
ENSSSCG00000013381	RPS13	lavenderblush2	ribosomal protein S13 [Source:VGNC Symbol;Acc:VGNC:100853]
ENSSSCG00000037637	GGH	darkorange	gamma-glutamyl hydrolase [Source:HGNC Symbol;Acc:HGNC:4248]
ENSSSCG00000003763	IFI44	darkorange	interferon induced protein 44 [Source:VGNC Symbol;Acc:VGNC:97102]
ENSSSCG00000018088	ENSSSCG00000018088	darkgrey
ENSSSCG00000006496	LMNA	darkviolet	lamin A/C [Source:VGNC Symbol;Acc:VGNC:98815]
ENSSSCG00000002516	WARS1	darkorange	tryptophanyl-tRNA synthetase 1 [Source:VGNC Symbol;Acc:VGNC:94891]
ENSSSCG00000038320	POR	grey60	P450 (cytochrome) oxidoreductase [Source:NCBI gene (formerly Entrezgene);Acc:100170114]
ENSSSCG00000016267	ITM2C	greenyellow	integral membrane protein 2C [Source:VGNC Symbol;Acc:VGNC:96383]
ENSSSCG00000010340	PRXL2A	mediumorchid	peroxiredoxin like 2A [Source:VGNC Symbol;Acc:VGNC:91892]
ENSSSCG00000014569	RPL27A	lavenderblush2
ENSSSCG00000012247	ATP6AP2	lightpink3	ATPase H+ transporting accessory protein 2 [Source:VGNC Symbol;Acc:VGNC:85662]
ENSSSCG00000001927	HEXA	greenyellow	hexosaminidase subunit alpha [Source:NCBI gene (formerly Entrezgene);Acc:100142664]
ENSSSCG00000012252	DDX3X	greenyellow	DEAD-box helicase 3 X-linked [Source:NCBI gene (formerly Entrezgene);Acc:100515940]
ENSSSCG00000003385	PARK7	lightpink3	Parkinsonism associated deglycase [Source:VGNC Symbol;Acc:VGNC:91181]
ENSSSCG00000003505	DDOST	blue	dolichyl-diphosphooligosaccharide--protein glycosyltransferase non-catalytic subunit [Source:VGNC Symbol;Acc:VGNC:87211]
ENSSSCG00000006830	PSMA5	brown2	proteasome 20S subunit alpha 5 [Source:VGNC Symbol;Acc:VGNC:98838]
ENSSSCG00000049524	LOC100525572	coral2
ENSSSCG00000032942	DAP	brown2	death associated protein [Source:HGNC Symbol;Acc:HGNC:2672]
ENSSSCG00000000406	PTGES3	darkorange	prostaglandin E synthase 3 [Source:VGNC Symbol;Acc:VGNC:91952]
ENSSSCG00000036317	VASP	darkgreen	vasodilator stimulated phosphoprotein [Source:VGNC Symbol;Acc:VGNC:94804]
ENSSSCG00000009592	NFIL3	coral2	nuclear factor, interleukin 3 regulated [Source:VGNC Symbol;Acc:VGNC:90717]
ENSSSCG00000035007	RPL17-C18orf32	lavenderblush2	ribosomal protein L17 [Source:NCBI gene (formerly Entrezgene);Acc:100625001]
ENSSSCG00000007692	YWHAG	brown4
ENSSSCG00000011137	GDI2	blue	GDP dissociation inhibitor 2 [Source:VGNC Symbol;Acc:VGNC:98019]
ENSSSCG00000034448	RPL13A	lavenderblush2
ENSSSCG00000021229	MAT2B	brown2	methionine adenosyltransferase 2B [Source:VGNC Symbol;Acc:VGNC:90040]
ENSSSCG00000001455	SLA-DRB1	greenyellow	MHC class II histocompatibility antigen SLA-DRB1 [Source:NCBI gene (formerly Entrezgene);Acc:100153386]
ENSSSCG00000001455	LOC100153139	greenyellow	MHC class II histocompatibility antigen SLA-DRB1 [Source:NCBI gene (formerly Entrezgene);Acc:100153386]
ENSSSCG00000029082	KMT2E	violet	lysine methyltransferase 2E (inactive) [Source:VGNC Symbol;Acc:VGNC:89551]
ENSSSCG00000001565	CDKN1A	darkorange	cyclin dependent kinase inhibitor 1A [Source:VGNC Symbol;Acc:VGNC:86514]
ENSSSCG00000033453	BST2	darkorange	bone marrow stromal cell antigen 2 [Source:VGNC Symbol;Acc:VGNC:85897]
ENSSSCG00000004646	ATP8B4	darkorange	ATPase phospholipid transporting 8B4 (putative) [Source:VGNC Symbol;Acc:VGNC:103036]
ENSSSCG00000006488	GLMP	greenyellow	glycosylated lysosomal membrane protein [Source:VGNC Symbol;Acc:VGNC:88487]
ENSSSCG00000004024	RNASET2	darkgrey
ENSSSCG00000041449	ENSSSCG00000041449	blue
ENSSSCG00000031912	ENSSSCG00000031912	blue
ENSSSCG00000013655	ICAM1	brown2	intercellular adhesion molecule 1 [Source:VGNC Symbol;Acc:VGNC:89019]
ENSSSCG00000001527	ILRUN	darkgrey	inflammation and lipid regulator with UBA-like and NBR1-like domains [Source:VGNC Symbol;Acc:VGNC:89122]
ENSSSCG00000024692	RRBP1	lightpink3	ribosome binding protein 1 [Source:VGNC Symbol;Acc:VGNC:95474]
ENSSSCG00000017752	WSB1	darkgrey	WD repeat and SOCS box containing 1 [Source:VGNC Symbol;Acc:VGNC:94981]
ENSSSCG00000008443	EPAS1	greenyellow	endothelial PAS domain protein 1 [Source:VGNC Symbol;Acc:VGNC:87721]
ENSSSCG00000036081	TBC1D20	brown2	TBC1 domain family member 20 [Source:VGNC Symbol;Acc:VGNC:95752]
ENSSSCG00000006556	TPM3	darkgrey	tropomyosin 3 [Source:VGNC Symbol;Acc:VGNC:98877]
ENSSSCG00000011712	P2RY14	darkorange	purinergic receptor P2Y14 [Source:VGNC Symbol;Acc:VGNC:91126]
ENSSSCG00000029362	CHMP2A	lavenderblush2	charged multivesicular body protein 2A [Source:VGNC Symbol;Acc:VGNC:86649]
ENSSSCG00000021343	ZEB2	lavenderblush2	zinc finger E-box binding homeobox 2 [Source:VGNC Symbol;Acc:VGNC:95632]
ENSSSCG00000005311	CD72	darkorange	CD72 molecule [Source:VGNC Symbol;Acc:VGNC:86427]
ENSSSCG00000007272	CHMP4B	darkgreen	charged multivesicular body protein 4B [Source:HGNC Symbol;Acc:HGNC:16171]
ENSSSCG00000008772	RELL1	brown2	RELT like 1 [Source:VGNC Symbol;Acc:VGNC:92206]
ENSSSCG00000000295	NCKAP1L	blue	NCK associated protein 1 like [Source:VGNC Symbol;Acc:VGNC:90610]
ENSSSCG00000010035	YWHAH	lavenderblush2	tyrosine 3-monooxygenase/tryptophan 5-monooxygenase activation protein eta [Source:VGNC Symbol;Acc:VGNC:95045]
ENSSSCG00000035622	UBE2D3	grey60	ubiquitin conjugating enzyme E2 D3 [Source:NCBI gene (formerly Entrezgene);Acc:780418]
ENSSSCG00000005436	RAD23B	darkorange	RAD23 homolog B, nucleotide excision repair protein [Source:VGNC Symbol;Acc:VGNC:103160]
ENSSSCG00000008056	ATP6V0C	greenyellow
ENSSSCG00000000743	FKBP4	brown2	FKBP prolyl isomerase 4 [Source:VGNC Symbol;Acc:VGNC:88147]
ENSSSCG00000037541	CD300LF	darkorange
ENSSSCG00000022208	TNFRSF1B	darkgreen	TNF receptor superfamily member 1B [Source:VGNC Symbol;Acc:VGNC:94264]
ENSSSCG00000007355	TOP1	coral2	DNA topoisomerase I [Source:HGNC Symbol;Acc:HGNC:11986]
ENSSSCG00000008573	RAB10	darkgreen	RAB10, member RAS onco family [Source:VGNC Symbol;Acc:VGNC:98235]
ENSSSCG00000023379	UBE2L6	darkorange	ubiquitin conjugating enzyme E2 L6 [Source:VGNC Symbol;Acc:VGNC:94647]
ENSSSCG00000016075	SF3B1	brown2	splicing factor 3b subunit 1 [Source:VGNC Symbol;Acc:VGNC:95492]
ENSSSCG00000011930	ATG3	skyblue3	autophagy related 3 [Source:VGNC Symbol;Acc:VGNC:85621]
ENSSSCG00000003806	LEPROT	plum2	leptin receptor overlapping transcript [Source:VGNC Symbol;Acc:VGNC:89686]
ENSSSCG00000006930	SH3GLB1	darkorange	SH3 domain containing GRB2 like, endophilin B1 [Source:VGNC Symbol;Acc:VGNC:92826]
ENSSSCG00000017146	ENSSSCG00000017146	paleturquoise
ENSSSCG00000011102	NRP1	grey60	neuropilin 1 [Source:HGNC Symbol;Acc:HGNC:8004]
ENSSSCG00000004542	NARS1	brown4	asparaginyl-tRNA synthetase 1 [Source:VGNC Symbol;Acc:VGNC:90583]
ENSSSCG00000030957	NFKB1	blue	nuclear factor kappa B subunit 1 [Source:VGNC Symbol;Acc:VGNC:90719]
ENSSSCG00000031789	ACSL5	darkorange	acyl-CoA synthetase long chain family member 5 [Source:VGNC Symbol;Acc:VGNC:85034]
ENSSSCG00000037465	SERP1	darkgrey	stress associated endoplasmic reticulum protein 1 [Source:VGNC Symbol;Acc:VGNC:92731]
ENSSSCG00000011946	ALCAM	brown2	activated leukocyte cell adhesion molecule [Source:VGNC Symbol;Acc:VGNC:85236]
ENSSSCG00000000141	EIF3D	lavenderblush2	eukaryotic translation initiation factor 3 subunit D [Source:VGNC Symbol;Acc:VGNC:87616]
ENSSSCG00000004145	ABRACL	lightpink3	ABRA C-terminal like [Source:VGNC Symbol;Acc:VGNC:103020]
ENSSSCG00000010146	LGALS8	darkgrey	galectin 8 [Source:VGNC Symbol;Acc:VGNC:89697]
ENSSSCG00000006378	SLAMF7	blue	SLAM family member 7 [Source:HGNC Symbol;Acc:HGNC:21394]
ENSSSCG00000003707	NPC1	sienna3	NPC intracellular cholesterol transporter 1 [Source:VGNC Symbol;Acc:VGNC:98521]
ENSSSCG00000026257	STMN1	lavenderblush2	stathmin 1 [Source:VGNC Symbol;Acc:VGNC:93560]
ENSSSCG00000039324	FLII	plum2	FLII actin remodeling protein [Source:VGNC Symbol;Acc:VGNC:88154]
ENSSSCG00000008937	AMBN	darkgrey	ameloblastin [Source:VGNC Symbol;Acc:VGNC:85273]
ENSSSCG00000039582	PSMA2	darkorange
ENSSSCG00000038423	GLA	mediumorchid	galactosidase alpha [Source:VGNC Symbol;Acc:VGNC:88474]
ENSSSCG00000031487	LSP1	mediumorchid	lymphocyte specific protein 1 [Source:VGNC Symbol;Acc:VGNC:89880]
ENSSSCG00000010525	PI4K2A	brown2	phosphatidylinositol 4-kinase type 2 alpha [Source:HGNC Symbol;Acc:HGNC:30031]
ENSSSCG00000024373	TRIP12	blue	thyroid hormone receptor interactor 12 [Source:VGNC Symbol;Acc:VGNC:95555]
ENSSSCG00000012131	MOSPD2	brown2	motile sperm domain containing 2 [Source:VGNC Symbol;Acc:VGNC:90314]
ENSSSCG00000017259	PRKAR1A	paleturquoise	protein kinase cAMP-dependent type I regulatory subunit alpha [Source:VGNC Symbol;Acc:VGNC:91802]
ENSSSCG00000011363	PRKAR2A	darkorange	protein kinase cAMP-dependent type II regulatory subunit alpha [Source:VGNC Symbol;Acc:VGNC:91804]
ENSSSCG00000008303	CCT7	grey60	chaperonin containing TCP1 subunit 7 [Source:VGNC Symbol;Acc:VGNC:86385]
ENSSSCG00000016922	GPBP1	blue	GC-rich promoter binding protein 1 [Source:VGNC Symbol;Acc:VGNC:88578]
ENSSSCG00000021220	CKB	darkgreen	creatine kinase B [Source:VGNC Symbol;Acc:VGNC:86718]
ENSSSCG00000037245	HNRNPDL	lavenderblush2	heterogeneous nuclear ribonucleoprotein D like [Source:HGNC Symbol;Acc:HGNC:5037]
ENSSSCG00000030049	HNRNPUL1	darkgreen	heteroous nuclear ribonucleoprotein U like 1 [Source:VGNC Symbol;Acc:VGNC:88926]
ENSSSCG00000011884	HCLS1	brown2	hematopoietic cell-specific Lyn substrate 1 [Source:VGNC Symbol;Acc:VGNC:88801]
ENSSSCG00000036592	SRSF2	lightpink3	serine and arginine rich splicing factor 2 [Source:VGNC Symbol;Acc:VGNC:99085]
ENSSSCG00000005038	PSMC6	darkorange	proteasome 26S subunit, ATPase 6 [Source:VGNC Symbol;Acc:VGNC:91917]
ENSSSCG00000005503	TLR4	coral2	toll like receptor 4 [Source:VGNC Symbol;Acc:VGNC:94025]
ENSSSCG00000010332	PLAC9	darkgreen	placenta associated 9 [Source:VGNC Symbol;Acc:VGNC:91508]
ENSSSCG00000009469	ACOD1	paleturquoise	aconitate decarboxylase 1 [Source:VGNC Symbol;Acc:VGNC:85015]
ENSSSCG00000004020	SFT2D1	greenyellow	SFT2 domain containing 1 [Source:VGNC Symbol;Acc:VGNC:92779]
ENSSSCG00000008496	EIF2AK2	lightpink3	eukaryotic translation initiation factor 2 alpha kinase 2 [Source:VGNC Symbol;Acc:VGNC:87607]
ENSSSCG00000014578	DENND5A	lavenderblush2	DENN domain containing 5A [Source:VGNC Symbol;Acc:VGNC:87254]
ENSSSCG00000031380	MARCKSL1	darkorange	MARCKS like 1 [Source:VGNC Symbol;Acc:VGNC:98498]
ENSSSCG00000009828	PPP1CC	brown2	protein phosphatase 1 catalytic subunit gamma [Source:VGNC Symbol;Acc:VGNC:91716]
ENSSSCG00000016502	PARP12	darkorange	poly(ADP-ribose) polymerase family member 12 [Source:VGNC Symbol;Acc:VGNC:96688]
ENSSSCG00000030255	EIF4G1	greenyellow	eukaryotic translation initiation factor 4 gamma 1 [Source:VGNC Symbol;Acc:VGNC:87631]
ENSSSCG00000010686	BAG3	blue	BAG cochaperone 3 [Source:VGNC Symbol;Acc:VGNC:85745]
ENSSSCG00000022780	UGCG	blue	UDP-glucose ceramide glucosyltransferase [Source:VGNC Symbol;Acc:VGNC:94685]
ENSSSCG00000017509	RPL19	lavenderblush2
ENSSSCG00000021576	CD83	blue	CD83 molecule [Source:VGNC Symbol;Acc:VGNC:86433]
ENSSSCG00000000145	ENSSSCG00000000145	darkorange	myosin heavy chain 9 [Source:VGNC Symbol;Acc:VGNC:90512]
ENSSSCG00000010682	PRDX3	blue	peroxiredoxin 3 [Source:VGNC Symbol;Acc:VGNC:91782]
ENSSSCG00000031288	CLN5	coral2
ENSSSCG00000016094	BZW1	lightpink3	basic leucine zipper and W2 domains 1 [Source:VGNC Symbol;Acc:VGNC:95885]
ENSSSCG00000035078	CD40	darkorange	CD40 molecule [Source:VGNC Symbol;Acc:VGNC:95545]
ENSSSCG00000002873	GPI	darkgreen	glucose-6-phosphate isomerase [Source:VGNC Symbol;Acc:VGNC:97068]
ENSSSCG00000013604	MYO1F	darkorange	myosin IF [Source:VGNC Symbol;Acc:VGNC:90529]
ENSSSCG00000031249	PTTG1IP	greenyellow	PTTG1 interacting protein [Source:VGNC Symbol;Acc:VGNC:91999]
ENSSSCG00000021890	GNB1	darkorange	G protein subunit beta 1 [Source:VGNC Symbol;Acc:VGNC:88529]
ENSSSCG00000006250	LYN	darkorange	LYN proto-onco, Src family tyrosine kinase [Source:VGNC Symbol;Acc:VGNC:89910]
ENSSSCG00000017006	LCP2	darkgreen	lymphocyte cytosolic protein 2 [Source:VGNC Symbol;Acc:VGNC:89664]
ENSSSCG00000006612	S100A10	brown2	S100 calcium binding protein A10 [Source:VGNC Symbol;Acc:VGNC:92536]
ENSSSCG00000024059	VAT1	brown2	vesicle amine transport 1 [Source:VGNC Symbol;Acc:VGNC:94805]
ENSSSCG00000004383	OSTM1	coral2	osteoclastosis associated transmembrane protein 1 [Source:VGNC Symbol;Acc:VGNC:91086]
ENSSSCG00000000071	ST13	brown4	ST13 Hsp70 interacting protein [Source:HGNC Symbol;Acc:HGNC:11343]
ENSSSCG00000017929	RNASEK	blue	ribonuclease K [Source:VGNC Symbol;Acc:VGNC:92341]
ENSSSCG00000031808	TM9SF2	coral2	transmembrane 9 superfamily member 2 [Source:VGNC Symbol;Acc:VGNC:94036]
ENSSSCG00000010219	ARID5B	violet	AT-rich interaction domain 5B [Source:VGNC Symbol;Acc:VGNC:85511]
ENSSSCG00000028558	SGPP1	brown2	sphingosine-1-phosphate phosphatase 1 [Source:VGNC Symbol;Acc:VGNC:92798]
ENSSSCG00000006578	S100A4	lavenderblush2	S100 calcium binding protein A4 [Source:VGNC Symbol;Acc:VGNC:92543]
ENSSSCG00000037910	DUSP6	darkorange	dual specificity phosphatase 6 [Source:VGNC Symbol;Acc:VGNC:87488]
ENSSSCG00000017262	SLC16A6	violet	solute carrier family 16 member 6 [Source:VGNC Symbol;Acc:VGNC:92946]
ENSSSCG00000000084	ATF4	darkorange	activating transcription factor 4 [Source:VGNC Symbol;Acc:VGNC:85607]
ENSSSCG00000015808	ADAM9	lavenderblush2	ADAM metallopeptidase domain 9 [Source:VGNC Symbol;Acc:VGNC:95969]
ENSSSCG00000023187	VAV3	darkgrey	vav guanine nucleotide exchange factor 3 [Source:HGNC Symbol;Acc:HGNC:12659]
ENSSSCG00000025326	TMEM243	darkorange	transmembrane protein 243 [Source:VGNC Symbol;Acc:VGNC:94153]
ENSSSCG00000004421	FYN	indianred4	FYN proto-onco, Src family tyrosine kinase [Source:VGNC Symbol;Acc:VGNC:88276]
ENSSSCG00000000774	USP18	darkorange	ubiquitin specific peptidase 18 [Source:NCBI gene (formerly Entrezgene);Acc:396777]
ENSSSCG00000000104	DDX17	brown2	DEAD-box helicase 17 [Source:VGNC Symbol;Acc:VGNC:103229]
ENSSSCG00000006372	ARHGAP30	lightpink3	Rho GTPase activating protein 30 [Source:VGNC Symbol;Acc:VGNC:85469]
ENSSSCG00000028461	SIRPA	coral2	signal regulatory protein alpha [Source:NCBI gene (formerly Entrezgene);Acc:494566]
ENSSSCG00000021176	LPXN	paleturquoise	leupaxin [Source:VGNC Symbol;Acc:VGNC:89797]
ENSSSCG00000015244	APLP2	greenyellow	amyloid beta like protein 2 [Source:VGNC Symbol;Acc:VGNC:85414]
ENSSSCG00000038500	TRIB1	brown2	tribbles pseudokinase 1 [Source:VGNC Symbol;Acc:VGNC:94391]
ENSSSCG00000010517	PGAM1	darkgreen	phosphoglycerate mutase 1 [Source:HGNC Symbol;Acc:HGNC:8888]
ENSSSCG00000020439	RNaseP_nuc	mediumorchid	Nuclear RNase P [Source:RFAM;Acc:RF00009]
ENSSSCG00000039252	TCN1	greenyellow	transcobalamin 1 [Source:VGNC Symbol;Acc:VGNC:93829]
ENSSSCG00000029785	RPS9	lavenderblush2	ribosomal protein S9 [Source:VGNC Symbol;Acc:VGNC:92449]
ENSSSCG00000005724	SETX	lightpink3	senataxin [Source:VGNC Symbol;Acc:VGNC:92766]
ENSSSCG00000010203	HNRNPF	darkorange2
ENSSSCG00000003106	AP2S1	blue	adaptor related protein complex 2 subunit sigma 1 [Source:VGNC Symbol;Acc:VGNC:96909]
ENSSSCG00000035331	TMEM225B	brown2
ENSSSCG00000016175	MREG	brown2	melanoregulin [Source:VGNC Symbol;Acc:VGNC:96086]
ENSSSCG00000011877	CD86	blue	CD86 molecule [Source:VGNC Symbol;Acc:VGNC:86435]
ENSSSCG00000033115	IFNAR1	brown2	interferon alpha and beta receptor subunit 1 [Source:VGNC Symbol;Acc:VGNC:89037]
ENSSSCG00000010299	ANXA7	blue	annexin A7 [Source:VGNC Symbol;Acc:VGNC:85372]
ENSSSCG00000000657	CLEC2D	darkorange
ENSSSCG00000017416	DHX58	paleturquoise	DExH-box helicase 58 [Source:VGNC Symbol;Acc:VGNC:87297]
ENSSSCG00000012452	SH3BGRL	greenyellow	SH3 domain binding glutamate rich protein like [Source:VGNC Symbol;Acc:VGNC:92815]
ENSSSCG00000029411	CAPN2	darkorange	calpain 2 [Source:VGNC Symbol;Acc:VGNC:95630]
ENSSSCG00000017918	ARRB2	darkgreen	arrestin beta 2 [Source:VGNC Symbol;Acc:VGNC:85543]
ENSSSCG00000011810	BCL6	lightpink3	BCL6 transcription repressor [Source:VGNC Symbol;Acc:VGNC:96565]
ENSSSCG00000000690	MLF2	greenyellow	myeloid leukemia factor 2 [Source:VGNC Symbol;Acc:VGNC:103302]
ENSSSCG00000006081	RPL30	lavenderblush2	ribosomal protein L30 [Source:VGNC Symbol;Acc:VGNC:98849]
ENSSSCG00000005382	TGFBR1	brown2	transforming growth factor beta receptor 1 [Source:VGNC Symbol;Acc:VGNC:98368]
ENSSSCG00000017920	CXCL16	blue	C-X-C motif chemokine ligand 16 [Source:VGNC Symbol;Acc:VGNC:97955]
ENSSSCG00000008368	UGP2	mediumorchid	UDP-glucose pyrophosphorylase 2 [Source:VGNC Symbol;Acc:VGNC:98400]
ENSSSCG00000004125	STX11	brown2	syntaxin 11 [Source:VGNC Symbol;Acc:VGNC:93585]
ENSSSCG00000015175	VWA5A	darkgrey	von Willebrand factor A domain containing 5A [Source:VGNC Symbol;Acc:VGNC:94884]
ENSSSCG00000022292	NPL	brown2	N-acetylneuraminate pyruvate lyase [Source:VGNC Symbol;Acc:VGNC:90851]
ENSSSCG00000011825	ATP13A3	darkorange	ATPase 13A3 [Source:VGNC Symbol;Acc:VGNC:85639]
ENSSSCG00000012784	SSR4	lavenderblush2	signal sequence receptor subunit 4 [Source:VGNC Symbol;Acc:VGNC:93493]
ENSSSCG00000037583	GNB4	darkorange	G protein subunit beta 4 [Source:VGNC Symbol;Acc:VGNC:88533]
ENSSSCG00000016266	CAB39	darkgreen	calcium binding protein 39 [Source:VGNC Symbol;Acc:VGNC:95936]
ENSSSCG00000033033	TOLLIP	lavenderblush2	toll interacting protein [Source:VGNC Symbol;Acc:VGNC:94301]
ENSSSCG00000029752	C3H16orf54	brown2	chromosome 3 C16orf54 homolog [Source:VGNC Symbol;Acc:VGNC:86013]
ENSSSCG00000008239	CAPG	darkgreen	capping actin protein, gelsolin like [Source:VGNC Symbol;Acc:VGNC:86169]
ENSSSCG00000037536	SLC25A28	darkorange	solute carrier family 25 member 28 [Source:VGNC Symbol;Acc:VGNC:93005]
ENSSSCG00000035598	EDN1	blue	endothelin 1 [Source:NCBI gene (formerly Entrezgene);Acc:396915]
ENSSSCG00000031657	JUND	coral2
ENSSSCG00000011356	UQCRC1	blue	ubiquinol-cytochrome c reductase core protein 1 [Source:VGNC Symbol;Acc:VGNC:94728]
ENSSSCG00000008316	NAGK	darkgrey	N-acetylglucosamine kinase [Source:VGNC Symbol;Acc:VGNC:90570]
ENSSSCG00000036865	SDS	darkorange	serine dehydratase [Source:HGNC Symbol;Acc:HGNC:10691]
ENSSSCG00000010996	BAG1	darkorange	BAG cochaperone 1 [Source:VGNC Symbol;Acc:VGNC:96502]
ENSSSCG00000006175	LY96	brown2	lymphocyte antigen 96 [Source:VGNC Symbol;Acc:VGNC:89907]
ENSSSCG00000024260	RPL11	lavenderblush2	ribosomal protein L11 [Source:VGNC Symbol;Acc:VGNC:98603]
ENSSSCG00000014277	IRF1	brown2	interferon regulatory factor 1 [Source:VGNC Symbol;Acc:VGNC:89203]
ENSSSCG00000010224	EGR2	lavenderblush2	early growth response 2 [Source:NCBI gene (formerly Entrezgene);Acc:100038004]
ENSSSCG00000037241	RGS2	brown4	regulator of G protein signaling 2 [Source:VGNC Symbol;Acc:VGNC:96538]
ENSSSCG00000028297	APH1A	brown2	aph-1 homolog A, gamma-secretase subunit [Source:VGNC Symbol;Acc:VGNC:85409]
ENSSSCG00000016750	YKT6	lavenderblush2	YKT6 v-SNARE homolog [Source:NCBI gene (formerly Entrezgene);Acc:100513964]
ENSSSCG00000009249	HNRNPD	lavenderblush2	heteroous nuclear ribonucleoprotein D [Source:VGNC Symbol;Acc:VGNC:88919]
ENSSSCG00000012623	SLC25A5	blue	solute carrier family 25 member 5 [Source:VGNC Symbol;Acc:VGNC:93022]
ENSSSCG00000011630	ACKR4	brown2	atypical chemokine receptor 4 [Source:VGNC Symbol;Acc:VGNC:85013]
ENSSSCG00000036501	WDR1	sienna3	WD repeat domain 1 [Source:VGNC Symbol;Acc:VGNC:94905]
ENSSSCG00000026951	PSMB8	darkorange	proteasome 20S subunit beta 8 [Source:VGNC Symbol;Acc:VGNC:91910]
ENSSSCG00000010877	HNRNPU	coral2	heterogeneous nuclear ribonucleoprotein U [Source:HGNC Symbol;Acc:HGNC:5048]
ENSSSCG00000034927	LOC110260088	greenyellow
ENSSSCG00000029371	C5AR1	coral2	complement C5a receptor 1 [Source:VGNC Symbol;Acc:VGNC:86038]
ENSSSCG00000001564	SRSF3	lavenderblush2	serine and arginine rich splicing factor 3 [Source:VGNC Symbol;Acc:VGNC:93475]
ENSSSCG00000035532	ATP5F1D	lightpink3	ATP synthase F1 subunit delta [Source:VGNC Symbol;Acc:VGNC:96795]
ENSSSCG00000030125	SELENOF	darkgrey	selenoprotein F [Source:VGNC Symbol;Acc:VGNC:98854]
ENSSSCG00000022447	F3	lavenderblush2	coagulation factor III, tissue factor [Source:VGNC Symbol;Acc:VGNC:87864]
ENSSSCG00000007754	ITGAM	indianred4	integrin subunit alpha M [Source:HGNC Symbol;Acc:HGNC:6149]
ENSSSCG00000014899	PRCP	darkgrey	prolylcarboxypeptidase [Source:VGNC Symbol;Acc:VGNC:91771]
ENSSSCG00000009320	FLT1	skyblue3	fms related receptor tyrosine kinase 1 [Source:VGNC Symbol;Acc:VGNC:88162]
ENSSSCG00000016237	DOCK10	lightpink3	dedicator of cytokinesis 10 [Source:VGNC Symbol;Acc:VGNC:96007]
ENSSSCG00000035790	BTG1	brown2	BTG anti-proliferation factor 1 [Source:NCBI gene (formerly Entrezgene);Acc:100101473]
ENSSSCG00000033332	PSMA7	brown4	proteasome 20S subunit alpha 7 [Source:VGNC Symbol;Acc:VGNC:96510]
ENSSSCG00000034378	IFNGR2	darkorange	interferon gamma receptor 2 [Source:VGNC Symbol;Acc:VGNC:89042]
ENSSSCG00000025114	FMNL3	brown2	formin like 3 [Source:VGNC Symbol;Acc:VGNC:88169]
ENSSSCG00000017804	ABR	darkorange2	ABR activator of RhoGEF and GTPase [Source:VGNC Symbol;Acc:VGNC:84989]
ENSSSCG00000006033	EIF3E	lightpink3	eukaryotic translation initiation factor 3 subunit E [Source:VGNC Symbol;Acc:VGNC:87617]
ENSSSCG00000006522	GBA	skyblue3	glucosylceramidase beta [Source:VGNC Symbol;Acc:VGNC:98802]
ENSSSCG00000000804	ANO6	darkgreen	anoctamin 6 [Source:VGNC Symbol;Acc:VGNC:85359]
ENSSSCG00000005273	OSTF1	darkgrey	osteoclast stimulating factor 1 [Source:VGNC Symbol;Acc:VGNC:91085]
ENSSSCG00000006260	LYPLA1	brown2	lysophospholipase 1 [Source:VGNC Symbol;Acc:VGNC:98817]
ENSSSCG00000026761	CCT8	greenyellow	chaperonin containing TCP1 subunit 8 [Source:VGNC Symbol;Acc:VGNC:86386]
ENSSSCG00000014291	AFF4	blue	AF4/FMR2 family member 4 [Source:VGNC Symbol;Acc:VGNC:85169]
ENSSSCG00000010081	MAPK1	brown2	mitogen-activated protein kinase 1 [Source:VGNC Symbol;Acc:VGNC:89996]
ENSSSCG00000008164	MAP4K4	darkgrey	mitogen-activated protein kinase kinase kinase kinase 4 [Source:VGNC Symbol;Acc:VGNC:98114]
ENSSSCG00000028035	ZC3H11A	blue
ENSSSCG00000012270	UBA1	greenyellow	ubiquitin like modifier activating enzyme 1 [Source:VGNC Symbol;Acc:VGNC:94628]
ENSSSCG00000008406	CCDC88A	mediumorchid	coiled-coil domain containing 88A [Source:VGNC Symbol;Acc:VGNC:86325]
ENSSSCG00000015567	NIBAN1	brown2	niban apoptosis regulator 1 [Source:VGNC Symbol;Acc:VGNC:90740]
ENSSSCG00000010798	GGA2	plum2	golgi associated, gamma adaptin ear containing, ARF binding protein 2 [Source:VGNC Symbol;Acc:VGNC:88432]
ENSSSCG00000006752	CSDE1	lightpink3	cold shock domain containing E1 [Source:VGNC Symbol;Acc:VGNC:87029]
ENSSSCG00000005614	NIBAN2	greenyellow	niban apoptosis regulator 2 [Source:VGNC Symbol;Acc:VGNC:90741]
ENSSSCG00000027358	RPS17	lavenderblush2	ribosomal protein S17 [Source:NCBI gene (formerly Entrezgene);Acc:414392]
ENSSSCG00000014850	SPCS2	greenyellow	signal peptidase complex subunit 2 [Source:HGNC Symbol;Acc:HGNC:28962]
ENSSSCG00000006979	MSR1	brown2	macrophage scavenger receptor 1 [Source:VGNC Symbol;Acc:VGNC:96425]
ENSSSCG00000022864	EIF6	grey60	eukaryotic translation initiation factor 6 [Source:VGNC Symbol;Acc:VGNC:97974]
ENSSSCG00000004610	CCPG1	brown2	cell cycle progression 1 [Source:VGNC Symbol;Acc:VGNC:86368]
ENSSSCG00000006395	TAGLN2	blue	transgelin 2 [Source:VGNC Symbol;Acc:VGNC:98875]
ENSSSCG00000028304	ZFP36L1	darkorange	ZFP36 ring finger protein like 1 [Source:VGNC Symbol;Acc:VGNC:95146]
ENSSSCG00000027348	WIPF1	brown2
ENSSSCG00000035863	PLIN2	lavenderblush2	perilipin 2 [Source:VGNC Symbol;Acc:VGNC:91558]
ENSSSCG00000037803	MARCKS	darkorange	myristoylated alanine rich protein kinase C substrate [Source:VGNC Symbol;Acc:VGNC:90024]
ENSSSCG00000002704	KARS1	lavenderblush2	lysyl-tRNA synthetase 1 [Source:VGNC Symbol;Acc:VGNC:89302]
ENSSSCG00000009072	ENSSSCG00000009072	blue	progesterone receptor membrane component 2 [Source:VGNC Symbol;Acc:VGNC:98952]
ENSSSCG00000032081	NDUFS3	coral2	NADH:ubiquinone oxidoreductase core subunit S3 [Source:VGNC Symbol;Acc:VGNC:90651]
ENSSSCG00000037606	PSMB3	brown4	proteasome 20S subunit beta 3 [Source:VGNC Symbol;Acc:VGNC:91906]
ENSSSCG00000008383	AHSA2	darkgreen
ENSSSCG00000040397	COLEC12	brown2	collectin subfamily member 12 [Source:VGNC Symbol;Acc:VGNC:96956]
ENSSSCG00000026806	DHX9	darkorange2	DExH-box helicase 9 [Source:VGNC Symbol;Acc:VGNC:87299]
ENSSSCG00000035768	RPS15A	lavenderblush2	ribosomal protein S15a [Source:HGNC Symbol;Acc:HGNC:10389]
ENSSSCG00000015892	PSMD14	grey60	proteasome 26S subunit, non-ATPase 14 [Source:VGNC Symbol;Acc:VGNC:95823]
ENSSSCG00000002433	PSMC1	darkorange	proteasome 26S subunit, ATPase 1 [Source:VGNC Symbol;Acc:VGNC:91912]
ENSSSCG00000003558	RPS6KA1	blue	ribosomal protein S6 kinase A1 [Source:VGNC Symbol;Acc:VGNC:92440]
ENSSSCG00000033155	TMEM30A	brown2	transmembrane protein 30A [Source:VGNC Symbol;Acc:VGNC:94170]
ENSSSCG00000002505	PAPOLA	darkgreen	poly(A) polymerase alpha [Source:HGNC Symbol;Acc:HGNC:14981]
ENSSSCG00000035505	YTHDC1	coral2	YTH domain containing 1 [Source:VGNC Symbol;Acc:VGNC:95041]
ENSSSCG00000050398	ENSSSCG00000050398	lavenderblush2
ENSSSCG00000013889	RPL18A	lavenderblush2
ENSSSCG00000013576	STXBP2	darkviolet	syntaxin binding protein 2 [Source:VGNC Symbol;Acc:VGNC:93597]
ENSSSCG00000040449	ABHD12	brown2	abhydrolase domain containing 12, lysophospholipase [Source:VGNC Symbol;Acc:VGNC:95682]
ENSSSCG00000008540	PPP1CB	lavenderblush2	protein phosphatase 1 catalytic subunit beta [Source:NCBI gene (formerly Entrezgene);Acc:397378]
ENSSSCG00000012029	BACH1	blue	BTB domain and CNC homolog 1 [Source:VGNC Symbol;Acc:VGNC:85741]
ENSSSCG00000005590	PSMB7	grey60	proteasome 20S subunit beta 7 [Source:VGNC Symbol;Acc:VGNC:91909]
ENSSSCG00000012435	MAGT1	greenyellow	magnesium transporter 1 [Source:VGNC Symbol;Acc:VGNC:89957]
ENSSSCG00000004199	EPB41L2	lavenderblush2	erythrocyte membrane protein band 4.1 like 2 [Source:VGNC Symbol;Acc:VGNC:87723]
ENSSSCG00000002266	CHD2	blue
ENSSSCG00000001470	SLA-DMA	greenyellow	SLA-DM alpha chain [Source:NCBI gene (formerly Entrezgene);Acc:445528]
ENSSSCG00000023326	PNRC2	blue	proline rich nuclear receptor coactivator 2 [Source:VGNC Symbol;Acc:VGNC:91614]
ENSSSCG00000030165	MAFF	coral2	MAF bZIP transcription factor F [Source:VGNC Symbol;Acc:VGNC:89947]
ENSSSCG00000017525	NFE2L1	darkgrey	nuclear factor, erythroid 2 like 1 [Source:VGNC Symbol;Acc:VGNC:90713]
ENSSSCG00000001727	TNFRSF21	brown2	TNF receptor superfamily member 21 [Source:VGNC Symbol;Acc:VGNC:94265]
ENSSSCG00000013307	LMO2	darkorange	LIM domain only 2 [Source:VGNC Symbol;Acc:VGNC:89765]
ENSSSCG00000029518	RIOK3	greenyellow	RIO kinase 3 [Source:VGNC Symbol;Acc:VGNC:92316]
ENSSSCG00000001858	CIB1	blue	calcium and integrin binding 1 [Source:VGNC Symbol;Acc:VGNC:86695]
ENSSSCG00000003468	PLEKHM2	brown2	pleckstrin homology and RUN domain containing M2 [Source:VGNC Symbol;Acc:VGNC:91553]
ENSSSCG00000012166	SMS	brown2	spermine synthase [Source:HGNC Symbol;Acc:HGNC:11123]
ENSSSCG00000013627	PRKCSH	lavenderblush2	protein kinase C substrate 80K-H [Source:VGNC Symbol;Acc:VGNC:91810]
ENSSSCG00000004029	QKI	plum2	QKI, KH domain containing RNA binding [Source:VGNC Symbol;Acc:VGNC:92025]
ENSSSCG00000043781	RHOB	darkgreen	ras homolog family member B [Source:NCBI gene (formerly Entrezgene);Acc:100144503]
ENSSSCG00000016990	ATP6V0E1	blue	ATPase H+ transporting V0 subunit e1 [Source:NCBI gene (formerly Entrezgene);Acc:733646]
ENSSSCG00000005240	DOCK8	darkgreen	dedicator of cytokinesis 8 [Source:VGNC Symbol;Acc:VGNC:87398]
ENSSSCG00000014362	HBEGF	blue	heparin binding EGF like growth factor [Source:VGNC Symbol;Acc:VGNC:88792]
ENSSSCG00000004626	TMOD3	darkorange	tropomodulin 3 [Source:VGNC Symbol;Acc:VGNC:94228]
ENSSSCG00000031118	PREX1	lavenderblush2	phosphatidylinositol-3,4,5-trisphosphate dependent Rac exchange factor 1 [Source:VGNC Symbol;Acc:VGNC:96264]
ENSSSCG00000006324	ALDH9A1	darkgrey
ENSSSCG00000011615	RAB7A	darkgreen	RAB7A, member RAS onco family [Source:VGNC Symbol;Acc:VGNC:98273]
ENSSSCG00000013720	MAN2B1	mediumorchid	mannosidase alpha class 2B member 1 [Source:VGNC Symbol;Acc:VGNC:100165]
ENSSSCG00000011570	IRAK2	darkorange	interleukin 1 receptor associated kinase 2 [Source:VGNC Symbol;Acc:VGNC:89200]
ENSSSCG00000030328	NDUFB10	sienna3	NADH:ubiquinone oxidoreductase subunit B10 [Source:VGNC Symbol;Acc:VGNC:90644]
ENSSSCG00000034802	RTP4	darkorange
ENSSSCG00000031740	Metazoa_SRP	grey	Metazoan signal recognition particle RNA [Source:RFAM;Acc:RF00017]
ENSSSCG00000027294	CDV3	brown4	CDV3 homolog [Source:VGNC Symbol;Acc:VGNC:86525]
ENSSSCG00000027121	ODC1	coral2	ornithine decarboxylase 1 [Source:NCBI gene (formerly Entrezgene);Acc:414408]
ENSSSCG00000013779	PKN1	lavenderblush2	protein kinase N1 [Source:VGNC Symbol;Acc:VGNC:91481]
ENSSSCG00000002841	N4BP1	darkorange	NEDD4 binding protein 1 [Source:VGNC Symbol;Acc:VGNC:90553]
ENSSSCG00000003332	SDF4	darkgreen	stromal cell derived factor 4 [Source:VGNC Symbol;Acc:VGNC:92658]
ENSSSCG00000025704	DENND2D	mediumorchid	DENN domain containing 2D [Source:VGNC Symbol;Acc:VGNC:87249]
ENSSSCG00000005037	ERO1A	lightpink3	endoplasmic reticulum oxidoreductase 1 alpha [Source:VGNC Symbol;Acc:VGNC:87779]
ENSSSCG00000027476	ENSSSCG00000027476	darkorange
ENSSSCG00000011612	RPN1	greenyellow	ribophorin I [Source:VGNC Symbol;Acc:VGNC:92430]
ENSSSCG00000014369	CD14	darkorange	CD14 molecule [Source:VGNC Symbol;Acc:VGNC:86389]
ENSSSCG00000003085	CLPTM1	darkgreen	CLPTM1 regulator of GABA type A receptor forward trafficking [Source:VGNC Symbol;Acc:VGNC:86778]
ENSSSCG00000040439	TMED5	darkgreen	transmembrane p24 trafficking protein 5 [Source:VGNC Symbol;Acc:VGNC:94057]
ENSSSCG00000023331	UBL5	darkviolet	ubiquitin like 5 [Source:NCBI gene (formerly Entrezgene);Acc:100513004]
ENSSSCG00000035795	SUMO3	blue	small ubiquitin like modifier 3 [Source:HGNC Symbol;Acc:HGNC:11124]
ENSSSCG00000039046	RPL36A-HNRNPH2	lavenderblush2	RPL36A-HNRNPH2 readthrough [Source:HGNC Symbol;Acc:HGNC:48349]
ENSSSCG00000012633	IL13RA1	darkgrey	interleukin 13 receptor subunit alpha 1 [Source:VGNC Symbol;Acc:VGNC:89081]
ENSSSCG00000007448	OCSTAMP	darkorange	osteoclast stimulatory transmembrane protein [Source:VGNC Symbol;Acc:VGNC:95743]
ENSSSCG00000003776	ACADM	blue	acyl-CoA dehydrogenase medium chain [Source:VGNC Symbol;Acc:VGNC:85000]
ENSSSCG00000032623	ENSSSCG00000032623	darkgreen
ENSSSCG00000023604	LAP3	darkgrey	leucine aminopeptidase 3 [Source:VGNC Symbol;Acc:VGNC:89635]
ENSSSCG00000015617	G0S2	darkgreen	G0/G1 switch 2 [Source:VGNC Symbol;Acc:VGNC:88286]
ENSSSCG00000009542	TNFSF13B	darkorange	TNF superfamily member 13b [Source:VGNC Symbol;Acc:VGNC:94269]
ENSSSCG00000012961	BANF1	brown4	BAF nuclear assembly factor 1 [Source:VGNC Symbol;Acc:VGNC:99588]
ENSSSCG00000007811	SPNS1	blue	sphingolipid transporter 1 (putative) [Source:NCBI gene (formerly Entrezgene);Acc:100517643]
ENSSSCG00000027459	RNF13	coral2	ring finger protein 13 [Source:VGNC Symbol;Acc:VGNC:92355]
ENSSSCG00000012920	CORO1B	brown2	coronin 1B [Source:VGNC Symbol;Acc:VGNC:86913]
ENSSSCG00000038429	ENSSSCG00000038429	mediumorchid
ENSSSCG00000008207	RPIA	brown2	ribose 5-phosphate isomerase A [Source:NCBI gene (formerly Entrezgene);Acc:100038014]
ENSSSCG00000032434	PLAUR	darkorange	plasminogen activator, urokinase receptor [Source:VGNC Symbol;Acc:VGNC:91512]
ENSSSCG00000048856	ENSSSCG00000048856	blue
ENSSSCG00000024973	GBP1	darkorange	guanylate binding protein 1, interferon-inducible [Source:NCBI gene (formerly Entrezgene);Acc:100151938]
ENSSSCG00000024973	LOC100523668	darkorange	guanylate binding protein 1, interferon-inducible [Source:NCBI gene (formerly Entrezgene);Acc:100151938]
ENSSSCG00000021587	MESD	blue	mesoderm development LRP chaperone [Source:VGNC Symbol;Acc:VGNC:90147]
ENSSSCG00000005385	NR4A3	blue	nuclear receptor subfamily 4 group A member 3 [Source:VGNC Symbol;Acc:VGNC:90885]
ENSSSCG00000003513	ECE1	brown2	endothelin converting enzyme 1 [Source:VGNC Symbol;Acc:VGNC:87531]
ENSSSCG00000025537	PTPN6	darkgreen	protein tyrosine phosphatase non-receptor type 6 [Source:VGNC Symbol;Acc:VGNC:91982]
ENSSSCG00000000036	PACSIN2	darkgreen	protein kinase C and casein kinase substrate in neurons 2 [Source:VGNC Symbol;Acc:VGNC:91143]
ENSSSCG00000017514	KPNB1	brown2	karyopherin subunit beta 1 [Source:VGNC Symbol;Acc:VGNC:89567]
ENSSSCG00000024316	COX5A	lightpink3	cytochrome c oxidase subunit 5A [Source:VGNC Symbol;Acc:VGNC:86924]
ENSSSCG00000013602	HNRNPM	lightpink3	heteroous nuclear ribonucleoprotein M [Source:VGNC Symbol;Acc:VGNC:88924]
ENSSSCG00000024259	PPP1R11	brown4	protein phosphatase 1 regulatory inhibitor subunit 11 [Source:VGNC Symbol;Acc:VGNC:91718]
ENSSSCG00000024927	STX12	brown2	syntaxin 12 [Source:VGNC Symbol;Acc:VGNC:93586]
ENSSSCG00000026753	OSBPL11	darkgreen	oxysterol binding protein like 11 [Source:VGNC Symbol;Acc:VGNC:91069]
ENSSSCG00000034782	VPS25	blue	vacuolar protein sorting 25 homolog [Source:VGNC Symbol;Acc:VGNC:94843]
ENSSSCG00000004205	ARHGAP18	brown2	Rho GTPase activating protein 18 [Source:VGNC Symbol;Acc:VGNC:85460]
ENSSSCG00000026383	NRP2	lavenderblush2	neuropilin 2 [Source:VGNC Symbol;Acc:VGNC:96454]
ENSSSCG00000034230	RBX1	blue	ring-box 1 [Source:HGNC Symbol;Acc:HGNC:9928]
ENSSSCG00000013886	B3GNT3	brown2	UDP-GlcNAc:betaGal beta-1,3-N-acetylglucosaminyltransferase 3 [Source:VGNC Symbol;Acc:VGNC:85724]
ENSSSCG00000024344	CCR5	darkorange	chemokine (C-C motif) receptor 5 [Source:NCBI gene (formerly Entrezgene);Acc:414371]
ENSSSCG00000003187	FCGRT	lavenderblush2	Fc fragment of IgG receptor and transporter [Source:VGNC Symbol;Acc:VGNC:88064]
ENSSSCG00000001052	PHACTR1	coral2	phosphatase and actin regulator 1 [Source:VGNC Symbol;Acc:VGNC:91365]
ENSSSCG00000033674	PRKCB	darkgreen	protein kinase C beta [Source:HGNC Symbol;Acc:HGNC:9395]
ENSSSCG00000012258	FUNDC1	darkorange	FUN14 domain containing 1 [Source:VGNC Symbol;Acc:VGNC:88264]
ENSSSCG00000036956	SOCS3	brown2	suppressor of cytokine signaling 3 [Source:VGNC Symbol;Acc:VGNC:99052]
ENSSSCG00000011720	MBNL1	coral2	muscleblind like splicing regulator 1 [Source:VGNC Symbol;Acc:VGNC:90054]
ENSSSCG00000003301	PPP6R1	brown2	protein phosphatase 6 regulatory subunit 1 [Source:VGNC Symbol;Acc:VGNC:91760]
ENSSSCG00000049128	ENSSSCG00000049128	brown2
ENSSSCG00000023557	CCRL2	darkorange	C-C motif chemokine receptor like 2 [Source:VGNC Symbol;Acc:VGNC:86375]
ENSSSCG00000044700	ENSSSCG00000044700	blue
ENSSSCG00000007309	RBM39	coral2	RNA binding motif protein 39 [Source:VGNC Symbol;Acc:VGNC:95711]
ENSSSCG00000023272	ILK	lavenderblush2	integrin linked kinase [Source:VGNC Symbol;Acc:VGNC:89121]
ENSSSCG00000031881	CDC42SE1	blue	CDC42 small effector 1 [Source:VGNC Symbol;Acc:VGNC:86460]
ENSSSCG00000022478	STK10	lightpink3	serine/threonine kinase 10 [Source:HGNC Symbol;Acc:HGNC:11388]
ENSSSCG00000005029	RTRAF	lavenderblush2	RNA transcription, translation and transport factor [Source:VGNC Symbol;Acc:VGNC:92507]
ENSSSCG00000031791	ARF4	lightpink3	ADP ribosylation factor 4 [Source:VGNC Symbol;Acc:VGNC:85446]
ENSSSCG00000001912	PML	darkorange	PML nuclear body scaffold [Source:VGNC Symbol;Acc:VGNC:99296]
ENSSSCG00000021620	STIP1	coral2	stress induced phosphoprotein 1 [Source:VGNC Symbol;Acc:VGNC:93548]
ENSSSCG00000009047	SMARCA5	blue	SWI/SNF related, matrix associated, actin dependent regulator of chromatin, subfamily a, member 5 [Source:VGNC Symbol;Acc:VGNC:93228]
ENSSSCG00000028947	PELI1	blue	pellino E3 ubiquitin protein ligase 1 [Source:VGNC Symbol;Acc:VGNC:91306]
ENSSSCG00000031610	GVIN1	darkorange
ENSSSCG00000029763	IFI35	darkorange	interferon induced protein 35 [Source:VGNC Symbol;Acc:VGNC:89032]
ENSSSCG00000011843	PAK2	darkorange	p21 (RAC1) activated kinase 2 [Source:HGNC Symbol;Acc:HGNC:8591]
ENSSSCG00000032517	DMXL2	mediumorchid	Dmx like 2 [Source:VGNC Symbol;Acc:VGNC:87360]
ENSSSCG00000021504	IFN-ALPHAOMEGA	blue	interferon-alphaomega [Source:NCBI gene (formerly Entrezgene);Acc:100310806]
ENSSSCG00000032908	PSMD7	plum2	proteasome 26S subunit, non-ATPase 7 [Source:VGNC Symbol;Acc:VGNC:91925]
ENSSSCG00000016581	CALU	lavenderblush2	calumenin [Source:VGNC Symbol;Acc:VGNC:86151]
ENSSSCG00000003691	LOC733637	lightpink3
ENSSSCG00000003691	MRLC2	lightpink3
ENSSSCG00000017817	PRPF8	darkgrey	pre-mRNA processing factor 8 [Source:VGNC Symbol;Acc:VGNC:91846]
ENSSSCG00000003612	EIF3I	brown4	eukaryotic translation initiation factor 3 subunit I [Source:VGNC Symbol;Acc:VGNC:97046]
ENSSSCG00000033402	SARAF	lightpink3	store-operated calcium entry associated regulatory factor [Source:VGNC Symbol;Acc:VGNC:96187]
ENSSSCG00000036817	PPP4C	greenyellow	protein phosphatase 4 catalytic subunit [Source:VGNC Symbol;Acc:VGNC:91755]
ENSSSCG00000004789	THBS1	lavenderblush2	thrombospondin 1 [Source:VGNC Symbol;Acc:VGNC:93946]
ENSSSCG00000008773	PGM2	darkorange	phosphoglucomutase 2 [Source:VGNC Symbol;Acc:VGNC:91356]
ENSSSCG00000010320	VDAC2	grey60	voltage dependent anion channel 2 [Source:NCBI gene (formerly Entrezgene);Acc:397659]
ENSSSCG00000016998	NPM1	lavenderblush2	nucleophosmin 1 [Source:HGNC Symbol;Acc:HGNC:7910]
ENSSSCG00000015988	HNRNPA3	lavenderblush2	heterogeneous nuclear ribonucleoprotein A3 [Source:HGNC Symbol;Acc:HGNC:24941]
ENSSSCG00000004058	EZR	lavenderblush2	ezrin [Source:VGNC Symbol;Acc:VGNC:87856]
ENSSSCG00000033169	RPS15	lavenderblush2	ribosomal protein S15 [Source:NCBI gene (formerly Entrezgene);Acc:397607]
ENSSSCG00000028423	RBBP4	blue	RB binding protein 4, chromatin remodeling factor [Source:VGNC Symbol;Acc:VGNC:98598]
ENSSSCG00000035570	HNRNPL	lightpink3
ENSSSCG00000017091	TNIP1	brown2	TNFAIP3 interacting protein 1 [Source:VGNC Symbol;Acc:VGNC:94275]
ENSSSCG00000037032	DNASE1L1	lavenderblush2	deoxyribonuclease 1 like 1 [Source:NCBI gene (formerly Entrezgene);Acc:654408]
ENSSSCG00000017937	PHF23	darkgreen	PHD finger protein 23 [Source:VGNC Symbol;Acc:VGNC:91386]
ENSSSCG00000006381	CD84	darkgreen	CD84 molecule [Source:VGNC Symbol;Acc:VGNC:86434]
ENSSSCG00000006950	DNAI3	lavenderblush2	dynein axonemal intermediate chain 3 [Source:VGNC Symbol;Acc:VGNC:94934]
ENSSSCG00000003488	UBR4	blue	ubiquitin protein ligase E3 component n-recognin 4 [Source:VGNC Symbol;Acc:VGNC:94670]
ENSSSCG00000031321	NR4A1	blue	nuclear receptor subfamily 4 group A member 1 [Source:HGNC Symbol;Acc:HGNC:7980]
ENSSSCG00000015689	DARS1	darkgrey	aspartyl-tRNA synthetase 1 [Source:VGNC Symbol;Acc:VGNC:96140]
ENSSSCG00000050692	ENSSSCG00000050692	greenyellow
ENSSSCG00000024072	P2RY11	brown2	purinergic receptor P2Y11 [Source:VGNC Symbol;Acc:VGNC:100317]
ENSSSCG00000027565	ARHGAP45	darkorange	Rho GTPase activating protein 45 [Source:VGNC Symbol;Acc:VGNC:85479]
ENSSSCG00000026606	PAIP2	lightpink3	poly(A) binding protein interacting protein 2 [Source:VGNC Symbol;Acc:VGNC:96618]
ENSSSCG00000013855	FAM32A	darkgrey	family with sequence similarity 32 member A [Source:VGNC Symbol;Acc:VGNC:99649]
ENSSSCG00000027127	MAP2K2	brown2	mitogen-activated protein kinase kinase 2 [Source:VGNC Symbol;Acc:VGNC:100166]
ENSSSCG00000023264	IDH1	brown2	isocitrate dehydrogenase (NADP(+)) 1 [Source:HGNC Symbol;Acc:HGNC:5382]
ENSSSCG00000010594	NT5C2	brown2	5'-nucleotidase, cytosolic II [Source:VGNC Symbol;Acc:VGNC:90920]
ENSSSCG00000005423	ABCA1	paleturquoise	ATP binding cassette subfamily A member 1 [Source:VGNC Symbol;Acc:VGNC:84947]
ENSSSCG00000026962	A4GALT	lavenderblush2	alpha 1,4-galactosyltransferase [Source:VGNC Symbol;Acc:VGNC:103211]
ENSSSCG00000016078	HSPE1	grey60	heat shock protein family E (Hsp10) member 1 [Source:NCBI gene (formerly Entrezgene);Acc:397575]
ENSSSCG00000001539	PPARD	darkgrey	peroxisome proliferator activated receptor delta [Source:VGNC Symbol;Acc:VGNC:91683]
ENSSSCG00000001233	TRIM26	paleturquoise	tripartite motif containing 26 [Source:NCBI gene (formerly Entrezgene);Acc:100144460]
ENSSSCG00000039139	AKT1	lavenderblush2	AKT serine/threonine kinase 1 [Source:VGNC Symbol;Acc:VGNC:96930]
ENSSSCG00000014022	HNRNPH1	lavenderblush2	heteroous nuclear ribonucleoprotein H1 [Source:VGNC Symbol;Acc:VGNC:88920]
ENSSSCG00000031174	FBP1	darkorange	fructose-bisphosphatase 1 [Source:VGNC Symbol;Acc:VGNC:96297]
ENSSSCG00000001156	ZNF322	darkgrey	zinc finger protein 322 [Source:VGNC Symbol;Acc:VGNC:95224]
ENSSSCG00000011229	STT3B	grey60	STT3 oligosaccharyltransferase complex catalytic subunit B [Source:VGNC Symbol;Acc:VGNC:93582]
ENSSSCG00000006628	PSMD4	darkgrey	proteasome 26S subunit, non-ATPase 4 [Source:VGNC Symbol;Acc:VGNC:98839]
ENSSSCG00000009827	HVCN1	brown2	hydrogen voltage gated channel 1 [Source:VGNC Symbol;Acc:VGNC:89009]
ENSSSCG00000017489	PSMD3	brown2	proteasome 26S subunit, non-ATPase 3 [Source:VGNC Symbol;Acc:VGNC:91922]
ENSSSCG00000009746	RAN	grey60	RAN, member RAS oncogene family [Source:HGNC Symbol;Acc:HGNC:9846]
ENSSSCG00000038947	HNRNPC	lavenderblush2	heteroous nuclear ribonucleoprotein C [Source:NCBI gene (formerly Entrezgene);Acc:100626496]
ENSSSCG00000015405	CD36	lavenderblush2	CD36 molecule [Source:NCBI gene (formerly Entrezgene);Acc:733702]
ENSSSCG00000015362	TSPAN13	darkgrey	tetraspanin 13 [Source:VGNC Symbol;Acc:VGNC:94502]
ENSSSCG00000031918	CYC1	salmon2	cytochrome c1 [Source:VGNC Symbol;Acc:VGNC:87126]
ENSSSCG00000038973	PPP1R12A	blue	protein phosphatase 1 regulatory subunit 12A [Source:VGNC Symbol;Acc:VGNC:91719]
ENSSSCG00000032269	LIMA1	brown2	LIM domain and actin binding 1 [Source:VGNC Symbol;Acc:VGNC:98070]
ENSSSCG00000026478	PADI2	brown2	peptidyl arginine deiminase 2 [Source:VGNC Symbol;Acc:VGNC:91146]
ENSSSCG00000011893	COX17	lavenderblush2	cytochrome c oxidase copper chaperone COX17 [Source:VGNC Symbol;Acc:VGNC:86921]
ENSSSCG00000001571	MTCH1	blue	mitochondrial carrier 1 [Source:NCBI gene (formerly Entrezgene);Acc:100152609]
ENSSSCG00000021005	UBQLN1	brown2	ubiquilin 1 [Source:VGNC Symbol;Acc:VGNC:95560]
ENSSSCG00000031788	PTAFR	darkorange	platelet activating factor receptor [Source:VGNC Symbol;Acc:VGNC:98224]
ENSSSCG00000003566	NUDC	brown2	nuclear distribution C, dynein complex regulator [Source:VGNC Symbol;Acc:VGNC:90948]
ENSSSCG00000013052	RTN3	brown2	reticulon 3 [Source:VGNC Symbol;Acc:VGNC:92501]
ENSSSCG00000006418	ENSSSCG00000006418	darkorange
ENSSSCG00000004053	TAGAP	blue	T cell activation RhoGTPase activating protein [Source:VGNC Symbol;Acc:VGNC:93729]
ENSSSCG00000037481	SYF2	darkgreen	SYF2 pre-mRNA splicing factor [Source:VGNC Symbol;Acc:VGNC:93656]
ENSSSCG00000011082	COMMD3	brown2	COMM domain containing 3 [Source:VGNC Symbol;Acc:VGNC:95995]
ENSSSCG00000021206	IL1RAP	darkorange	interleukin 1 receptor accessory protein [Source:VGNC Symbol;Acc:VGNC:98046]
ENSSSCG00000032595	RAP1B	coral2	RAP1B, member of RAS oncogene family [Source:HGNC Symbol;Acc:HGNC:9857]
ENSSSCG00000015034	SDHD	coral2	succinate dehydrogenase complex subunit D [Source:NCBI gene (formerly Entrezgene);Acc:100048954]
ENSSSCG00000038366	RAP2B	greenyellow	RAP2B, member of RAS onco family [Source:VGNC Symbol;Acc:VGNC:92089]
ENSSSCG00000010274	SGPL1	mediumorchid	sphingosine-1-phosphate lyase 1 [Source:VGNC Symbol;Acc:VGNC:92797]
ENSSSCG00000039460	RPL28	lavenderblush2	ribosomal protein L28 [Source:VGNC Symbol;Acc:VGNC:98604]
ENSSSCG00000006066	RNF19A	mediumorchid	ring finger protein 19A, RBR E3 ubiquitin protein ligase [Source:VGNC Symbol;Acc:VGNC:92375]
ENSSSCG00000004156	IFNGR1	darkgrey	interferon gamma receptor 1 [Source:VGNC Symbol;Acc:VGNC:89041]
ENSSSCG00000016721	DBNL	lightpink3	drebrin like [Source:VGNC Symbol;Acc:VGNC:87166]
ENSSSCG00000013553	VAV1	brown2	vav guanine nucleotide exchange factor 1 [Source:VGNC Symbol;Acc:VGNC:94807]
ENSSSCG00000013421	PTBP1	grey60	polypyrimidine tract binding protein 1 [Source:VGNC Symbol;Acc:VGNC:100330]
ENSSSCG00000031773	C4orf3	blue	chromosome 4 open reading frame 3 [Source:HGNC Symbol;Acc:HGNC:19225]
ENSSSCG00000024439	PTGER4	blue	prostaglandin E receptor 4 [Source:VGNC Symbol;Acc:VGNC:91949]
ENSSSCG00000037264	RAB31	lightpink3	RAB31, member RAS onco family [Source:VGNC Symbol;Acc:VGNC:98255]
ENSSSCG00000038853	GPR137B	greenyellow	G protein-coupled receptor 137B [Source:VGNC Symbol;Acc:VGNC:88601]
ENSSSCG00000008987	CCNI	lightpink3	cyclin I [Source:VGNC Symbol;Acc:VGNC:98916]
ENSSSCG00000000522	NAP1L1	sienna3	nucleosome assembly protein 1 like 1 [Source:VGNC Symbol;Acc:VGNC:90576]
ENSSSCG00000032043	SLC35D1	darkgreen	solute carrier family 35 member D1 [Source:VGNC Symbol;Acc:VGNC:98614]
ENSSSCG00000011874	PARP14	lightpink3	poly(ADP-ribose) polymerase family member 14 [Source:HGNC Symbol;Acc:HGNC:29232]
ENSSSCG00000011357	SHISA5	blue	shisa family member 5 [Source:VGNC Symbol;Acc:VGNC:92847]
ENSSSCG00000014387	DIAPH1	darkgreen	diaphanous related formin 1 [Source:VGNC Symbol;Acc:VGNC:99632]
ENSSSCG00000013392	COPB1	darkgrey	COPI coat complex subunit beta 1 [Source:VGNC Symbol;Acc:VGNC:99622]
ENSSSCG00000022404	SLC3A2	greenyellow	solute carrier family 3 member 2 [Source:VGNC Symbol;Acc:VGNC:93112]
ENSSSCG00000033814	SMIM15	blue	small integral membrane protein 15 [Source:HGNC Symbol;Acc:HGNC:33861]
ENSSSCG00000023709	PTPRJ	brown2	protein tyrosine phosphatase receptor type J [Source:VGNC Symbol;Acc:VGNC:91990]
ENSSSCG00000011447	SPCS1	darkgrey	signal peptidase complex subunit 1 [Source:NCBI gene (formerly Entrezgene);Acc:100135675]
ENSSSCG00000037734	UBE2M	grey60	ubiquitin conjugating enzyme E2 M [Source:VGNC Symbol;Acc:VGNC:94648]
ENSSSCG00000007109	XRN2	blue	5'-3' exoribonuclease 2 [Source:VGNC Symbol;Acc:VGNC:95571]
ENSSSCG00000006375	LY9	lavenderblush2	lymphocyte antigen 9 [Source:VGNC Symbol;Acc:VGNC:89906]
ENSSSCG00000003278	LOC100511639	darkgrey
ENSSSCG00000039591	SERINC3	lightpink3	serine incorporator 3 [Source:VGNC Symbol;Acc:VGNC:95538]
ENSSSCG00000007830	RBBP6	violet	RB binding protein 6, ubiquitin ligase [Source:VGNC Symbol;Acc:VGNC:92136]
ENSSSCG00000014170	CAST	coral2	calpastatin [Source:VGNC Symbol;Acc:VGNC:99603]
ENSSSCG00000013285	API5	blue	apoptosis inhibitor 5 [Source:VGNC Symbol;Acc:VGNC:85410]
ENSSSCG00000006870	MFSD14A	blue	major facilitator superfamily domain containing 14A [Source:VGNC Symbol;Acc:VGNC:90187]
ENSSSCG00000002259	AKAP13	blue
ENSSSCG00000035690	SFPQ	coral2	splicing factor proline and glutamine rich [Source:VGNC Symbol;Acc:VGNC:98314]
ENSSSCG00000022714	OSER1	coral2	oxidative stress responsive serine rich 1 [Source:VGNC Symbol;Acc:VGNC:95738]
ENSSSCG00000024800	DSC2	brown2
ENSSSCG00000024800	DSC3	brown2
ENSSSCG00000039647	EIF3F	lightpink3	eukaryotic translation initiation factor 3 subunit F [Source:VGNC Symbol;Acc:VGNC:87618]
ENSSSCG00000009720	DDX60	darkorange	DExD/H-box helicase 60 [Source:VGNC Symbol;Acc:VGNC:87234]
ENSSSCG00000040847	AP1S3	darkorange	adaptor related protein complex 1 subunit sigma 3 [Source:VGNC Symbol;Acc:VGNC:95901]
ENSSSCG00000016451	LOC100519177	darkorange
ENSSSCG00000004620	MYO5A	darkgreen	cAMP regulated phosphoprotein 19 [Source:NCBI gene (formerly Entrezgene);Acc:397362]
ENSSSCG00000022176	PTMS	brown2
ENSSSCG00000023362	RHBDF2	lavenderblush2	rhomboid 5 homolog 2 [Source:VGNC Symbol;Acc:VGNC:92276]
ENSSSCG00000017164	TIMP2	mediumorchid	TIMP metallopeptidase inhibitor 2 [Source:VGNC Symbol;Acc:VGNC:93995]
ENSSSCG00000026617	EIF2S2	brown2	eukaryotic translation initiation factor 2 subunit beta [Source:VGNC Symbol;Acc:VGNC:96265]
ENSSSCG00000013906	KXD1	lavenderblush2
ENSSSCG00000017156	GAA	darkorange	alpha glucosidase [Source:VGNC Symbol;Acc:VGNC:88293]
ENSSSCG00000024938	SH3BP5	skyblue3	SH3 domain binding protein 5 [Source:VGNC Symbol;Acc:VGNC:92819]
ENSSSCG00000014851	SLCO2B1	darkgreen	solute carrier organic anion transporter family member 2B1 [Source:VGNC Symbol;Acc:VGNC:93196]
ENSSSCG00000000377	PA2G4	darkorange
ENSSSCG00000009240	PLAC8	darkorange	placenta associated 8 [Source:VGNC Symbol;Acc:VGNC:91506]
ENSSSCG00000034227	RPL35	lavenderblush2	ribosomal protein L35 [Source:VGNC Symbol;Acc:VGNC:103164]
ENSSSCG00000005164	HACD4	lightpink3	3-hydroxyacyl-CoA dehydratase 4 [Source:VGNC Symbol;Acc:VGNC:88768]
ENSSSCG00000010399	NCOA4	mediumorchid	nuclear receptor coactivator 4 [Source:VGNC Symbol;Acc:VGNC:90617]
ENSSSCG00000008522	XDH	darkorange	xanthine dehydrogenase [Source:VGNC Symbol;Acc:VGNC:94995]
ENSSSCG00000013639	SLC44A2	brown2	solute carrier family 44 member 2 [Source:VGNC Symbol;Acc:VGNC:100862]
ENSSSCG00000039880	LOC100520308	darkgreen
ENSSSCG00000004050	WTAP	blue	WT1 associated protein [Source:VGNC Symbol;Acc:VGNC:94984]
ENSSSCG00000016590	SND1	darkorange	staphylococcal nuclease and tudor domain containing 1 [Source:VGNC Symbol;Acc:VGNC:93287]
ENSSSCG00000034617	RPS27A	lavenderblush2	ribosomal protein S27a [Source:VGNC Symbol;Acc:VGNC:92438]
ENSSSCG00000002905	RBM42	greenyellow	RNA binding motif protein 42 [Source:VGNC Symbol;Acc:VGNC:92156]
ENSSSCG00000016095	CLK1	blue	CDC like kinase 1 [Source:VGNC Symbol;Acc:VGNC:95942]
ENSSSCG00000008571	HADHA	brown2	hydroxyacyl-CoA dehydrogenase trifunctional multienzyme complex subunit alpha [Source:VGNC Symbol;Acc:VGNC:88772]
ENSSSCG00000038967	NADK	darkorange	NAD kinase [Source:VGNC Symbol;Acc:VGNC:90565]
ENSSSCG00000027443	MRAS	brown2	muscle RAS onco homolog [Source:VGNC Symbol;Acc:VGNC:90340]
ENSSSCG00000017236	CD300C	grey60	CD300c molecule [Source:NCBI gene (formerly Entrezgene);Acc:100514248]
ENSSSCG00000001469	SLA-DMB	greenyellow	MHC class II, DM beta [Source:NCBI gene (formerly Entrezgene);Acc:100135050]
ENSSSCG00000006232	RAB2A	lightpink3	RAB2A, member RAS onco family [Source:VGNC Symbol;Acc:VGNC:98252]
ENSSSCG00000012000	GBE1	darkgreen	1,4-alpha-glucan branching enzyme 1 [Source:VGNC Symbol;Acc:VGNC:88374]
ENSSSCG00000032165	ATP5MK	lavenderblush2	ATP synthase membrane subunit k [Source:VGNC Symbol;Acc:VGNC:85657]
ENSSSCG00000008079	FAM120A	brown2	family with sequence similarity 120A [Source:VGNC Symbol;Acc:VGNC:99713]
ENSSSCG00000025686	KMO	darkorange	kynurenine 3-monooxygenase [Source:VGNC Symbol;Acc:VGNC:96398]
ENSSSCG00000025593	TAP2	darkorange	transporter 2, ATP binding cassette subfamily B member [Source:NCBI gene (formerly Entrezgene);Acc:733650]
ENSSSCG00000040273	RPL35A	lavenderblush2
ENSSSCG00000017913	PSMB6	brown4	proteasome 20S subunit beta 6 [Source:VGNC Symbol;Acc:VGNC:91908]
ENSSSCG00000011514	MITF	indianred4	melanocyte inducing transcription factor [Source:VGNC Symbol;Acc:VGNC:90243]
ENSSSCG00000011213	TOP2B	darkgrey	DNA topoisomerase II beta [Source:VGNC Symbol;Acc:VGNC:94311]
ENSSSCG00000009589	SYK	darkorange2	spleen associated tyrosine kinase [Source:VGNC Symbol;Acc:VGNC:93657]
ENSSSCG00000030211	NBR1	brown2	NBR1 autophagy cargo receptor [Source:VGNC Symbol;Acc:VGNC:90593]
ENSSSCG00000009594	SPTLC1	darkorange	serine palmitoyltransferase long chain base subunit 1 [Source:VGNC Symbol;Acc:VGNC:93439]
ENSSSCG00000026742	BTK	brown2	Bruton tyrosine kinase [Source:VGNC Symbol;Acc:VGNC:85914]
ENSSSCG00000033113	CHMP7	darkorange	charged multivesicular body protein 7 [Source:VGNC Symbol;Acc:VGNC:86654]
ENSSSCG00000028197	PFKL	brown4	phosphofructokinase, liver type [Source:VGNC Symbol;Acc:VGNC:91337]
ENSSSCG00000011237	PDCD6IP	brown2	programmed cell death 6 interacting protein [Source:HGNC Symbol;Acc:HGNC:8766]
ENSSSCG00000033148	MRPL12	lavenderblush2	mitochondrial ribosomal protein L12 [Source:VGNC Symbol;Acc:VGNC:99016]
ENSSSCG00000014618	ENSSSCG00000014618	darkorange
ENSSSCG00000024635	SPART	coral2	spartin [Source:VGNC Symbol;Acc:VGNC:93377]
ENSSSCG00000036824	AVPI1	darkorange	arginine vasopressin induced 1 [Source:VGNC Symbol;Acc:VGNC:85702]
ENSSSCG00000031888	DDIT4	blue	DNA damage inducible transcript 4 [Source:VGNC Symbol;Acc:VGNC:87208]
ENSSSCG00000006084	MTDH	plum2	metadherin [Source:VGNC Symbol;Acc:VGNC:90439]
ENSSSCG00000036702	ACTN1	lavenderblush2	actinin alpha 1 [Source:NCBI gene (formerly Entrezgene);Acc:100513412]
ENSSSCG00000008493	CEBPZ	coral2	CCAAT enhancer binding protein zeta [Source:VGNC Symbol;Acc:VGNC:86535]
ENSSSCG00000014258	ISOC1	lavenderblush2	isochorismatase domain containing 1 [Source:VGNC Symbol;Acc:VGNC:99766]
ENSSSCG00000022820	ENSSSCG00000022820	greenyellow
ENSSSCG00000014343	MATR3	darkgreen
ENSSSCG00000039506	MYL6	lightpink3	myosin light chain 6 [Source:NCBI gene (formerly Entrezgene);Acc:396807]
ENSSSCG00000039506	MYL6B	lightpink3	myosin light chain 6 [Source:NCBI gene (formerly Entrezgene);Acc:396807]
ENSSSCG00000026239	VPS35	darkgreen	VPS35 retromer complex component [Source:VGNC Symbol;Acc:VGNC:94848]
ENSSSCG00000027487	LAT2	darkgrey	linker for activation of T cells family member 2 [Source:VGNC Symbol;Acc:VGNC:89647]
ENSSSCG00000024108	SLC43A2	lavenderblush2	solute carrier family 43 member 2 [Source:VGNC Symbol;Acc:VGNC:93117]
ENSSSCG00000029034	COX4I1	lavenderblush2	cytochrome c oxidase subunit 4I1 [Source:VGNC Symbol;Acc:VGNC:96957]
ENSSSCG00000011621	SEC61A1	lavenderblush2	SEC61 translocon subunit alpha 1 [Source:VGNC Symbol;Acc:VGNC:92682]
ENSSSCG00000008562	SLC35F6	darkorange	solute carrier family 35 member F6 [Source:VGNC Symbol;Acc:VGNC:93085]
ENSSSCG00000020808	CCT6A	plum2
ENSSSCG00000003284	FCAR	greenyellow	Fc fragment of IgA receptor [Source:VGNC Symbol;Acc:VGNC:88059]
ENSSSCG00000013727	TRIR	blue	telomerase RNA component interacting RNase [Source:VGNC Symbol;Acc:VGNC:94440]
ENSSSCG00000004893	VPS4B	brown2	vacuolar protein sorting 4 homolog B [Source:VGNC Symbol;Acc:VGNC:94857]
ENSSSCG00000006014	RAD21	lavenderblush2	RAD21 cohesin complex component [Source:VGNC Symbol;Acc:VGNC:92054]
ENSSSCG00000028553	ILF2	salmon2	interleukin enhancer binding factor 2 [Source:VGNC Symbol;Acc:VGNC:89119]
ENSSSCG00000040435	STAT6	darkgreen	signal transducer and activator of transcription 6 [Source:VGNC Symbol;Acc:VGNC:93541]
ENSSSCG00000005466	PTBP3	brown2	polypyrimidine tract binding protein 3 [Source:VGNC Symbol;Acc:VGNC:91938]
ENSSSCG00000003042	RPS19	lavenderblush2
ENSSSCG00000040738	DYNC1H1	greenyellow	dynein cytoplasmic 1 heavy chain 1 [Source:HGNC Symbol;Acc:HGNC:2961]
ENSSSCG00000017167	CYTH1	blue	cytohesin 1 [Source:VGNC Symbol;Acc:VGNC:87135]
ENSSSCG00000003766	DNAJB4	blue	DnaJ heat shock protein family (Hsp40) member B4 [Source:VGNC Symbol;Acc:VGNC:96623]
ENSSSCG00000039612	LOC100738684	blue
ENSSSCG00000006371	USF1	darkorange	upstream transcription factor 1 [Source:VGNC Symbol;Acc:VGNC:98893]
ENSSSCG00000017513	NPEPPS	darkgreen	aminopeptidase puromycin sensitive [Source:VGNC Symbol;Acc:VGNC:98157]
ENSSSCG00000003653	NDUFS5	lightpink3	NADH:ubiquinone oxidoreductase subunit S5 [Source:VGNC Symbol;Acc:VGNC:90653]
ENSSSCG00000011290	HIGD1A	darkgrey	HIG1 hypoxia inducible domain family member 1A [Source:HGNC Symbol;Acc:HGNC:29527]
ENSSSCG00000005300	VCP	brown4	valosin containing protein [Source:NCBI gene (formerly Entrezgene);Acc:397524]
ENSSSCG00000038055	CORO1A	lavenderblush2	coronin 1A [Source:VGNC Symbol;Acc:VGNC:86912]
ENSSSCG00000016620	TSPAN12	brown2	tetraspanin 12 [Source:VGNC Symbol;Acc:VGNC:94501]
ENSSSCG00000001892	SCAMP2	coral2	secretory carrier membrane protein 2 [Source:VGNC Symbol;Acc:VGNC:92606]
ENSSSCG00000008144	NCK2	brown2	NCK adaptor protein 2 [Source:NCBI gene (formerly Entrezgene);Acc:100192439]
ENSSSCG00000010540	ENTPD7	darkorange	ectonucleoside triphosphate diphosphohydrolase 7 [Source:VGNC Symbol;Acc:VGNC:87716]
ENSSSCG00000006495	SEMA4A	darkorange	semaphorin 4A [Source:VGNC Symbol;Acc:VGNC:92700]
ENSSSCG00000008374	B3GNT2	darkorange	UDP-GlcNAc:betaGal beta-1,3-N-acetylglucosaminyltransferase 2 [Source:VGNC Symbol;Acc:VGNC:85723]
ENSSSCG00000037605	BRI3	brown2	brain protein I3 [Source:HGNC Symbol;Acc:HGNC:1109]
ENSSSCG00000040286	CYLD	coral2	CYLD lysine 63 deubiquitinase [Source:VGNC Symbol;Acc:VGNC:87130]
ENSSSCG00000003798	SERBP1	grey60	SERPINE1 mRNA binding protein 1 [Source:VGNC Symbol;Acc:VGNC:92727]
ENSSSCG00000016379	HDLBP	blue
ENSSSCG00000017731	PSMD11	darkorange	proteasome 26S subunit, non-ATPase 11 [Source:VGNC Symbol;Acc:VGNC:91919]
ENSSSCG00000003928	PLK3	coral2	polo like kinase 3 [Source:VGNC Symbol;Acc:VGNC:91564]
ENSSSCG00000004624	MAPK6	darkorange	mitogen-activated protein kinase 6 [Source:VGNC Symbol;Acc:VGNC:103123]
ENSSSCG00000032436	LOC100626247	darkorange
ENSSSCG00000023912	ORAI2	darkorange	ORAI calcium release-activated calcium modulator 2 [Source:VGNC Symbol;Acc:VGNC:91058]
ENSSSCG00000000660	A2M	brown2	alpha-2-macroglobulin [Source:VGNC Symbol;Acc:VGNC:103209]
ENSSSCG00000007019	GPAT4	darkorange	glycerol-3-phosphate acyltransferase 4 [Source:VGNC Symbol;Acc:VGNC:95953]
ENSSSCG00000025447	MID1IP1	brown2	MID1 interacting protein 1 [Source:VGNC Symbol;Acc:VGNC:90214]
ENSSSCG00000013556	ADGRE1	greenyellow	adhesion G protein-coupled receptor E1 [Source:VGNC Symbol;Acc:VGNC:85124]
ENSSSCG00000001852	IDH2	darkorange	isocitrate dehydrogenase (NADP(+)) 2 [Source:NCBI gene (formerly Entrezgene);Acc:397603]
ENSSSCG00000009944	CORO1C	darkgreen	coronin 1C [Source:VGNC Symbol;Acc:VGNC:86914]
ENSSSCG00000036658	PSMD8	grey60	proteasome 26S subunit, non-ATPase 8 [Source:VGNC Symbol;Acc:VGNC:98544]
ENSSSCG00000002406	AHSA1	plum2	activator of HSP90 ATPase activity 1 [Source:VGNC Symbol;Acc:VGNC:85194]
ENSSSCG00000028879	PLOD3	darkgrey	procollagen-lysine,2-oxoglutarate 5-dioxygenase 3 [Source:VGNC Symbol;Acc:VGNC:91568]
ENSSSCG00000004897	ZCCHC2	darkorange	zinc finger CCHC-type containing 2 [Source:VGNC Symbol;Acc:VGNC:95109]
ENSSSCG00000011239	TRANK1	darkorange	tetratricopeptide repeat and ankyrin repeat containing 1 [Source:VGNC Symbol;Acc:VGNC:94370]
ENSSSCG00000014337	ETF1	coral2	eukaryotic translation termination factor 1 [Source:VGNC Symbol;Acc:VGNC:87800]
ENSSSCG00000007097	SEC23B	blue	SEC23 homolog B, COPII coat complex component [Source:VGNC Symbol;Acc:VGNC:95490]
ENSSSCG00000015784	ACSL1	darkorange	acyl-CoA synthetase long chain family member 1 [Source:VGNC Symbol;Acc:VGNC:96294]
ENSSSCG00000010687	INPP5F	darkgreen	inositol polyphosphate-5-phosphatase F [Source:VGNC Symbol;Acc:VGNC:89145]
ENSSSCG00000005654	SPTAN1	blue	spectrin alpha, non-erythrocytic 1 [Source:VGNC Symbol;Acc:VGNC:93434]
ENSSSCG00000016189	AAMP	brown4	angio associated migratory cell protein [Source:VGNC Symbol;Acc:VGNC:95868]
ENSSSCG00000003743	GALNT1	plum2	polypeptide N-acetylgalactosaminyltransferase 1 [Source:VGNC Symbol;Acc:VGNC:97062]
ENSSSCG00000014119	SERINC5	darkgreen	serine incorporator 5 [Source:VGNC Symbol;Acc:VGNC:92730]
ENSSSCG00000036920	SELENOT	blue	selenoprotein T [Source:NCBI gene (formerly Entrezgene);Acc:100302502]
ENSSSCG00000002723	AARS1	darkgrey	alanyl-tRNA synthetase 1 [Source:VGNC Symbol;Acc:VGNC:96890]
ENSSSCG00000022649	SLC7A11	skyblue3	solute carrier family 7 member 11 [Source:VGNC Symbol;Acc:VGNC:93171]
ENSSSCG00000016248	AGFG1	brown2	ArfGAP with FG repeats 1 [Source:VGNC Symbol;Acc:VGNC:96359]
ENSSSCG00000007043	GPCPD1	darkorange	glycerophosphocholine phosphodiesterase 1 [Source:VGNC Symbol;Acc:VGNC:96148]
ENSSSCG00000030053	ARCN1	darkorange	archain 1 [Source:VGNC Symbol;Acc:VGNC:85443]
ENSSSCG00000015424	PSMC2	darkgrey	proteasome 26S subunit, ATPase 2 [Source:VGNC Symbol;Acc:VGNC:91913]
ENSSSCG00000034058	ARHGDIA	lavenderblush2	Rho GDP dissociation inhibitor alpha [Source:VGNC Symbol;Acc:VGNC:85483]
ENSSSCG00000023110	UBXN1	lavenderblush2	UBX domain protein 1 [Source:VGNC Symbol;Acc:VGNC:94674]
ENSSSCG00000004912	SEC11C	lightpink3	SEC11 homolog C, signal peptidase complex subunit [Source:VGNC Symbol;Acc:VGNC:92667]
ENSSSCG00000008398	PPP4R3B	lavenderblush2	protein phosphatase 4 regulatory subunit 3B [Source:VGNC Symbol;Acc:VGNC:91758]
ENSSSCG00000035297	ISG12(A)	darkgrey	putative ISG12(a) protein [Source:NCBI gene (formerly Entrezgene);Acc:100153902]
ENSSSCG00000039071	CLIC1	darkgrey
ENSSSCG00000031869	VPS72	darkorange	vacuolar protein sorting 72 homolog [Source:VGNC Symbol;Acc:VGNC:94863]
ENSSSCG00000002009	PCK2	greenyellow	phosphoenolpyruvate carboxykinase 2, mitochondrial [Source:VGNC Symbol;Acc:VGNC:91223]
ENSSSCG00000025295	NDFIP1	mediumorchid	Nedd4 family interacting protein 1 [Source:VGNC Symbol;Acc:VGNC:90626]
ENSSSCG00000004307	AKIRIN2	blue	akirin 2 [Source:VGNC Symbol;Acc:VGNC:103023]
ENSSSCG00000007088	SNX5	coral2
ENSSSCG00000008136	RANBP2	violet	RAN binding protein 2 [Source:HGNC Symbol;Acc:HGNC:9848]
ENSSSCG00000008127	SNRNP200	greenyellow	small nuclear ribonucleoprotein U5 subunit 200 [Source:HGNC Symbol;Acc:HGNC:30859]
ENSSSCG00000034414	PSME3IP1	darkgrey	proteasome activator subunit 3 interacting protein 1 [Source:VGNC Symbol;Acc:VGNC:91927]
ENSSSCG00000007739	GUSB	lavenderblush2	glucuronidase beta [Source:NCBI gene (formerly Entrezgene);Acc:100144519]
ENSSSCG00000004392	AMD1	blue	adenosylmethionine decarboxylase 1 [Source:VGNC Symbol;Acc:VGNC:103024]
ENSSSCG00000012006	LOC100152428	darkorange
ENSSSCG00000009440	ELF1	darkorange	E74 like ETS transcription factor 1 [Source:VGNC Symbol;Acc:VGNC:87641]
ENSSSCG00000034261	TMEM59	plum2	transmembrane protein 59 [Source:VGNC Symbol;Acc:VGNC:94192]
ENSSSCG00000014817	ARAP1	greenyellow	ArfGAP with RhoGAP domain, ankyrin repeat and PH domain 1 [Source:VGNC Symbol;Acc:VGNC:85439]
ENSSSCG00000032108	SH2D1B	darkorange	SH2 domain containing 1B [Source:VGNC Symbol;Acc:VGNC:98857]
ENSSSCG00000012148	SYAP1	lavenderblush2	synapse associated protein 1 [Source:VGNC Symbol;Acc:VGNC:93648]
ENSSSCG00000032741	TBC1D9	coral2	TBC1 domain family member 9 [Source:VGNC Symbol;Acc:VGNC:93781]
ENSSSCG00000025109	PLD3	darkorange	phospholipase D family member 3 [Source:VGNC Symbol;Acc:VGNC:91527]
ENSSSCG00000005072	PSMA3	darkorange	proteasome 20S subunit alpha 3 [Source:VGNC Symbol;Acc:VGNC:91900]
ENSSSCG00000017169	SEC14L1	darkgrey	SEC14 like lipid binding 1 [Source:VGNC Symbol;Acc:VGNC:92669]
ENSSSCG00000000444	DCTN2	lightpink3	dynactin subunit 2 [Source:VGNC Symbol;Acc:VGNC:87193]
ENSSSCG00000009778	RILPL2	darkorange	Rab interacting lysosomal protein like 2 [Source:VGNC Symbol;Acc:VGNC:92305]
ENSSSCG00000004528	MBD2	blue	methyl-CpG binding domain protein 2 [Source:VGNC Symbol;Acc:VGNC:90048]
ENSSSCG00000039745	HMOX1	lavenderblush2	heme oxygenase 1 [Source:VGNC Symbol;Acc:VGNC:98036]
ENSSSCG00000040954	CSTF3	blue	cleavage stimulation factor subunit 3 [Source:VGNC Symbol;Acc:VGNC:87052]
ENSSSCG00000014901	PCF11	blue	PCF11 cleavage and polyadenylation factor subunit [Source:VGNC Symbol;Acc:VGNC:91218]
ENSSSCG00000012988	EHBP1L1	darkorange	EH domain binding protein 1 like 1 [Source:VGNC Symbol;Acc:VGNC:87594]
ENSSSCG00000009886	TRAFD1	darkorange	TRAF-type zinc finger domain containing 1 [Source:VGNC Symbol;Acc:VGNC:94367]
ENSSSCG00000028228	XPO1	coral2	exportin 1 [Source:VGNC Symbol;Acc:VGNC:95003]
ENSSSCG00000002799	CNOT1	darkgrey	CCR4-NOT transcription complex subunit 1 [Source:VGNC Symbol;Acc:VGNC:86831]
ENSSSCG00000038948	ETS2	brown2	ETS proto-onco 2, transcription factor [Source:VGNC Symbol;Acc:VGNC:87809]
ENSSSCG00000007732	SBDS	darkorange	SBDS ribosome maturation factor [Source:VGNC Symbol;Acc:VGNC:92592]
ENSSSCG00000027806	SAMHD1	darkorange	SAM and HD domain containing deoxynucleoside triphosphate triphosphohydrolase 1 [Source:VGNC Symbol;Acc:VGNC:95712]
ENSSSCG00000039307	H2AJ	brown2	H2A.J histone [Source:HGNC Symbol;Acc:HGNC:14456]
ENSSSCG00000011437	ALAS1	mediumorchid	aminolevulinate, delta-, synthase 1 pseudo [Source:NCBI gene (formerly Entrezgene);Acc:100307125]
ENSSSCG00000029256	AKR1A1	darkviolet	aldo-keto reductase family 1 member A1 [Source:VGNC Symbol;Acc:VGNC:85229]
ENSSSCG00000008344	ARHGAP25	darkgrey	Rho GTPase activating protein 25 [Source:VGNC Symbol;Acc:VGNC:85464]
ENSSSCG00000033623	APOBR	paleturquoise	apolipoprotein B receptor [Source:VGNC Symbol;Acc:VGNC:85420]
ENSSSCG00000003645	UTP11	lavenderblush2	UTP11 small subunit processome component [Source:VGNC Symbol;Acc:VGNC:94781]
ENSSSCG00000034012	CASP3	darkorange	caspase 3 [Source:NCBI gene (formerly Entrezgene);Acc:397244]
ENSSSCG00000015730	NIFK	grey60	nucleolar protein interacting with the FHA domain of MKI67 [Source:VGNC Symbol;Acc:VGNC:99725]
ENSSSCG00000024149	ELOVL5	plum2	ELOVL fatty acid elongase 5 [Source:VGNC Symbol;Acc:VGNC:87661]
ENSSSCG00000029608	SEC62	greenyellow	SEC62 homolog, preprotein translocation factor [Source:NCBI gene (formerly Entrezgene);Acc:100125961]
ENSSSCG00000038628	SKP1	lightpink3	S-phase kinase associated protein 1 [Source:VGNC Symbol;Acc:VGNC:100859]
ENSSSCG00000011698	GYG1	mediumorchid	glycogenin 1 [Source:VGNC Symbol;Acc:VGNC:88758]
ENSSSCG00000013418	CFD	mediumorchid	complement factor D [Source:VGNC Symbol;Acc:VGNC:86609]
ENSSSCG00000030067	GINM1	blue	glycoprotein integral membrane 1 [Source:VGNC Symbol;Acc:VGNC:88450]
ENSSSCG00000020830	NACA	lavenderblush2
ENSSSCG00000040421	HMG20B	greenyellow	high mobility group 20B [Source:VGNC Symbol;Acc:VGNC:88901]
ENSSSCG00000038718	ADRM1	lavenderblush2	adhesion regulating molecule 1 [Source:HGNC Symbol;Acc:HGNC:15759]
ENSSSCG00000007623	BUD31	lavenderblush2	BUD31 homolog [Source:VGNC Symbol;Acc:VGNC:85921]
ENSSSCG00000038006	SLC25A33	blue	solute carrier family 25 member 33 [Source:VGNC Symbol;Acc:VGNC:93009]
ENSSSCG00000006835	SARS1	grey60	seryl-tRNA synthetase 1 [Source:VGNC Symbol;Acc:VGNC:98300]
ENSSSCG00000038752	C6orf62	blue	chromosome 7 C6orf62 homolog [Source:VGNC Symbol;Acc:VGNC:86074]
ENSSSCG00000004480	COX7A2	lightpink3	cytochrome c oxidase subunit 7A2 [Source:VGNC Symbol;Acc:VGNC:103050]
ENSSSCG00000000223	BIN2	lightpink3	bridging integrator 2 [Source:VGNC Symbol;Acc:VGNC:85825]
ENSSSCG00000034284	LOC100515837	darkorange
ENSSSCG00000023785	TMEM156	darkorange	transmembrane protein 156 [Source:VGNC Symbol;Acc:VGNC:94099]
ENSSSCG00000005625	ENG	darkorange2	endoglin [Source:VGNC Symbol;Acc:VGNC:103087]
ENSSSCG00000035675	METTL7A	lightpink3
ENSSSCG00000030632	UBE2V1	blue	ubiquitin conjugating enzyme E2 V1 [Source:VGNC Symbol;Acc:VGNC:98393]
ENSSSCG00000012634	DOCK11	darkgreen	dedicator of cytokinesis 11 [Source:VGNC Symbol;Acc:VGNC:87391]
ENSSSCG00000015435	NAMPT	darkorange	nicotinamide phosphoribosyltransferase [Source:VGNC Symbol;Acc:VGNC:90573]
ENSSSCG00000025966	EIF4H	blue	eukaryotic translation initiation factor 4H [Source:VGNC Symbol;Acc:VGNC:97973]
ENSSSCG00000015331	PON2	mediumorchid	paraoxonase 2 [Source:VGNC Symbol;Acc:VGNC:91662]
ENSSSCG00000009407	ESD	mediumorchid	esterase D [Source:VGNC Symbol;Acc:VGNC:87788]
ENSSSCG00000004163	BCLAF1	blue	BCL2 associated transcription factor 1 [Source:VGNC Symbol;Acc:VGNC:85787]
ENSSSCG00000000708	TNFRSF1A	lavenderblush2	TNF receptor superfamily member 1A [Source:NCBI gene (formerly Entrezgene);Acc:397020]
ENSSSCG00000027676	NOP56	plum2	NOP56 ribonucleoprotein [Source:VGNC Symbol;Acc:VGNC:95703]
ENSSSCG00000028711	CASP1	darkorange	caspase 1, apoptosis-related cysteine peptidase [Source:NCBI gene (formerly Entrezgene);Acc:397319]
ENSSSCG00000046387	PSMD2	darkorange	proteasome 26S subunit, non-ATPase 2 [Source:NCBI gene (formerly Entrezgene);Acc:100627568]
ENSSSCG00000022351	GSTO1	lightpink3	glutathione S-transferase omega 1 [Source:NCBI gene (formerly Entrezgene);Acc:397117]
ENSSSCG00000022058	ATRAID	coral2	all-trans retinoic acid induced differentiation factor [Source:VGNC Symbol;Acc:VGNC:97037]
ENSSSCG00000030798	FUS	grey60	FUS RNA binding protein [Source:VGNC Symbol;Acc:VGNC:88267]
ENSSSCG00000036731	TSPAN31	darkorange	tetraspanin 31 [Source:VGNC Symbol;Acc:VGNC:94511]
ENSSSCG00000017614	TRIM25	paleturquoise	tripartite motif containing 25 [Source:VGNC Symbol;Acc:VGNC:94401]
ENSSSCG00000023080	TPP1	greenyellow	tripeptidyl peptidase 1 [Source:VGNC Symbol;Acc:VGNC:94342]
ENSSSCG00000025941	PTP4A1	coral2	protein tyrosine phosphatase 4A1 [Source:HGNC Symbol;Acc:HGNC:9634]
ENSSSCG00000020926	SDHB	brown2	succinate dehydrogenase complex iron sulfur subunit B [Source:VGNC Symbol;Acc:VGNC:92659]
ENSSSCG00000036431	VPS13C	darkgreen	vacuolar protein sorting 13 homolog C [Source:VGNC Symbol;Acc:VGNC:94840]
ENSSSCG00000038418	CLEC4E	paleturquoise
ENSSSCG00000002307	ERH	darkgrey	ERH mRNA splicing and mitosis factor [Source:VGNC Symbol;Acc:VGNC:87772]
ENSSSCG00000040743	M6PR	lavenderblush2	mannose-6-phosphate receptor, cation dependent [Source:VGNC Symbol;Acc:VGNC:89931]
ENSSSCG00000007030	IKBKB	greenyellow	inhibitor of nuclear factor kappa B kinase subunit beta [Source:NCBI gene (formerly Entrezgene);Acc:100101471]
ENSSSCG00000029507	RASGEF1B	brown2	RasGEF domain family member 1B [Source:VGNC Symbol;Acc:VGNC:92109]
ENSSSCG00000010188	ABCB10	brown2	ATP binding cassette subfamily B member 10 [Source:HGNC Symbol;Acc:HGNC:41]
ENSSSCG00000035249	GADD45G	coral2	growth arrest and DNA damage inducible gamma [Source:VGNC Symbol;Acc:VGNC:88318]
ENSSSCG00000022774	NOP53	lavenderblush2	NOP53 ribosome biosis factor [Source:VGNC Symbol;Acc:VGNC:90821]
ENSSSCG00000004110	TAB2	darkorange	TGF-beta activated kinase 1 (MAP3K7) binding protein 2 [Source:VGNC Symbol;Acc:VGNC:103186]
ENSSSCG00000014121	ZFYVE16	greenyellow	zinc finger FYVE-type containing 16 [Source:VGNC Symbol;Acc:VGNC:95157]
ENSSSCG00000028886	IPO7	darkgreen	importin 7 [Source:VGNC Symbol;Acc:VGNC:89180]
ENSSSCG00000004293	SNX14	blue	sorting nexin 14 [Source:VGNC Symbol;Acc:VGNC:93307]
ENSSSCG00000007907	USP7	darkgrey	ubiquitin specific peptidase 7 [Source:VGNC Symbol;Acc:VGNC:94777]
ENSSSCG00000040470	RPS20	lavenderblush2	ribosomal protein S20 [Source:NCBI gene (formerly Entrezgene);Acc:414395]
ENSSSCG00000016100	NDUFB3	brown4	NADH:ubiquinone oxidoreductase subunit B3 [Source:HGNC Symbol;Acc:HGNC:7698]
ENSSSCG00000040879	CNBP	lavenderblush2	CCHC-type zinc finger nucleic acid binding protein [Source:VGNC Symbol;Acc:VGNC:99708]
ENSSSCG00000008966	PARM1	paleturquoise	prostate androgen-regulated mucin-like protein 1 [Source:VGNC Symbol;Acc:VGNC:91182]
ENSSSCG00000040773	TOB1	darkorange	transducer of ERBB2, 1 [Source:NCBI gene (formerly Entrezgene);Acc:100144440]
ENSSSCG00000010247	DDX21	plum2	DExD-box helicase 21 [Source:VGNC Symbol;Acc:VGNC:87215]
ENSSSCG00000010476	MYOF	darkgreen	myoferlin [Source:VGNC Symbol;Acc:VGNC:90538]
ENSSSCG00000007228	HM13	blue	histocompatibility minor 13 [Source:VGNC Symbol;Acc:VGNC:98035]
ENSSSCG00000034265	DESI1	darkorange	desumoylating isopeptidase 1 [Source:VGNC Symbol;Acc:VGNC:87263]
ENSSSCG00000009633	LOC100737977	coral2
ENSSSCG00000009633	LOC100624226	coral2
ENSSSCG00000031705	LOC110257335	lightpink3
ENSSSCG00000038360	ENSSSCG00000038360	lavenderblush2
ENSSSCG00000008237	RETSAT	brown2	retinol saturase [Source:VGNC Symbol;Acc:VGNC:92225]
ENSSSCG00000001950	PSMA6	darkorange	proteasome 20S subunit alpha 6 [Source:NCBI gene (formerly Entrezgene);Acc:100156790]
ENSSSCG00000002743	IST1	paleturquoise	IST1 factor associated with ESCRT-III [Source:VGNC Symbol;Acc:VGNC:98480]
ENSSSCG00000037772	ATP5PB	lightpink3	ATP synthase peripheral stalk-membrane subunit b [Source:VGNC Symbol;Acc:VGNC:85659]
ENSSSCG00000028504	RFC2	darkorange	replication factor C subunit 2 [Source:VGNC Symbol;Acc:VGNC:92232]
ENSSSCG00000015938	SSB	plum2	small RNA binding exonuclease protection factor La [Source:VGNC Symbol;Acc:VGNC:96599]
ENSSSCG00000010292	P4HA1	plum2	prolyl 4-hydroxylase subunit alpha 1 [Source:VGNC Symbol;Acc:VGNC:91132]
ENSSSCG00000008569	HADHB	brown2	hydroxyacyl-CoA dehydrogenase trifunctional multienzyme complex subunit beta [Source:NCBI gene (formerly Entrezgene);Acc:397017]
ENSSSCG00000024127	ABI1	brown2	abl interactor 1 [Source:VGNC Symbol;Acc:VGNC:95519]
ENSSSCG00000003805	PDE4B	blue	phosphodiesterase 4B [Source:VGNC Symbol;Acc:VGNC:91255]
ENSSSCG00000038907	DNAJC8	darkorange	DnaJ heat shock protein family (Hsp40) member C8 [Source:VGNC Symbol;Acc:VGNC:96626]
ENSSSCG00000024180	ACBD3	brown2	acyl-CoA binding domain containing 3 [Source:VGNC Symbol;Acc:VGNC:95641]
ENSSSCG00000013776	DDX39A	coral2	DExD-box helicase 39A [Source:HGNC Symbol;Acc:HGNC:17821]
ENSSSCG00000023122	KHDRBS1	sienna3	KH RNA binding domain containing, signal transduction associated 1 [Source:VGNC Symbol;Acc:VGNC:89422]
ENSSSCG00000022845	PJA2	blue	praja ring finger ubiquitin ligase 2 [Source:VGNC Symbol;Acc:VGNC:91470]
ENSSSCG00000032166	ATP5PD	lightpink3	ATP synthase peripheral stalk subunit d [Source:NCBI gene (formerly Entrezgene);Acc:100512624]
ENSSSCG00000030653	GANAB	brown2	glucosidase II alpha subunit [Source:VGNC Symbol;Acc:VGNC:88344]
ENSSSCG00000039670	EPN1	greenyellow	epsin 1 [Source:VGNC Symbol;Acc:VGNC:87742]
ENSSSCG00000000840	WASHC4	darkorange	WASH complex subunit 4 [Source:VGNC Symbol;Acc:VGNC:94895]
ENSSSCG00000003046	RABAC1	lightpink3	Rab acceptor 1 [Source:VGNC Symbol;Acc:VGNC:92043]
ENSSSCG00000039962	HSPB1	brown4	heat shock protein family B (small) member 1 [Source:NCBI gene (formerly Entrezgene);Acc:493184]
ENSSSCG00000014289	UQCRQ	brown2	ubiquinol-cytochrome c reductase complex III subunit VII [Source:VGNC Symbol;Acc:VGNC:94730]
ENSSSCG00000006678	FCGR1A	darkgrey	Fc fragment of IgG, high affinity Ia, receptor (CD64) [Source:NCBI gene (formerly Entrezgene);Acc:613130]
ENSSSCG00000023674	SON	lightpink3	SON DNA and RNA binding protein [Source:VGNC Symbol;Acc:VGNC:93336]
ENSSSCG00000025788	ENPP4	greenyellow	ectonucleotide pyrophosphatase/phosphodiesterase 4 [Source:VGNC Symbol;Acc:VGNC:87711]
ENSSSCG00000014934	CHORDC1	coral2	cysteine and histidine rich domain containing 1 [Source:VGNC Symbol;Acc:VGNC:86656]
ENSSSCG00000002340	PSEN1	coral2	presenilin 1 [Source:VGNC Symbol;Acc:VGNC:91897]
ENSSSCG00000005969	WASHC5	skyblue3	WASH complex subunit 5 [Source:VGNC Symbol;Acc:VGNC:94896]
ENSSSCG00000003680	RALBP1	darkorange	ralA binding protein 1 [Source:VGNC Symbol;Acc:VGNC:92070]
ENSSSCG00000002414	SEL1L	brown2	SEL1L adaptor subunit of ERAD E3 ubiquitin ligase [Source:VGNC Symbol;Acc:VGNC:92687]
ENSSSCG00000025499	FXYD5	grey60	FXYD domain containing ion transport regulator 5 [Source:VGNC Symbol;Acc:VGNC:97057]
ENSSSCG00000014296	VDAC1	blue	voltage dependent anion channel 1 [Source:VGNC Symbol;Acc:VGNC:100881]
ENSSSCG00000037920	TRIM28	greenyellow	tripartite motif containing 28 [Source:VGNC Symbol;Acc:VGNC:94403]
ENSSSCG00000007280	ITCH	darkorange	itchy E3 ubiquitin protein ligase [Source:HGNC Symbol;Acc:HGNC:13890]
ENSSSCG00000033295	EIF2S1	darkorange	eukaryotic translation initiation factor 2 subunit alpha [Source:VGNC Symbol;Acc:VGNC:87614]
ENSSSCG00000012007	HSPA13	grey60	heat shock protein family A (Hsp70) member 13 [Source:HGNC Symbol;Acc:HGNC:11375]
ENSSSCG00000044340	EEA1	blue	early endosome antigen 1 [Source:HGNC Symbol;Acc:HGNC:3185]
ENSSSCG00000007514	VAPB	darkgrey	VAMP associated protein B and C [Source:NCBI gene (formerly Entrezgene);Acc:100144536]
ENSSSCG00000022725	FLOT1	grey60	flotillin 1 [Source:VGNC Symbol;Acc:VGNC:88158]
ENSSSCG00000007817	IL4R	mediumorchid	interleukin 4 receptor [Source:VGNC Symbol;Acc:VGNC:89110]
ENSSSCG00000008048	RNPS1	lavenderblush2	RNA binding protein with serine rich domain 1 [Source:VGNC Symbol;Acc:VGNC:92403]
ENSSSCG00000001991	DHRS1	darkgreen	dehydrogenase/reductase 1 [Source:VGNC Symbol;Acc:VGNC:87281]
ENSSSCG00000011917	NAA50	greenyellow	N-alpha-acetyltransferase 50, NatE catalytic subunit [Source:NCBI gene (formerly Entrezgene);Acc:100513438]
ENSSSCG00000012840	CD151	lavenderblush2	CD151 molecule [Source:VGNC Symbol;Acc:VGNC:96613]
ENSSSCG00000030610	FNBP4	greenyellow	formin binding protein 4 [Source:VGNC Symbol;Acc:VGNC:88180]
ENSSSCG00000036711	UBE2D2	lavenderblush2	ubiquitin conjugating enzyme E2 D2 [Source:VGNC Symbol;Acc:VGNC:98391]
ENSSSCG00000006468	HDGF	salmon2	heparin binding growth factor [Source:VGNC Symbol;Acc:VGNC:88819]
ENSSSCG00000017761	UNC119	brown2	unc-119 lipid binding chaperone [Source:VGNC Symbol;Acc:VGNC:94701]
ENSSSCG00000006209	VCPIP1	darkorange	valosin containing protein interacting protein 1 [Source:VGNC Symbol;Acc:VGNC:94813]
ENSSSCG00000008222	CHMP3	blue	charged multivesicular body protein 3 [Source:HGNC Symbol;Acc:HGNC:29865]
ENSSSCG00000018089	ENSSSCG00000018089	darkorange
ENSSSCG00000006358	NDUFS2	blue	NADH:ubiquinone oxidoreductase core subunit S2 [Source:VGNC Symbol;Acc:VGNC:90650]
ENSSSCG00000013753	ENSSSCG00000013753	blue
ENSSSCG00000001400	DDX39B	greenyellow	DExD-box helicase 39B [Source:NCBI gene (formerly Entrezgene);Acc:448813]
ENSSSCG00000006325	MGST3	darkgrey	microsomal glutathione S-transferase 3 [Source:VGNC Symbol;Acc:VGNC:90204]
ENSSSCG00000003199	AP2A1	greenyellow	adaptor related protein complex 2 subunit alpha 1 [Source:VGNC Symbol;Acc:VGNC:85383]
ENSSSCG00000024393	B3GNT5	paleturquoise	UDP-GlcNAc:betaGal beta-1,3-N-acetylglucosaminyltransferase 5 [Source:VGNC Symbol;Acc:VGNC:85726]
ENSSSCG00000005981	FBXO32	mediumorchid	F-box protein 32 [Source:VGNC Symbol;Acc:VGNC:88039]
ENSSSCG00000035430	YPEL3	brown2	yippee like 3 [Source:VGNC Symbol;Acc:VGNC:95037]
ENSSSCG00000012654	UTP14A	darkgreen
ENSSSCG00000005211	CD274	darkorange	CD274 molecule [Source:VGNC Symbol;Acc:VGNC:86404]
ENSSSCG00000011628	DNAJC13	lavenderblush2	DnaJ heat shock protein family (Hsp40) member C13 [Source:HGNC Symbol;Acc:HGNC:30343]
ENSSSCG00000021672	WBP2	coral2	WW domain binding protein 2 [Source:VGNC Symbol;Acc:VGNC:94899]
ENSSSCG00000009536	ARGLU1	blue	arginine and glutamate rich 1 [Source:VGNC Symbol;Acc:VGNC:85456]
ENSSSCG00000007253	MAPRE1	blue	microtubule associated protein RP/EB family member 1 [Source:VGNC Symbol;Acc:VGNC:96410]
ENSSSCG00000030295	NUTF2	brown4	nuclear transport factor 2 [Source:VGNC Symbol;Acc:VGNC:98524]
ENSSSCG00000039885	PTP4A2	blue	protein tyrosine phosphatase 4A2 [Source:VGNC Symbol;Acc:VGNC:91967]
ENSSSCG00000040710	SURF4	darkgrey	surfeit 4 [Source:VGNC Symbol;Acc:VGNC:93631]
ENSSSCG00000028542	HNRNPUL2	brown2	heteroous nuclear ribonucleoprotein U like 2 [Source:VGNC Symbol;Acc:VGNC:99758]
ENSSSCG00000001782	ABHD17C	lightpink3	abhydrolase domain containing 17C, depalmitoylase [Source:VGNC Symbol;Acc:VGNC:84978]
ENSSSCG00000015486	PIGC	darkgreen	phosphatidylinositol glycan anchor biosynthesis class C [Source:VGNC Symbol;Acc:VGNC:91421]
ENSSSCG00000050627	ENSSSCG00000050627	blue
ENSSSCG00000006781	CTTNBP2NL	darkorange	CTTNBP2 N-terminal like [Source:VGNC Symbol;Acc:VGNC:87082]
ENSSSCG00000024453	RAF1	brown2	Raf-1 proto-oncogene, serine/threonine kinase [Source:HGNC Symbol;Acc:HGNC:9829]
ENSSSCG00000012262	KDM6A	coral2	lysine demethylase 6A [Source:HGNC Symbol;Acc:HGNC:12637]
ENSSSCG00000039255	ENSSSCG00000039255	grey60
ENSSSCG00000037815	ZC3H12A	blue	zinc finger CCCH-type containing 12A [Source:VGNC Symbol;Acc:VGNC:95089]
ENSSSCG00000032288	SLC20A1	lavenderblush2	solute carrier family 20 member 1 [Source:VGNC Symbol;Acc:VGNC:92970]
ENSSSCG00000015311	CYP51A1	mediumorchid	cytochrome P450 family 51 subfamily A member 1 [Source:VGNC Symbol;Acc:VGNC:103377]
ENSSSCG00000026931	SERTAD1	darkorange	SERTA domain containing 1 [Source:VGNC Symbol;Acc:VGNC:92749]
ENSSSCG00000000784	LRRK2	brown2	leucine rich repeat kinase 2 [Source:VGNC Symbol;Acc:VGNC:98094]
ENSSSCG00000025928	RPL18	lavenderblush2
ENSSSCG00000013124	PATL1	lavenderblush2	PAT1 homolog 1, processing body mRNA decay factor [Source:VGNC Symbol;Acc:VGNC:91189]
ENSSSCG00000000058	SNU13	lightpink3	small nuclear ribonucleoprotein 13 [Source:NCBI gene (formerly Entrezgene);Acc:100155420]
ENSSSCG00000010401	LOC100522401	darkorange
ENSSSCG00000016461	ZYX	darkgreen	zyxin [Source:VGNC Symbol;Acc:VGNC:95346]
ENSSSCG00000016782	OTULINL	brown2	OTU deubiquitinase with linear linkage specificity like [Source:VGNC Symbol;Acc:VGNC:91107]
ENSSSCG00000009166	MANBA	darkorange	mannosidase beta [Source:VGNC Symbol;Acc:VGNC:89970]
ENSSSCG00000021410	STRAP	lightpink3	serine/threonine kinase receptor associated protein [Source:HGNC Symbol;Acc:HGNC:30796]
ENSSSCG00000016925	PLK2	coral2	polo like kinase 2 [Source:VGNC Symbol;Acc:VGNC:91563]
ENSSSCG00000001507	ZBTB22	darkgrey	zinc finger and BTB domain containing 22 [Source:HGNC Symbol;Acc:HGNC:13085]
ENSSSCG00000000018	KIAA0930	darkorange	KIAA0930 [Source:VGNC Symbol;Acc:VGNC:89438]
ENSSSCG00000009434	RGCC	brown2	regulator of cell cycle [Source:VGNC Symbol;Acc:VGNC:92251]
ENSSSCG00000008900	SRP72	darkorange	signal recognition particle 72 [Source:VGNC Symbol;Acc:VGNC:93461]
ENSSSCG00000017403	STAT3	lavenderblush2	signal transducer and activator of transcription 3 [Source:VGNC Symbol;Acc:VGNC:93540]
ENSSSCG00000033126	FAM168B	brown2	family with sequence similarity 168 member B [Source:VGNC Symbol;Acc:VGNC:95462]
ENSSSCG00000021644	BRD7	darkgreen	bromodomain containing 7 [Source:VGNC Symbol;Acc:VGNC:85874]
ENSSSCG00000021885	MDFIC	blue	MyoD family inhibitor domain containing [Source:VGNC Symbol;Acc:VGNC:90089]
ENSSSCG00000009399	CYSLTR2	brown4	cysteinyl leukotriene receptor 2 [Source:NCBI gene (formerly Entrezgene);Acc:397243]
ENSSSCG00000016677	GARS1	brown4	glycyl-tRNA synthetase 1 [Source:VGNC Symbol;Acc:VGNC:88352]
ENSSSCG00000038735	SNAP23	brown2	synaptosome associated protein 23 [Source:VGNC Symbol;Acc:VGNC:93277]
ENSSSCG00000025108	G6PD	darkgreen	glucose-6-phosphate dehydrogenase [Source:VGNC Symbol;Acc:VGNC:88292]
ENSSSCG00000035454	B4GALT1	coral2	beta-1,4-galactosyltransferase 1 [Source:VGNC Symbol;Acc:VGNC:96497]
ENSSSCG00000030535	SNX9	brown2	sorting nexin 9 [Source:VGNC Symbol;Acc:VGNC:93326]
ENSSSCG00000022161	ZNF251	brown2	zinc finger protein 251 [Source:VGNC Symbol;Acc:VGNC:95212]
ENSSSCG00000005617	STXBP1	darkorange	syntaxin binding protein 1 [Source:VGNC Symbol;Acc:VGNC:93596]
ENSSSCG00000037735	HCAR2	darkorange
ENSSSCG00000016743	OGDH	darkgreen	oxoglutarate dehydrogenase [Source:VGNC Symbol;Acc:VGNC:98168]
ENSSSCG00000008334	MXD1	lightpink3	MAX dimerization protein 1 [Source:VGNC Symbol;Acc:VGNC:90492]
ENSSSCG00000011042	RSU1	brown2	Ras suppressor protein 1 [Source:VGNC Symbol;Acc:VGNC:98298]
ENSSSCG00000015690	UBXN4	lightpink3	UBX domain protein 4 [Source:VGNC Symbol;Acc:VGNC:98397]
ENSSSCG00000021217	FKBP3	lavenderblush2	FKBP prolyl isomerase 3 [Source:VGNC Symbol;Acc:VGNC:88146]
ENSSSCG00000005471	SNX30	blue	sorting nexin family member 30 [Source:VGNC Symbol;Acc:VGNC:93318]
ENSSSCG00000015073	TAGLN	lavenderblush2	transgelin [Source:VGNC Symbol;Acc:VGNC:93730]
ENSSSCG00000016261	SP110	darkorange	SP110 nuclear body protein [Source:VGNC Symbol;Acc:VGNC:96367]
ENSSSCG00000003477	NECAP2	mediumorchid	NECAP endocytosis associated 2 [Source:VGNC Symbol;Acc:VGNC:90661]
ENSSSCG00000031538	RNASE4	greenyellow	angiogenin [Source:NCBI gene (formerly Entrezgene);Acc:733639]
ENSSSCG00000021259	CDA	lightpink3	cytidine deaminase [Source:VGNC Symbol;Acc:VGNC:86439]
ENSSSCG00000007795	DCTPP1	darkorange	dCTP pyrophosphatase 1 [Source:HGNC Symbol;Acc:HGNC:28777]
ENSSSCG00000004464	TENT5A	darkorange	terminal nucleotidyltransferase 5A [Source:VGNC Symbol;Acc:VGNC:93873]
ENSSSCG00000000798	TWF1	darkorange	twinfilin actin binding protein 1 [Source:VGNC Symbol;Acc:VGNC:94595]
ENSSSCG00000009029	ARHGAP10	darkgrey	Rho GTPase activating protein 10 [Source:VGNC Symbol;Acc:VGNC:85458]
ENSSSCG00000002866	CEBPA	darkorange	CCAAT enhancer binding protein alpha [Source:VGNC Symbol;Acc:VGNC:86531]
ENSSSCG00000002458	TMEM251	blue	transmembrane protein 251 [Source:VGNC Symbol;Acc:VGNC:98378]
ENSSSCG00000000396	STAT2	darkorange	signal transducer and activator of transcription 2 [Source:VGNC Symbol;Acc:VGNC:93539]
ENSSSCG00000008516	DPY30	lightpink3	dpy-30 histone methyltransferase complex regulatory subunit [Source:VGNC Symbol;Acc:VGNC:87428]
ENSSSCG00000034086	ATP5F1C	blue	ATP synthase F1 subunit gamma [Source:VGNC Symbol;Acc:VGNC:96463]
ENSSSCG00000002703	TERF2IP	darkorange	TERF2 interacting protein [Source:VGNC Symbol;Acc:VGNC:98654]
ENSSSCG00000015823	RAB11FIP1	blue
ENSSSCG00000007895	ZC3H7A	darkgrey	zinc finger CCCH-type containing 7A [Source:VGNC Symbol;Acc:VGNC:95099]
ENSSSCG00000008180	EIF5B	blue	eukaryotic translation initiation factor 5B [Source:VGNC Symbol;Acc:VGNC:87634]
ENSSSCG00000013391	PSMA1	darkorange
ENSSSCG00000039651	SLC2A5	grey60	solute carrier family 2 member 5 [Source:VGNC Symbol;Acc:VGNC:93050]
ENSSSCG00000017421	ACLY	brown2	ATP citrate lyase [Source:VGNC Symbol;Acc:VGNC:85014]
ENSSSCG00000034709	EIF5	darkgreen
ENSSSCG00000014298	PPP2CA	lightpink3	protein phosphatase 2 catalytic subunit alpha [Source:VGNC Symbol;Acc:VGNC:91745]
ENSSSCG00000020885	NUS1	lightpink3	NUS1 dehydrodolichyl diphosphate synthase subunit [Source:VGNC Symbol;Acc:VGNC:90990]
ENSSSCG00000001475	SLC39A7	darkgrey	solute carrier family 39 member 7 [Source:VGNC Symbol;Acc:VGNC:93108]
ENSSSCG00000010949	DAPK1	darkgreen	death associated protein kinase 1 [Source:HGNC Symbol;Acc:HGNC:2674]
ENSSSCG00000013293	COMMD9	blue	COMM domain containing 9 [Source:VGNC Symbol;Acc:VGNC:86891]
ENSSSCG00000015136	UBASH3B	brown2	ubiquitin associated and SH3 domain containing B [Source:VGNC Symbol;Acc:VGNC:94637]
ENSSSCG00000008388	REL	blue	REL proto-onco, NF-kB subunit [Source:VGNC Symbol;Acc:VGNC:92202]
ENSSSCG00000031130	ZBED1	brown2	zinc finger BED-type containing 1 [Source:VGNC Symbol;Acc:VGNC:95054]
ENSSSCG00000006520	SCAMP3	brown4	secretory carrier membrane protein 3 [Source:VGNC Symbol;Acc:VGNC:92607]
ENSSSCG00000014672	LOC100738479	darkorange
ENSSSCG00000013178	ZDHHC5	lavenderblush2	zinc finger DHHC-type palmitoyltransferase 5 [Source:VGNC Symbol;Acc:VGNC:95127]
ENSSSCG00000012642	STAG2	darkgrey	stromal antigen 2 [Source:VGNC Symbol;Acc:VGNC:93525]
ENSSSCG00000025602	DOCK4	darkgreen	dedicator of cytokinesis 4 [Source:VGNC Symbol;Acc:VGNC:87394]
ENSSSCG00000032355	LY86	darkgrey	lymphocyte antigen 86 [Source:VGNC Symbol;Acc:VGNC:89905]
ENSSSCG00000003654	MACF1	blue	microtubule actin crosslinking factor 1 [Source:VGNC Symbol;Acc:VGNC:98496]
ENSSSCG00000030167	SLC25A39	skyblue3	solute carrier family 25 member 39 [Source:VGNC Symbol;Acc:VGNC:93014]
ENSSSCG00000039060	RASSF3	darkorange	Ras association domain family member 3 [Source:VGNC Symbol;Acc:VGNC:92124]
ENSSSCG00000015948	DYNC1I2	brown2	dynein cytoplasmic 1 intermediate chain 2 [Source:VGNC Symbol;Acc:VGNC:96224]
ENSSSCG00000013299	APIP	darkgrey	APAF1 interacting protein [Source:VGNC Symbol;Acc:VGNC:85411]
ENSSSCG00000040857	SNRPB	grey60	small nuclear ribonucleoprotein polypeptides B and B1 [Source:HGNC Symbol;Acc:HGNC:11153]
ENSSSCG00000036612	TNFAIP2	mediumorchid	TNF alpha induced protein 2 [Source:VGNC Symbol;Acc:VGNC:94251]
ENSSSCG00000033154	ARL6IP5	paleturquoise	ADP ribosylation factor like GTPase 6 interacting protein 5 [Source:NCBI gene (formerly Entrezgene);Acc:595127]
ENSSSCG00000001779	ZFAND6	darkgrey	zinc finger AN1-type containing 6 [Source:HGNC Symbol;Acc:HGNC:30164]
ENSSSCG00000034815	U2AF2	sienna3	U2 small nuclear RNA auxiliary factor 2 [Source:VGNC Symbol;Acc:VGNC:94623]
ENSSSCG00000014435	CSNK1A1	coral2	casein kinase 1 alpha 1 [Source:VGNC Symbol;Acc:VGNC:99630]
ENSSSCG00000033057	ANAPC13	blue	anaphase promoting complex subunit 13 [Source:VGNC Symbol;Acc:VGNC:85294]
ENSSSCG00000006469	MRPL24	grey60	mitochondrial ribosomal protein L24 [Source:VGNC Symbol;Acc:VGNC:90357]
ENSSSCG00000024484	DEGS1	blue	delta 4-desaturase, sphingolipid 1 [Source:VGNC Symbol;Acc:VGNC:95590]
ENSSSCG00000015595	ATF3	coral2	activating transcription factor 3 [Source:VGNC Symbol;Acc:VGNC:85606]
ENSSSCG00000030567	SSR3	blue	signal sequence receptor subunit 3 [Source:VGNC Symbol;Acc:VGNC:93492]
ENSSSCG00000032687	CYP4V2	brown2	cytochrome P450 family 4 subfamily V member 2 [Source:VGNC Symbol;Acc:VGNC:103361]
ENSSSCG00000035256	SPN	paleturquoise	sialophorin [Source:VGNC Symbol;Acc:VGNC:93412]
ENSSSCG00000008268	AUP1	grey60	AUP1 lipid droplet regulating VLDL assembly factor [Source:VGNC Symbol;Acc:VGNC:85696]
ENSSSCG00000012846	GATD1	lavenderblush2	glutamine amidotransferase like class 1 domain containing 1 [Source:VGNC Symbol;Acc:VGNC:88371]
ENSSSCG00000026794	SIRT2	brown2	sirtuin 2 [Source:VGNC Symbol;Acc:VGNC:92885]
ENSSSCG00000017749	EVI2A	greenyellow
ENSSSCG00000012118	TLR8	plum2	toll like receptor 8 [Source:VGNC Symbol;Acc:VGNC:94027]
ENSSSCG00000033450	PDAP1	brown4	PDGFA associated protein 1 [Source:VGNC Symbol;Acc:VGNC:91239]
ENSSSCG00000013876	MYO9B	darkgrey	myosin IXB [Source:VGNC Symbol;Acc:VGNC:90534]
ENSSSCG00000008429	EPCAM	salmon2	epithelial cell adhesion molecule [Source:VGNC Symbol;Acc:VGNC:87726]
ENSSSCG00000008137	LIMS1	brown2	LIM zinc finger domain containing 1 [Source:NCBI gene (formerly Entrezgene);Acc:100511559]
ENSSSCG00000006543	ADAR	paleturquoise	adenosine deaminase RNA specific [Source:VGNC Symbol;Acc:VGNC:85097]
ENSSSCG00000029212	GDE1	lavenderblush2	glycerophosphodiester phosphodiesterase 1 [Source:VGNC Symbol;Acc:VGNC:88396]
ENSSSCG00000034624	TMEM50B	brown2	transmembrane protein 50B [Source:VGNC Symbol;Acc:VGNC:94186]
ENSSSCG00000003787	ZRANB2	blue	zinc finger RANBP2-type containing 2 [Source:VGNC Symbol;Acc:VGNC:95323]
ENSSSCG00000037775	ENSSSCG00000037775	brown2
ENSSSCG00000031897	GIMAP7	darkorange
ENSSSCG00000011027	KIF5B	greenyellow	kinesin family member 5B [Source:VGNC Symbol;Acc:VGNC:96393]
ENSSSCG00000011950	NXPE3	darkorange	neurexophilin and PC-esterase domain family member 3 [Source:VGNC Symbol;Acc:VGNC:90997]
ENSSSCG00000021067	BLVRB	lightpink3	biliverdin reductase B [Source:VGNC Symbol;Acc:VGNC:85834]
ENSSSCG00000000274	PCBP2	blue	poly(rC) binding protein 2 [Source:VGNC Symbol;Acc:VGNC:103309]
ENSSSCG00000024674	ABL2	blue	ABL proto-onco 2, non-receptor tyrosine kinase [Source:VGNC Symbol;Acc:VGNC:84985]
ENSSSCG00000011274	CTNNB1	darkorange2	catenin beta 1 [Source:VGNC Symbol;Acc:VGNC:87065]
ENSSSCG00000028097	GPBP1L1	darkorange	GC-rich promoter binding protein 1 like 1 [Source:VGNC Symbol;Acc:VGNC:97067]
ENSSSCG00000014627	SMPD1	indianred4	sphingomyelin phosphodiesterase 1 [Source:VGNC Symbol;Acc:VGNC:93261]
ENSSSCG00000013232	MTCH2	darkgreen
ENSSSCG00000003895	EFCAB14	blue	EF-hand calcium binding domain 14 [Source:VGNC Symbol;Acc:VGNC:87563]
ENSSSCG00000004622	GNB5	darkgrey	G protein subunit beta 5 [Source:VGNC Symbol;Acc:VGNC:88534]
ENSSSCG00000023304	SRRM2	darkgreen	serine/arginine repetitive matrix 2 [Source:VGNC Symbol;Acc:VGNC:93468]
ENSSSCG00000002885	USF2	lavenderblush2	upstream transcription factor 2, c-fos interacting [Source:VGNC Symbol;Acc:VGNC:96633]
ENSSSCG00000008467	EML4	darkgreen	EMAP like 4 [Source:VGNC Symbol;Acc:VGNC:87685]
ENSSSCG00000004635	SPPL2A	blue	signal peptide peptidase like 2A [Source:VGNC Symbol;Acc:VGNC:98337]
ENSSSCG00000021669	MARK3	coral2	microtubule affinity regulating kinase 3 [Source:VGNC Symbol;Acc:VGNC:90026]
ENSSSCG00000040383	MFAP1	blue	microfibril associated protein 1 [Source:VGNC Symbol;Acc:VGNC:90172]
ENSSSCG00000015872	GPD2	coral2	glycerol-3-phosphate dehydrogenase 2 [Source:VGNC Symbol;Acc:VGNC:96330]
ENSSSCG00000022004	SH3BP2	darkorange	SH3 domain binding protein 2 [Source:VGNC Symbol;Acc:VGNC:92818]
ENSSSCG00000013041	FERMT3	blue	fermitin family member 3 [Source:VGNC Symbol;Acc:VGNC:88089]
ENSSSCG00000006544	UBE2Q1	greenyellow	ubiquitin conjugating enzyme E2 Q1 [Source:VGNC Symbol;Acc:VGNC:98888]
ENSSSCG00000014146	RASA1	darkgreen	RAS p21 protein activator 1 [Source:VGNC Symbol;Acc:VGNC:92101]
ENSSSCG00000011226	TGFBR2	darkorange	transforming growth factor beta receptor 2 [Source:VGNC Symbol;Acc:VGNC:93931]
ENSSSCG00000033591	CHD9	blue	chromodomain helicase DNA binding protein 9 [Source:VGNC Symbol;Acc:VGNC:86635]
ENSSSCG00000026153	ACAT1	brown2	acetyl-CoA acetyltransferase 1 [Source:VGNC Symbol;Acc:VGNC:85004]
ENSSSCG00000026294	GMFB	darkgrey	glia maturation factor beta [Source:VGNC Symbol;Acc:VGNC:88509]
ENSSSCG00000017033	SLU7	darkgreen	SLU7 homolog, splicing factor [Source:VGNC Symbol;Acc:VGNC:93214]
ENSSSCG00000034449	RSRP1	brown2	arginine and serine rich protein 1 [Source:VGNC Symbol;Acc:VGNC:92489]
ENSSSCG00000014339	CTNNA1	darkgreen	catenin alpha 1 [Source:VGNC Symbol;Acc:VGNC:87063]
ENSSSCG00000005212	PLGRKT	lightpink3	plasminogen receptor with a C-terminal lysine [Source:VGNC Symbol;Acc:VGNC:91556]
ENSSSCG00000036556	IFNAR2	coral2	interferon alpha and beta receptor subunit 2 [Source:NCBI gene (formerly Entrezgene);Acc:100533555]
ENSSSCG00000012841	PNPLA2	darkorange	patatin like phospholipase domain containing 2 [Source:VGNC Symbol;Acc:VGNC:91607]
ENSSSCG00000014244	PHAX	lavenderblush2	phosphorylated adaptor for RNA export [Source:VGNC Symbol;Acc:VGNC:91367]
ENSSSCG00000032223	EIF1AX	grey60	eukaryotic translation initiation factor 1A X-linked [Source:NCBI gene (formerly Entrezgene);Acc:100522912]
ENSSSCG00000008195	COX5B	blue	mitochondrial cytochrome c oxidase subunit Vb [Source:NCBI gene (formerly Entrezgene);Acc:492822]
ENSSSCG00000009974	EWSR1	brown2	EWS RNA binding protein 1 [Source:VGNC Symbol;Acc:VGNC:87822]
ENSSSCG00000003761	ADGRL2	blue	adhesion G protein-coupled receptor L2 [Source:VGNC Symbol;Acc:VGNC:85136]
ENSSSCG00000008486	GALM	greenyellow	galactose mutarotase [Source:NCBI gene (formerly Entrezgene);Acc:399536]
ENSSSCG00000004146	REPS1	coral2	RALBP1 associated Eps domain containing 1 [Source:VGNC Symbol;Acc:VGNC:92213]
ENSSSCG00000015097	DDX6	darkgrey	DEAD-box helicase 6 [Source:VGNC Symbol;Acc:VGNC:87233]
ENSSSCG00000032031	QARS1	mediumorchid	glutaminyl-tRNA synthetase 1 [Source:VGNC Symbol;Acc:VGNC:92024]
ENSSSCG00000009611	XPO7	darkorange	exportin 7 [Source:VGNC Symbol;Acc:VGNC:95007]
ENSSSCG00000000697	CHD4	indianred4	chromodomain helicase DNA binding protein 4 [Source:VGNC Symbol;Acc:VGNC:99707]
ENSSSCG00000020962	DYNLL2	greenyellow	dynein light chain LC8-type 2 [Source:VGNC Symbol;Acc:VGNC:87501]
ENSSSCG00000007812	XPO6	brown2	exportin 6 [Source:VGNC Symbol;Acc:VGNC:95006]
ENSSSCG00000006644	CERS2	blue	ceramide synthase 2 [Source:VGNC Symbol;Acc:VGNC:86587]
ENSSSCG00000001394	ENSSSCG00000001394	darkorange
ENSSSCG00000032835	ATP6V1G1	violet	transmembrane protein 268 [Source:VGNC Symbol;Acc:VGNC:94168]
ENSSSCG00000016367	RNPEPL1	darkorange	arginyl aminopeptidase like 1 [Source:VGNC Symbol;Acc:VGNC:95470]
ENSSSCG00000005277	GCNT1	brown2	glucosaminyl (N-acetyl) transferase 1 [Source:VGNC Symbol;Acc:VGNC:103096]
ENSSSCG00000026626	RER1	blue	retention in endoplasmic reticulum sorting receptor 1 [Source:VGNC Symbol;Acc:VGNC:92215]
ENSSSCG00000001801	BTBD1	brown2	BTB domain containing 1 [Source:VGNC Symbol;Acc:VGNC:85900]
ENSSSCG00000003637	MAP7D1	greenyellow	MAP7 domain containing 1 [Source:VGNC Symbol;Acc:VGNC:89993]
ENSSSCG00000009145	OSTC	darkgrey	oligosaccharyltransferase complex non-catalytic subunit [Source:VGNC Symbol;Acc:VGNC:98951]
ENSSSCG00000034465	LRP10	darkorange	LDL receptor related protein 10 [Source:VGNC Symbol;Acc:VGNC:89816]
ENSSSCG00000001471	BRD2	brown2	bromodomain containing 2 [Source:VGNC Symbol;Acc:VGNC:85872]
ENSSSCG00000016174	FN1	darkgrey	fibronectin 1 [Source:VGNC Symbol;Acc:VGNC:96305]
ENSSSCG00000030089	RBM18	brown2	RNA binding motif protein 18 [Source:VGNC Symbol;Acc:VGNC:92149]
ENSSSCG00000017239	RPL38	lavenderblush2	ribosomal protein L38 [Source:VGNC Symbol;Acc:VGNC:99036]
ENSSSCG00000011710	EIF2A	blue	eukaryotic translation initiation factor 2A [Source:VGNC Symbol;Acc:VGNC:87605]
ENSSSCG00000030484	AHR	darkgreen	aryl hydrocarbon receptor [Source:NCBI gene (formerly Entrezgene);Acc:396654]
ENSSSCG00000004569	LACTB	blue	lactamase beta [Source:VGNC Symbol;Acc:VGNC:89614]
ENSSSCG00000037595	AP3S1	blue
ENSSSCG00000022900	SUPT16H	darkgreen	SPT16 homolog, facilitates chromatin remodeling subunit [Source:VGNC Symbol;Acc:VGNC:93622]
ENSSSCG00000006350	FCGR2B	greenyellow	Fc fragment of IgG, low affinity IIb, receptor (CD32) [Source:NCBI gene (formerly Entrezgene);Acc:613131]
ENSSSCG00000006350	LOC110260307	greenyellow	Fc fragment of IgG, low affinity IIb, receptor (CD32) [Source:NCBI gene (formerly Entrezgene);Acc:613131]
ENSSSCG00000003439	DHRS3	greenyellow	dehydrogenase/reductase 3 [Source:VGNC Symbol;Acc:VGNC:87282]
ENSSSCG00000029662	RASSF4	brown2	Ras association domain family member 4 [Source:NCBI gene (formerly Entrezgene);Acc:100152580]
ENSSSCG00000022940	G3BP2	darkgreen	G3BP stress granule assembly factor 2 [Source:VGNC Symbol;Acc:VGNC:88289]
ENSSSCG00000011494	PSMD6	grey60	proteasome 26S subunit, non-ATPase 6 [Source:VGNC Symbol;Acc:VGNC:91924]
ENSSSCG00000006561	SLC39A1	darkgreen	solute carrier family 39 member 1 [Source:VGNC Symbol;Acc:VGNC:93101]
ENSSSCG00000017047	CLINT1	plum2	clathrin interactor 1 [Source:VGNC Symbol;Acc:VGNC:86765]
ENSSSCG00000009384	INTS6	blue	integrator complex subunit 6 [Source:VGNC Symbol;Acc:VGNC:89166]
ENSSSCG00000039300	IL27	darkorange	interleukin 27 [Source:VGNC Symbol;Acc:VGNC:89101]
ENSSSCG00000040445	RND3	coral2	Rho family GTPase 3 [Source:VGNC Symbol;Acc:VGNC:96407]
ENSSSCG00000014304	SEC24A	blue	SEC24 homolog A, COPII coat complex component [Source:VGNC Symbol;Acc:VGNC:92676]
ENSSSCG00000011415	MAPKAPK3	blue	MAPK activated protein kinase 3 [Source:VGNC Symbol;Acc:VGNC:90012]
ENSSSCG00000034386	ATP2A2	brown4	ATPase sarcoplasmic/endoplasmic reticulum Ca2+ transporting 2 [Source:VGNC Symbol;Acc:VGNC:85647]
ENSSSCG00000023495	PITHD1	lightpink3	PITH domain containing 1 [Source:VGNC Symbol;Acc:VGNC:91463]
ENSSSCG00000022790	SNX2	darkviolet	sorting nexin 2 [Source:VGNC Symbol;Acc:VGNC:93312]
ENSSSCG00000003613	HDAC1	brown4	histone deacetylase 1 [Source:VGNC Symbol;Acc:VGNC:88810]
ENSSSCG00000021161	CKS2	lavenderblush2	CDC28 protein kinase regulatory subunit 2 [Source:HGNC Symbol;Acc:HGNC:2000]
ENSSSCG00000001573	PIM1	darkorange	Pim-1 proto-oncogene, serine/threonine kinase [Source:HGNC Symbol;Acc:HGNC:8986]
ENSSSCG00000023126	TARDBP	brown2	TAR DNA binding protein [Source:VGNC Symbol;Acc:VGNC:98624]
ENSSSCG00000040016	EMR4	brown2
ENSSSCG00000032090	PDCD6	lavenderblush2	programmed cell death 6 [Source:VGNC Symbol;Acc:VGNC:98178]
ENSSSCG00000024933	SLC36A4	darkorange	solute carrier family 36 member 4 [Source:VGNC Symbol;Acc:VGNC:93091]
ENSSSCG00000009002	TLR2	darkorange	toll like receptor 2 [Source:VGNC Symbol;Acc:VGNC:94024]
ENSSSCG00000010345	GHITM	sienna3	growth hormone inducible transmembrane protein [Source:VGNC Symbol;Acc:VGNC:88442]
ENSSSCG00000017273	PSMD12	grey60	proteasome 26S subunit, non-ATPase 12 [Source:VGNC Symbol;Acc:VGNC:91920]
ENSSSCG00000026466	SLC23A2	darkorange	solute carrier family 23 member 2 [Source:NCBI gene (formerly Entrezgene);Acc:397367]
ENSSSCG00000017743	CRLF3	brown2	cytokine receptor like factor 3 [Source:VGNC Symbol;Acc:VGNC:86999]
ENSSSCG00000038767	MBP	darkgreen	myelin basic protein [Source:VGNC Symbol;Acc:VGNC:103124]
ENSSSCG00000013736	PRDX2	brown2	peroxiredoxin 2 [Source:VGNC Symbol;Acc:VGNC:100334]
ENSSSCG00000036297	ENSSSCG00000036297	grey60
ENSSSCG00000010151	LYST	darkorange	lysosomal trafficking regulator [Source:VGNC Symbol;Acc:VGNC:89921]
ENSSSCG00000038753	5_8S_rRNA	lavenderblush2	5.8S ribosomal RNA [Source:RFAM;Acc:RF00002]
ENSSSCG00000009123	CAMK2D	darkorange	calcium/calmodulin dependent protein kinase II delta [Source:VGNC Symbol;Acc:VGNC:97911]
ENSSSCG00000009761	NCOR2	darkgreen	nuclear receptor corepressor 2 [Source:VGNC Symbol;Acc:VGNC:98148]
ENSSSCG00000011752	FNDC3B	darkgrey	fibronectin type III domain containing 3B [Source:VGNC Symbol;Acc:VGNC:88183]
ENSSSCG00000000194	LOC100127131	darkgrey
ENSSSCG00000022147	CHURC1	lightpink3	churchill domain containing 1 [Source:VGNC Symbol;Acc:VGNC:86689]
ENSSSCG00000022246	ICOSLG	plum2
ENSSSCG00000012957	SF3B2	greenyellow	splicing factor 3b subunit 2 [Source:VGNC Symbol;Acc:VGNC:92771]
ENSSSCG00000013647	CDC37	brown4	cell division cycle 37, HSP90 cochaperone [Source:VGNC Symbol;Acc:VGNC:86450]
ENSSSCG00000025092	CDK4	lightpink3	cyclin dependent kinase 4 [Source:VGNC Symbol;Acc:VGNC:86504]
ENSSSCG00000038220	RXRA	brown2	retinoid X receptor alpha [Source:VGNC Symbol;Acc:VGNC:92528]
ENSSSCG00000009967	PITPNB	blue	phosphatidylinositol transfer protein beta [Source:HGNC Symbol;Acc:HGNC:9002]
ENSSSCG00000011133	PFKFB3	lightpink3	6-phosphofructo-2-kinase/fructose-2,6-biphosphatase 3 [Source:VGNC Symbol;Acc:VGNC:96480]
ENSSSCG00000011876	DTX3L	darkorange	deltex E3 ubiquitin ligase 3L [Source:VGNC Symbol;Acc:VGNC:87469]
ENSSSCG00000030423	MIER1	blue	MIER1 transcriptional regulator [Source:VGNC Symbol;Acc:VGNC:90219]
ENSSSCG00000013522	SAFB	coral2	scaffold attachment factor B [Source:VGNC Symbol;Acc:VGNC:92559]
ENSSSCG00000023307	FBXW11	darkorange	F-box and WD repeat domain containing 11 [Source:HGNC Symbol;Acc:HGNC:13607]
ENSSSCG00000035218	ADA2	lavenderblush2	adenosine deaminase 2 [Source:VGNC Symbol;Acc:VGNC:103213]
ENSSSCG00000004826	SELENOS	skyblue3	selenoprotein S [Source:VGNC Symbol;Acc:VGNC:98308]
ENSSSCG00000011270	EIF1B	lightpink3	eukaryotic translation initiation factor 1B [Source:VGNC Symbol;Acc:VGNC:87604]
ENSSSCG00000016370	SEPTIN2	greenyellow	septin 2 [Source:NCBI gene (formerly Entrezgene);Acc:100510936]
ENSSSCG00000022932	SNW1	darkorange	SNW domain containing 1 [Source:VGNC Symbol;Acc:VGNC:93302]
ENSSSCG00000028004	RIN2	darkgrey	Ras and Rab interactor 2 [Source:HGNC Symbol;Acc:HGNC:18750]
ENSSSCG00000011616	COPG1	lightpink3	COPI coat complex subunit gamma 1 [Source:VGNC Symbol;Acc:VGNC:86897]
ENSSSCG00000010200	CSGALNACT2	brown2	chondroitin sulfate N-acetylgalactosaminyltransferase 2 [Source:VGNC Symbol;Acc:VGNC:87036]
ENSSSCG00000024614	ITSN1	darkorange	intersectin 1 [Source:HGNC Symbol;Acc:HGNC:6183]
ENSSSCG00000002729	VAC14	brown2	VAC14 component of PIKFYVE complex [Source:VGNC Symbol;Acc:VGNC:98405]
ENSSSCG00000033694	MRPL41	darkgreen	mitochondrial ribosomal protein L41 [Source:VGNC Symbol;Acc:VGNC:90367]
ENSSSCG00000021893	ROCK1	darkorange	Rho associated coiled-coil containing protein kinase 1 [Source:VGNC Symbol;Acc:VGNC:98294]
ENSSSCG00000010585	ACTR1A	blue	actin related protein 1A [Source:VGNC Symbol;Acc:VGNC:85049]
ENSSSCG00000015246	ST14	darkgreen	ST14 transmembrane serine protease matriptase [Source:VGNC Symbol;Acc:VGNC:93500]
ENSSSCG00000014040	LMAN2	brown2	lectin, mannose binding 2 [Source:VGNC Symbol;Acc:VGNC:89750]
ENSSSCG00000010625	SMC3	lavenderblush2	structural maintenance of chromosomes 3 [Source:VGNC Symbol;Acc:VGNC:93239]
ENSSSCG00000007308	ROMO1	lightpink3	reactive oxygen species modulator 1 [Source:VGNC Symbol;Acc:VGNC:95776]
ENSSSCG00000025174	WDFY1	darkorange	WD repeat and FYVE domain containing 1 [Source:VGNC Symbol;Acc:VGNC:99733]
ENSSSCG00000043563	ENSSSCG00000043563	brown2
ENSSSCG00000004499	ATP5F1A	blue	ATP synthase F1 subunit alpha [Source:NCBI gene (formerly Entrezgene);Acc:100157880]
ENSSSCG00000007026	VDAC3	brown4	voltage dependent anion channel 3 [Source:VGNC Symbol;Acc:VGNC:95562]
ENSSSCG00000014372	IK	darkgrey	IK cytokine [Source:VGNC Symbol;Acc:VGNC:89070]
ENSSSCG00000017386	BECN1	darkgreen	beclin 1 [Source:VGNC Symbol;Acc:VGNC:85798]
ENSSSCG00000013094	DDB1	sienna3	damage specific DNA binding protein 1 [Source:VGNC Symbol;Acc:VGNC:87202]
ENSSSCG00000009910	RNF10	sienna3	ring finger protein 10 [Source:VGNC Symbol;Acc:VGNC:92345]
ENSSSCG00000000119	EIF3L	lavenderblush2	eukaryotic translation initiation factor 3 subunit L [Source:VGNC Symbol;Acc:VGNC:87623]
ENSSSCG00000002311	SUSD6	darkorange	sushi domain containing 6 [Source:VGNC Symbol;Acc:VGNC:93636]
ENSSSCG00000015480	PRRC2C	darkgreen	proline rich coiled-coil 2C [Source:VGNC Symbol;Acc:VGNC:91867]
ENSSSCG00000001958	BAZ1A	plum2	bromodomain adjacent to zinc finger domain 1A [Source:VGNC Symbol;Acc:VGNC:85761]
ENSSSCG00000010508	TM9SF3	blue	transmembrane 9 superfamily member 3 [Source:VGNC Symbol;Acc:VGNC:94037]
ENSSSCG00000007031	POLB	grey60	DNA polymerase beta [Source:HGNC Symbol;Acc:HGNC:9174]
ENSSSCG00000020967	LOC100514068	darkgrey
ENSSSCG00000002451	RIN3	plum2	Ras and Rab interactor 3 [Source:VGNC Symbol;Acc:VGNC:92311]
ENSSSCG00000016874	PAIP1	grey60	poly(A) binding protein interacting protein 1 [Source:HGNC Symbol;Acc:HGNC:16945]
ENSSSCG00000007797	ITGAL	darkgrey	integrin subunit alpha L [Source:VGNC Symbol;Acc:VGNC:89240]
ENSSSCG00000012403	OGT	lightpink3	O-linked N-acetylglucosamine (GlcNAc) transferase [Source:NCBI gene (formerly Entrezgene);Acc:664652]
ENSSSCG00000022912	NT5C3A	darkorange	5'-nucleotidase, cytosolic IIIA [Source:VGNC Symbol;Acc:VGNC:98162]
ENSSSCG00000001075	DEK	darkgreen	DEK proto-oncogene [Source:HGNC Symbol;Acc:HGNC:2768]
ENSSSCG00000009256	ANTXR2	darkorange	ANTXR cell adhesion molecule 2 [Source:VGNC Symbol;Acc:VGNC:85365]
ENSSSCG00000009956	GRK3	darkorange	G protein-coupled receptor kinase 3 [Source:VGNC Symbol;Acc:VGNC:88695]
ENSSSCG00000011942	CD47	darkorange	CD47 molecule [Source:NCBI gene (formerly Entrezgene);Acc:397042]
ENSSSCG00000001346	ABCF1	darkorange	ATP binding cassette subfamily F member 1 [Source:VGNC Symbol;Acc:VGNC:84966]
ENSSSCG00000040826	LOC110258709	greenyellow
ENSSSCG00000014075	NSA2	lavenderblush2	NSA2 ribosome biosis factor [Source:VGNC Symbol;Acc:VGNC:100315]
ENSSSCG00000000767	ATP6V1E1	grey60	ATPase H+ transporting V1 subunit E1 [Source:VGNC Symbol;Acc:VGNC:101484]
ENSSSCG00000041461	ENSSSCG00000041461	coral2
ENSSSCG00000025881	PDHB	brown2	pyruvate dehydrogenase E1 subunit beta [Source:VGNC Symbol;Acc:VGNC:91269]
ENSSSCG00000027967	IGSF6	coral2	immunoglobulin superfamily member 6 [Source:VGNC Symbol;Acc:VGNC:89068]
ENSSSCG00000002252	ARRDC4	mediumorchid	arrestin domain containing 4 [Source:VGNC Symbol;Acc:VGNC:85547]
ENSSSCG00000021828	TAPT1	darkgreen	transmembrane anterior posterior transformation 1 [Source:VGNC Symbol;Acc:VGNC:93736]
ENSSSCG00000023873	AZIN1	coral2	antizyme inhibitor 1 [Source:VGNC Symbol;Acc:VGNC:85712]
ENSSSCG00000047083	H2BC21	darkgrey	H2B clustered histone 21 [Source:HGNC Symbol;Acc:HGNC:4760]
ENSSSCG00000013787	ADGRE3	brown2	adhesion G protein-coupled receptor E3 [Source:VGNC Symbol;Acc:VGNC:96787]
ENSSSCG00000012328	HUWE1	greenyellow	HECT, UBA and WWE domain containing E3 ubiquitin protein ligase 1 [Source:VGNC Symbol;Acc:VGNC:89008]
ENSSSCG00000017773	SUPT6H	coral2	SPT6 homolog, histone chaperone and transcription elongation factor [Source:VGNC Symbol;Acc:VGNC:93626]
ENSSSCG00000004294	SYNCRIP	grey60	synaptotagmin binding cytoplasmic RNA interacting protein [Source:VGNC Symbol;Acc:VGNC:103185]
ENSSSCG00000008261	HK2	darkgreen	hexokinase 2 [Source:VGNC Symbol;Acc:VGNC:98034]
ENSSSCG00000016330	LRRFIP1	brown2
ENSSSCG00000004751	CHP1	blue	calcineurin like EF-hand protein 1 [Source:VGNC Symbol;Acc:VGNC:86657]
ENSSSCG00000024428	CHRNA9	coral2	cholinergic receptor nicotinic alpha 9 subunit [Source:VGNC Symbol;Acc:VGNC:86671]
ENSSSCG00000029304	STEAP3	brown2	STEAP3 metalloreductase [Source:VGNC Symbol;Acc:VGNC:96048]
ENSSSCG00000008168	RNF149	mediumorchid	ring finger protein 149 [Source:VGNC Symbol;Acc:VGNC:92362]
ENSSSCG00000031280	MRPL57	blue	mitochondrial ribosomal protein L57 [Source:VGNC Symbol;Acc:VGNC:90378]
ENSSSCG00000035037	SIK1	blue
ENSSSCG00000013856	AP1M1	darkorange	adaptor related protein complex 1 subunit mu 1 [Source:VGNC Symbol;Acc:VGNC:85380]
ENSSSCG00000030369	YARS1	grey60	tyrosyl-tRNA synthetase 1 [Source:VGNC Symbol;Acc:VGNC:98680]
ENSSSCG00000013107	PRPF19	plum2	pre-mRNA processing factor 19 [Source:VGNC Symbol;Acc:VGNC:91839]
ENSSSCG00000023191	LYPLA2	brown4	lysophospholipase 2 [Source:VGNC Symbol;Acc:VGNC:89914]
ENSSSCG00000024388	BNIP3	lightpink3	BCL2 interacting protein 3 [Source:VGNC Symbol;Acc:VGNC:85855]
ENSSSCG00000018032	TRPV2	darkgreen	transient receptor potential cation channel subfamily V member 2 [Source:VGNC Symbol;Acc:VGNC:94474]
ENSSSCG00000003334	UBE2J2	lavenderblush2	ubiquitin conjugating enzyme E2 J2 [Source:VGNC Symbol;Acc:VGNC:94645]
ENSSSCG00000025323	SF3B3	coral2	splicing factor 3b subunit 3 [Source:VGNC Symbol;Acc:VGNC:92772]
ENSSSCG00000020702	SENP6	darkorange	SUMO specific peptidase 6 [Source:VGNC Symbol;Acc:VGNC:92715]
ENSSSCG00000039472	SLC30A1	darkgrey	solute carrier family 30 member 1 [Source:VGNC Symbol;Acc:VGNC:93055]
ENSSSCG00000027455	SLC39A6	darkorange	solute carrier family 39 member 6 [Source:VGNC Symbol;Acc:VGNC:93107]
ENSSSCG00000005976	NDUFB9	sienna3	NADH:ubiquinone oxidoreductase subunit B9 [Source:VGNC Symbol;Acc:VGNC:90649]
ENSSSCG00000017015	RARS1	lightpink3	arginyl-tRNA synthetase 1 [Source:VGNC Symbol;Acc:VGNC:92099]
ENSSSCG00000002954	SPINT2	mediumorchid	serine peptidase inhibitor, Kunitz type 2 [Source:VGNC Symbol;Acc:VGNC:98621]
ENSSSCG00000013312	HIPK3	paleturquoise	homeodomain interacting protein kinase 3 [Source:VGNC Symbol;Acc:VGNC:88889]
ENSSSCG00000015943	GORASP2	salmon2	golgi reassembly stacking protein 2 [Source:VGNC Symbol;Acc:VGNC:95851]
ENSSSCG00000031572	MFF	lightpink3	mitochondrial fission factor [Source:NCBI gene (formerly Entrezgene);Acc:100513442]
ENSSSCG00000017119	CLPTM1L	indianred4	CLPTM1 like [Source:VGNC Symbol;Acc:VGNC:86779]
ENSSSCG00000033326	RPL37	lavenderblush2	ribosomal protein L37 [Source:VGNC Symbol;Acc:VGNC:99728]
ENSSSCG00000033763	GNAQ	darkgreen	G protein subunit alpha q [Source:VGNC Symbol;Acc:VGNC:103100]
ENSSSCG00000021353	TMX4	lavenderblush2	thioredoxin related transmembrane protein 4 [Source:VGNC Symbol;Acc:VGNC:96072]
ENSSSCG00000010260	SAR1A	lightpink3	secretion associated Ras related GTPase 1A [Source:VGNC Symbol;Acc:VGNC:92579]
ENSSSCG00000016207	RETREG2	grey	reticulophagy regulator family member 2 [Source:VGNC Symbol;Acc:VGNC:96177]
ENSSSCG00000022031	CHST2	brown2	carbohydrate sulfotransferase 2 [Source:VGNC Symbol;Acc:VGNC:86678]
ENSSSCG00000027444	STAU1	darkgreen	staufen double-stranded RNA binding protein 1 [Source:VGNC Symbol;Acc:VGNC:95525]
ENSSSCG00000016008	CWC22	blue	CWC22 spliceosome associated protein homolog [Source:VGNC Symbol;Acc:VGNC:96215]
ENSSSCG00000016138	ATF1	coral2	activating transcription factor 1 [Source:VGNC Symbol;Acc:VGNC:85605]
ENSSSCG00000017886	FBXO39	darkorange	F-box protein 39 [Source:VGNC Symbol;Acc:VGNC:88043]
ENSSSCG00000039594	SSBP3	brown2	single stranded DNA binding protein 3 [Source:VGNC Symbol;Acc:VGNC:93481]
ENSSSCG00000039295	MRPL34	brown2	mitochondrial ribosomal protein L34 [Source:VGNC Symbol;Acc:VGNC:100173]
ENSSSCG00000014171	ERAP1	darkgrey	endoplasmic reticulum aminopeptidase 1 [Source:VGNC Symbol;Acc:VGNC:87757]
ENSSSCG00000006461	ARHGEF11	darkgreen	Rho guanine nucleotide exchange factor 11 [Source:VGNC Symbol;Acc:VGNC:85487]
ENSSSCG00000040682	MAPK3	darkgreen	mitogen-activated protein kinase 3 [Source:VGNC Symbol;Acc:VGNC:90003]
ENSSSCG00000012916	POLD4	paleturquoise	DNA polymerase delta 4, accessory subunit [Source:VGNC Symbol;Acc:VGNC:100337]
ENSSSCG00000031631	GNL2	coral2	G protein nucleolar 2 [Source:VGNC Symbol;Acc:VGNC:88539]
ENSSSCG00000017137	METRNL	greenyellow	meteorin like, glial cell differentiation regulator [Source:VGNC Symbol;Acc:VGNC:90153]
ENSSSCG00000005012	ARF6	darkgrey	ADP ribosylation factor 6 [Source:VGNC Symbol;Acc:VGNC:85448]
ENSSSCG00000012126	GPM6B	brown2	glycoprotein M6B [Source:HGNC Symbol;Acc:HGNC:4461]
ENSSSCG00000023870	ENSSSCG00000023870	darkorange
ENSSSCG00000012625	PGRMC1	brown2	progesterone receptor membrane component 1 [Source:VGNC Symbol;Acc:VGNC:91363]
ENSSSCG00000006386	COPA	lightpink3	COPI coat complex subunit alpha [Source:VGNC Symbol;Acc:VGNC:86895]
ENSSSCG00000003591	PUM1	blue	pumilio RNA binding family member 1 [Source:VGNC Symbol;Acc:VGNC:92001]
ENSSSCG00000049776	ENSSSCG00000049776	lavenderblush2
ENSSSCG00000037563	5_8S_rRNA	lavenderblush2	5.8S ribosomal RNA [Source:RFAM;Acc:RF00002]
ENSSSCG00000000600	EPS8	indianred4	epidermal growth factor receptor pathway substrate 8 [Source:VGNC Symbol;Acc:VGNC:87749]
ENSSSCG00000009509	IPO5	lavenderblush2	importin 5 [Source:VGNC Symbol;Acc:VGNC:89179]
ENSSSCG00000015566	EDEM3	brown2	ER degradation enhancing alpha-mannosidase like protein 3 [Source:VGNC Symbol;Acc:VGNC:87546]
ENSSSCG00000033161	HNRNPH2	blue	heteroous nuclear ribonucleoprotein H2 [Source:VGNC Symbol;Acc:VGNC:88921]
ENSSSCG00000027779	TMEM259	grey60	transmembrane protein 259 [Source:VGNC Symbol;Acc:VGNC:94162]
ENSSSCG00000012746	VMA21	brown2
ENSSSCG00000022299	ACTR10	darkgreen	actin related protein 10 [Source:VGNC Symbol;Acc:VGNC:85048]
ENSSSCG00000016989	RPL26L1	lightpink3	ribosomal protein L26 like 1 [Source:NCBI gene (formerly Entrezgene);Acc:100216316]
ENSSSCG00000037131	CLTA	lavenderblush2	clathrin light chain A [Source:VGNC Symbol;Acc:VGNC:86787]
ENSSSCG00000011977	DCBLD2	mediumorchid	discoidin, CUB and LCCL domain containing 2 [Source:VGNC Symbol;Acc:VGNC:87180]
ENSSSCG00000026082	DNAJC3	lavenderblush2	DnaJ heat shock protein family (Hsp40) member C3 [Source:NCBI gene (formerly Entrezgene);Acc:100154166]
ENSSSCG00000003687	EPB41L3	greenyellow	erythrocyte membrane protein band 4.1 like 3 [Source:VGNC Symbol;Acc:VGNC:87724]
ENSSSCG00000015106	HYOU1	lavenderblush2	hypoxia up-regulated 1 [Source:VGNC Symbol;Acc:VGNC:89014]
ENSSSCG00000009924	ANKRD13A	brown2	ankyrin repeat domain 13A [Source:VGNC Symbol;Acc:VGNC:85324]
ENSSSCG00000004636	TRPM7	blue	transient receptor potential cation channel subfamily M member 7 [Source:VGNC Symbol;Acc:VGNC:94470]
ENSSSCG00000029163	BCAT1	coral2	branched chain amino acid transaminase 1 [Source:VGNC Symbol;Acc:VGNC:85773]
ENSSSCG00000030420	GLG1	brown2	golgi glycoprotein 1 [Source:VGNC Symbol;Acc:VGNC:88481]
ENSSSCG00000006009	EXT1	brown4	exostosin glycosyltransferase 1 [Source:VGNC Symbol;Acc:VGNC:87846]
ENSSSCG00000017168	SEPTIN9	lightpink3	septin 9 [Source:VGNC Symbol;Acc:VGNC:92726]
ENSSSCG00000004547	PLEKHO2	darkgreen
ENSSSCG00000005950	PHF20L1	blue	PHD finger protein 20 like 1 [Source:VGNC Symbol;Acc:VGNC:91383]
ENSSSCG00000033367	PLEKHA2	brown2	pleckstrin homology domain containing A2 [Source:VGNC Symbol;Acc:VGNC:95611]
ENSSSCG00000012902	CDK2AP2	lavenderblush2	cyclin dependent kinase 2 associated protein 2 [Source:VGNC Symbol;Acc:VGNC:86503]
ENSSSCG00000020725	ERBB3	lightpink3	erb-b2 receptor tyrosine kinase 3 [Source:VGNC Symbol;Acc:VGNC:87760]
ENSSSCG00000007188	FKBP1A	blue	FKBP prolyl isomerase 1A [Source:NCBI gene (formerly Entrezgene);Acc:654323]
ENSSSCG00000037168	TMEM92	darkorange	transmembrane protein 92 [Source:VGNC Symbol;Acc:VGNC:94217]
ENSSSCG00000016711	CBX3	lavenderblush2	chromobox 3 [Source:HGNC Symbol;Acc:HGNC:1553]
ENSSSCG00000013905	FKBP8	lavenderblush2	FKBP prolyl isomerase 8 [Source:VGNC Symbol;Acc:VGNC:88150]
ENSSSCG00000033811	CBFB	blue	core-binding factor subunit beta [Source:VGNC Symbol;Acc:VGNC:86221]
ENSSSCG00000044599	ENSSSCG00000044599	lavenderblush2
ENSSSCG00000032583	SRSF5	mediumorchid	serine and arginine rich splicing factor 5 [Source:VGNC Symbol;Acc:VGNC:93476]
ENSSSCG00000014416	TCERG1	coral2	transcription elongation regulator 1 [Source:VGNC Symbol;Acc:VGNC:93815]
ENSSSCG00000017947	ACADVL	sienna3	acyl-CoA dehydrogenase very long chain [Source:VGNC Symbol;Acc:VGNC:97864]
ENSSSCG00000015541	IER5	darkorange	immediate early response 5 [Source:VGNC Symbol;Acc:VGNC:89028]
ENSSSCG00000000765	IL17RA	greenyellow	interleukin 17 receptor A [Source:VGNC Symbol;Acc:VGNC:89085]
ENSSSCG00000010400	MSMB	greenyellow	microseminoprotein beta [Source:VGNC Symbol;Acc:VGNC:98141]
ENSSSCG00000040786	SPTBN1	lavenderblush2	spectrin beta, non-erythrocytic 1 [Source:VGNC Symbol;Acc:VGNC:93436]
ENSSSCG00000034810	PEF1	brown2	penta-EF-hand domain containing 1 [Source:VGNC Symbol;Acc:VGNC:91305]
ENSSSCG00000027139	FYTTD1	darkorange	forty-two-three domain containing 1 [Source:VGNC Symbol;Acc:VGNC:88277]
ENSSSCG00000036779	5_8S_rRNA	lavenderblush2	5.8S ribosomal RNA [Source:RFAM;Acc:RF00002]
ENSSSCG00000003885	CMPK1	sienna3	cytidine/uridine monophosphate kinase 1 [Source:VGNC Symbol;Acc:VGNC:96953]
ENSSSCG00000015227	SRPRA	darkgreen	SRP receptor subunit alpha [Source:VGNC Symbol;Acc:VGNC:93465]
ENSSSCG00000007133	ACSS1	paleturquoise	acyl-CoA synthetase short chain family member 1 [Source:VGNC Symbol;Acc:VGNC:95732]
ENSSSCG00000029753	CYTIP	darkorange	cytohesin 1 interacting protein [Source:VGNC Symbol;Acc:VGNC:96507]
ENSSSCG00000002907	COX6B	lightpink3	COX6B protein [Source:NCBI gene (formerly Entrezgene);Acc:100038022]
ENSSSCG00000006709	NOTCH2	brown2	notch receptor 2 [Source:HGNC Symbol;Acc:HGNC:7882]
ENSSSCG00000001810	PDE8A	greenyellow	phosphodiesterase 8A [Source:VGNC Symbol;Acc:VGNC:91263]
ENSSSCG00000013638	ILF3	greenyellow	interleukin enhancer binding factor 3 [Source:VGNC Symbol;Acc:VGNC:89120]
ENSSSCG00000033278	ATP6V1D	darkgreen	ATPase H+ transporting V1 subunit D [Source:VGNC Symbol;Acc:VGNC:85674]
ENSSSCG00000002821	CCL22	lavenderblush2	C-C motif chemokine ligand 22 [Source:VGNC Symbol;Acc:VGNC:86339]
ENSSSCG00000038507	RPS29	lavenderblush2	ribosomal protein S29 [Source:NCBI gene (formerly Entrezgene);Acc:414391]
ENSSSCG00000031432	KDELR2	blue	KDEL endoplasmic reticulum protein retention receptor 2 [Source:VGNC Symbol;Acc:VGNC:89405]
ENSSSCG00000027509	VPS54	darkorange	VPS54 subunit of GARP complex [Source:VGNC Symbol;Acc:VGNC:94862]
ENSSSCG00000017114	NDUFS6	lightpink3	NADH:ubiquinone oxidoreductase subunit S6 [Source:VGNC Symbol;Acc:VGNC:90654]
ENSSSCG00000038494	LPIN2	skyblue3	lipin 2 [Source:VGNC Symbol;Acc:VGNC:89794]
ENSSSCG00000012114	MSL3	greenyellow	MSL complex subunit 3 [Source:NCBI gene (formerly Entrezgene);Acc:100526025]
ENSSSCG00000038953	UBE2B	darkorange2	ubiquitin conjugating enzyme E2 B [Source:VGNC Symbol;Acc:VGNC:94640]
ENSSSCG00000014114	TENT2	darkorange	terminal nucleotidyltransferase 2 [Source:VGNC Symbol;Acc:VGNC:96768]
ENSSSCG00000005912	GPAA1	lavenderblush2	glycosylphosphatidylinositol anchor attachment 1 [Source:VGNC Symbol;Acc:VGNC:88569]
ENSSSCG00000003419	MAD2L2	darkorange	mitotic arrest deficient 2 like 2 [Source:VGNC Symbol;Acc:VGNC:89941]
ENSSSCG00000000753	WNK1	darkgreen	WNK lysine deficient protein kinase 1 [Source:VGNC Symbol;Acc:VGNC:94962]
ENSSSCG00000005970	SQLE	mediumorchid	squalene epoxidase [Source:VGNC Symbol;Acc:VGNC:93444]
ENSSSCG00000002754	NQO1	darkgreen	NAD(P)H quinone dehydrogenase 1 [Source:VGNC Symbol;Acc:VGNC:96630]
ENSSSCG00000040642	LASP1	blue	LIM and SH3 protein 1 [Source:VGNC Symbol;Acc:VGNC:89646]
ENSSSCG00000000038	CYB5R3	mediumorchid	cytochrome b5 reductase 3 [Source:VGNC Symbol;Acc:VGNC:103227]
ENSSSCG00000014828	RAB6A	lightpink3	RAB6A, member RAS onco family [Source:NCBI gene (formerly Entrezgene);Acc:100625022]
ENSSSCG00000020790	COPS9	lightpink3	COP9 signalosome subunit 9 [Source:HGNC Symbol;Acc:HGNC:21314]
ENSSSCG00000020984	LXN	greenyellow	latexin [Source:VGNC Symbol;Acc:VGNC:89899]
ENSSSCG00000010683	GRK5	brown2	G protein-coupled receptor kinase 5 [Source:VGNC Symbol;Acc:VGNC:88697]
ENSSSCG00000015107	VPS11	darkorange	VPS11 core subunit of CORVET and HOPS complexes [Source:VGNC Symbol;Acc:VGNC:94837]
ENSSSCG00000027233	ENSSSCG00000027233	darkgrey
ENSSSCG00000040861	ENSSSCG00000040861	blue
ENSSSCG00000008192	TMEM131	darkgreen	transmembrane protein 131 [Source:VGNC Symbol;Acc:VGNC:94078]
ENSSSCG00000024424	FAM91A1	brown2	family with sequence similarity 91 member A1 [Source:VGNC Symbol;Acc:VGNC:97998]
ENSSSCG00000006850	FAM102B	darkgreen	family with sequence similarity 102 member B [Source:VGNC Symbol;Acc:VGNC:87884]
ENSSSCG00000028431	HSD17B4	brown2	hydroxysteroid 17-beta dehydrogenase 4 [Source:VGNC Symbol;Acc:VGNC:99760]
ENSSSCG00000000094	SUN2	darkorange	Sad1 and UNC84 domain containing 2 [Source:VGNC Symbol;Acc:VGNC:93619]
ENSSSCG00000035686	CS	brown2	citrate synthase [Source:VGNC Symbol;Acc:VGNC:103225]
ENSSSCG00000020813	FAM20C	darkorange	FAM20C golgi associated secretory pathway kinase [Source:VGNC Symbol;Acc:VGNC:87951]
ENSSSCG00000013442	ABHD17A	brown2	abhydrolase domain containing 17A, depalmitoylase [Source:VGNC Symbol;Acc:VGNC:84976]
ENSSSCG00000038854	PSMF1	darkorange	proteasome inhibitor subunit 1 [Source:VGNC Symbol;Acc:VGNC:96512]
ENSSSCG00000051205	P2RX4	mediumorchid	purinergic receptor P2X 4 [Source:HGNC Symbol;Acc:HGNC:8535]
ENSSSCG00000010904	NEK7	brown2	NIMA related kinase 7 [Source:VGNC Symbol;Acc:VGNC:98152]
ENSSSCG00000016096	PPIL3	blue	peptidylprolyl isomerase like 3 [Source:VGNC Symbol;Acc:VGNC:103073]
ENSSSCG00000006760	HIPK1	darkgreen	homeodomain interacting protein kinase 1 [Source:VGNC Symbol;Acc:VGNC:88887]
ENSSSCG00000010957	AGTPBP1	coral2	ATP/GTP binding protein 1 [Source:VGNC Symbol;Acc:VGNC:95838]
ENSSSCG00000029715	OLFM1	brown2	olfactomedin 1 [Source:VGNC Symbol;Acc:VGNC:91031]
ENSSSCG00000023630	CPM	brown2	carboxypeptidase M [Source:VGNC Symbol;Acc:VGNC:86947]
ENSSSCG00000025856	TMEM106A	darkgreen	transmembrane protein 106A [Source:VGNC Symbol;Acc:VGNC:94063]
ENSSSCG00000008857	MSMO1	lavenderblush2	methylsterol monooxygenase 1 [Source:VGNC Symbol;Acc:VGNC:98941]
ENSSSCG00000004731	VPS39	brown2	VPS39 subunit of HOPS complex [Source:VGNC Symbol;Acc:VGNC:94854]
ENSSSCG00000000292	ZNF385A	blue	zinc finger protein 385A [Source:VGNC Symbol;Acc:VGNC:95233]
ENSSSCG00000012287	TFE3	mediumorchid	transcription factor binding to IGHM enhancer 3 [Source:VGNC Symbol;Acc:VGNC:93916]
ENSSSCG00000026744	ZDHHC20	brown2	zinc finger DHHC-type palmitoyltransferase 20 [Source:VGNC Symbol;Acc:VGNC:95122]
ENSSSCG00000032947	SRRM1	violet	serine and arginine repetitive matrix 1 [Source:VGNC Symbol;Acc:VGNC:93467]
ENSSSCG00000038422	TMX1	lavenderblush2	thioredoxin related transmembrane protein 1 [Source:VGNC Symbol;Acc:VGNC:94247]
ENSSSCG00000008701	LRPAP1	brown2	LDL receptor related protein associated protein 1 [Source:VGNC Symbol;Acc:VGNC:89823]
ENSSSCG00000017940	GPS2	skyblue3	G protein pathway suppressor 2 [Source:VGNC Symbol;Acc:VGNC:98999]
ENSSSCG00000016744	TMED4	blue	transmembrane p24 trafficking protein 4 [Source:VGNC Symbol;Acc:VGNC:94056]
ENSSSCG00000031664	SRP9	darkgrey	signal recognition particle 9 [Source:HGNC Symbol;Acc:HGNC:11304]
ENSSSCG00000014036	TMED9	greenyellow	transmembrane p24 trafficking protein 9 [Source:VGNC Symbol;Acc:VGNC:100875]
ENSSSCG00000025028	XIAP	darkgrey	X-linked inhibitor of apoptosis [Source:NCBI gene (formerly Entrezgene);Acc:100037300]
ENSSSCG00000010314	AP3M1	blue	adaptor related protein complex 3 subunit mu 1 [Source:VGNC Symbol;Acc:VGNC:85390]
ENSSSCG00000015135	SORL1	darkgrey	sortilin related receptor 1 [Source:HGNC Symbol;Acc:HGNC:11185]
ENSSSCG00000032985	GOT2	blue	glutamic-oxaloacetic transaminase 2 [Source:VGNC Symbol;Acc:VGNC:88562]
ENSSSCG00000006878	DPYD	brown2	dihydropyrimidine dehydrogenase [Source:VGNC Symbol;Acc:VGNC:98787]
ENSSSCG00000011532	SUMF1	greenyellow	sulfatase modifying factor 1 [Source:VGNC Symbol;Acc:VGNC:93617]
ENSSSCG00000016573	IRF5	darkorange	interferon regulatory factor 5 [Source:VGNC Symbol;Acc:VGNC:89208]
ENSSSCG00000028538	RLIM	blue	ring finger protein, LIM domain interacting [Source:HGNC Symbol;Acc:HGNC:13429]
ENSSSCG00000015422	PMPCB	sienna3	peptidase, mitochondrial processing subunit beta [Source:VGNC Symbol;Acc:VGNC:91592]
ENSSSCG00000002041	SLC7A7	greenyellow	solute carrier family 7 member 7 [Source:VGNC Symbol;Acc:VGNC:93175]
ENSSSCG00000027017	NR1D2	lavenderblush2	nuclear receptor subfamily 1 group D member 2 [Source:VGNC Symbol;Acc:VGNC:99726]
ENSSSCG00000038132	IRF2BP2	darkgreen	interferon regulatory factor 2 binding protein 2 [Source:VGNC Symbol;Acc:VGNC:89205]
ENSSSCG00000016714	CYCS	grey60	cytochrome c, somatic [Source:NCBI gene (formerly Entrezgene);Acc:100170131]
ENSSSCG00000027669	TNS1	darkorange	tensin 1 [Source:HGNC Symbol;Acc:HGNC:11973]
ENSSSCG00000014177	CHD1	blue	chromodomain helicase DNA binding protein 1 [Source:VGNC Symbol;Acc:VGNC:86629]
ENSSSCG00000015375	ITGB8	darkorange	integrin subunit beta 8 [Source:VGNC Symbol;Acc:VGNC:89246]
ENSSSCG00000013260	MDK	darkgrey	midkine [Source:VGNC Symbol;Acc:VGNC:100167]
ENSSSCG00000035420	HES4	darkorange	hes family bHLH transcription factor 4 [Source:VGNC Symbol;Acc:VGNC:88857]
ENSSSCG00000009310	POLR1D	lavenderblush2	RNA polymerase I and III subunit D [Source:HGNC Symbol;Acc:HGNC:20422]
ENSSSCG00000039514	ID3	darkorange	inhibitor of DNA binding 3, HLH protein [Source:VGNC Symbol;Acc:VGNC:89023]
ENSSSCG00000027230	SLC35G1	darkgreen	solute carrier family 35 member G1 [Source:VGNC Symbol;Acc:VGNC:93086]
ENSSSCG00000025582	PXDC1	lavenderblush2	PX domain containing 1 [Source:VGNC Symbol;Acc:VGNC:92013]
ENSSSCG00000017584	PPP1R9B	darkgreen	protein phosphatase 1 regulatory subunit 9B [Source:VGNC Symbol;Acc:VGNC:91744]
ENSSSCG00000016438	NUB1	darkorange	negative regulator of ubiquitin like proteins 1 [Source:VGNC Symbol;Acc:VGNC:90942]
ENSSSCG00000040663	HERPUD1	darkgreen	homocysteine inducible ER protein with ubiquitin like domain 1 [Source:VGNC Symbol;Acc:VGNC:88852]
ENSSSCG00000010569	OGA	mediumorchid	O-GlcNAcase [Source:VGNC Symbol;Acc:VGNC:96756]
ENSSSCG00000009880	SLC8B1	darkorange	solute carrier family 8 member B1 [Source:VGNC Symbol;Acc:VGNC:93181]
ENSSSCG00000005621	CDK9	lavenderblush2	cyclin dependent kinase 9 [Source:VGNC Symbol;Acc:VGNC:86508]
ENSSSCG00000027342	BAZ1B	darkgrey	bromodomain adjacent to zinc finger domain 1B [Source:VGNC Symbol;Acc:VGNC:85762]
ENSSSCG00000002283	FUT8	grey60	fucosyltransferase 8 [Source:NCBI gene (formerly Entrezgene);Acc:396933]
ENSSSCG00000003197	MED25	darkorange	mediator complex subunit 25 [Source:VGNC Symbol;Acc:VGNC:90116]
ENSSSCG00000029594	WBP1L	brown2	WW domain binding protein 1 like [Source:VGNC Symbol;Acc:VGNC:94898]
ENSSSCG00000001463	PSMB9	darkorange	proteasome 20S subunit beta 9 [Source:VGNC Symbol;Acc:VGNC:91911]
ENSSSCG00000022454	NRBP1	darkgreen	nuclear receptor binding protein 1 [Source:VGNC Symbol;Acc:VGNC:90891]
ENSSSCG00000039202	FCF1	darkorange	FCF1 rRNA-processing protein [Source:VGNC Symbol;Acc:VGNC:88063]
ENSSSCG00000013298	PDHX	brown2	pyruvate dehydrogenase complex component X [Source:VGNC Symbol;Acc:VGNC:91270]
ENSSSCG00000000719	NDUFA9	darkgreen	NADH:ubiquinone oxidoreductase subunit A9 [Source:VGNC Symbol;Acc:VGNC:98149]
ENSSSCG00000024384	DCAF12	lightpink3	DDB1 and CUL4 associated factor 12 [Source:VGNC Symbol;Acc:VGNC:95927]
ENSSSCG00000010652	FAM160B1	darkorange	family with sequence similarity 160 member B1 [Source:VGNC Symbol;Acc:VGNC:87914]
ENSSSCG00000027860	ERAP2	darkorange	endoplasmic reticulum aminopeptidase 2 [Source:VGNC Symbol;Acc:VGNC:87758]
ENSSSCG00000008377	CCT4	plum2	chaperonin containing TCP1 subunit 4 [Source:VGNC Symbol;Acc:VGNC:86382]
ENSSSCG00000017672	MED13	blue	mediator complex subunit 13 [Source:VGNC Symbol;Acc:VGNC:90106]
ENSSSCG00000017799	CPD	lavenderblush2	carboxypeptidase D [Source:VGNC Symbol;Acc:VGNC:86935]
ENSSSCG00000001849	ANPEP	darkorange	alanyl aminopeptidase, membrane [Source:VGNC Symbol;Acc:VGNC:85362]
ENSSSCG00000038914	SEC61B	blue	SEC61 translocon subunit beta [Source:VGNC Symbol;Acc:VGNC:92683]
ENSSSCG00000031882	PNPT1	paleturquoise	polyribonucleotide nucleotidyltransferase 1 [Source:VGNC Symbol;Acc:VGNC:91612]
ENSSSCG00000023178	BATF2	darkorange	basic leucine zipper ATF-like transcription factor 2 [Source:VGNC Symbol;Acc:VGNC:85759]
ENSSSCG00000039390	EIF3B	grey60	eukaryotic translation initiation factor 3 subunit B [Source:HGNC Symbol;Acc:HGNC:3280]
ENSSSCG00000014780	TRIM21	paleturquoise	tripartite motif containing 21 [Source:VGNC Symbol;Acc:VGNC:94398]
ENSSSCG00000004382	SEC63	darkgrey	SEC63 homolog, protein translocation regulator [Source:VGNC Symbol;Acc:VGNC:103172]
ENSSSCG00000010688	MCMBP	brown2	minichromosome maintenance complex binding protein [Source:VGNC Symbol;Acc:VGNC:90077]
ENSSSCG00000001410	BAG6	greenyellow	BAG cochaperone 6 [Source:VGNC Symbol;Acc:VGNC:97900]
ENSSSCG00000022828	PNN	lightpink3	pinin, desmosome associated protein [Source:VGNC Symbol;Acc:VGNC:91603]
ENSSSCG00000006554	C1orf43	grey60	chromosome 4 C1orf43 homolog [Source:VGNC Symbol;Acc:VGNC:86031]
ENSSSCG00000006848	SLC25A24	brown2	solute carrier family 25 member 24 [Source:VGNC Symbol;Acc:VGNC:93001]
ENSSSCG00000024257	CEMIP2	darkorange	cell migration inducing hyaluronidase 2 [Source:VGNC Symbol;Acc:VGNC:86543]
ENSSSCG00000027738	LRRFIP2	darkorange	LRR binding FLII interacting protein 2 [Source:VGNC Symbol;Acc:VGNC:89858]
ENSSSCG00000000133	TST	brown2	thiosulfate sulfurtransferase [Source:VGNC Symbol;Acc:VGNC:94529]
ENSSSCG00000010312	PLAU	coral2	plasminogen activator, urokinase [Source:VGNC Symbol;Acc:VGNC:91511]
ENSSSCG00000014248	LMNB1	lavenderblush2	lamin B1 [Source:VGNC Symbol;Acc:VGNC:89760]
ENSSSCG00000010862	CDC42BPA	brown2	CDC42 binding protein kinase alpha [Source:VGNC Symbol;Acc:VGNC:95847]
ENSSSCG00000029059	SSRP1	grey60	structure specific recognition protein 1 [Source:VGNC Symbol;Acc:VGNC:93494]
ENSSSCG00000037143	UBE2L3	blue	ubiquitin conjugating enzyme E2 L3 [Source:NCBI gene (formerly Entrezgene);Acc:100154268]
ENSSSCG00000000158	RTCB	darkgrey	RNA 2',3'-cyclic phosphate and 5'-OH ligase [Source:VGNC Symbol;Acc:VGNC:92492]
ENSSSCG00000009141	MCUB	blue	mitochondrial calcium uniporter dominant negative subunit beta [Source:VGNC Symbol;Acc:VGNC:90086]
ENSSSCG00000010440	PTEN	blue	phosphatase and tensin homolog [Source:NCBI gene (formerly Entrezgene);Acc:100156264]
ENSSSCG00000008796	RBM47	lavenderblush2	RNA binding motif protein 47 [Source:VGNC Symbol;Acc:VGNC:92158]
ENSSSCG00000011997	CHMP2B	coral2	charged multivesicular body protein 2B [Source:VGNC Symbol;Acc:VGNC:86650]
ENSSSCG00000002926	TBCB	sienna3	tubulin folding cofactor B [Source:VGNC Symbol;Acc:VGNC:98361]
ENSSSCG00000004678	DUOX2	darkorange	dual oxidase 2 [Source:VGNC Symbol;Acc:VGNC:103086]
ENSSSCG00000027389	HERPUD2	greenyellow	HERPUD family member 2 [Source:VGNC Symbol;Acc:VGNC:88853]
ENSSSCG00000016758	STK17A	darkorange	serine/threonine kinase 17a [Source:HGNC Symbol;Acc:HGNC:11395]
ENSSSCG00000031725	SNORD14	blue	Small nucleolar RNA SNORD14 [Source:RFAM;Acc:RF00016]
ENSSSCG00000008820	TEC	darkorange	tec protein tyrosine kinase [Source:VGNC Symbol;Acc:VGNC:93857]
ENSSSCG00000032914	MANF	lightpink3	mesencephalic astrocyte derived neurotrophic factor [Source:VGNC Symbol;Acc:VGNC:89973]
ENSSSCG00000007554	ZFAND2A	coral2	zinc finger AN1-type containing 2A [Source:VGNC Symbol;Acc:VGNC:95134]
ENSSSCG00000039348	H1-0	darkorange	H1.0 linker histone [Source:HGNC Symbol;Acc:HGNC:4714]
ENSSSCG00000001708	CDC5L	blue	cell division cycle 5 like [Source:VGNC Symbol;Acc:VGNC:86463]
ENSSSCG00000022559	USP14	darkgrey	ubiquitin specific peptidase 14 [Source:VGNC Symbol;Acc:VGNC:94747]
ENSSSCG00000017712	AP2B1	blue	adaptor related protein complex 2 subunit beta 1 [Source:VGNC Symbol;Acc:VGNC:85385]
ENSSSCG00000010772	ADAM8	lavenderblush2	ADAM metallopeptidase domain 8 [Source:VGNC Symbol;Acc:VGNC:97866]
ENSSSCG00000010863	AHCTF1	greenyellow	AT-hook containing transcription factor 1 [Source:VGNC Symbol;Acc:VGNC:96050]
ENSSSCG00000021464	SOAT1	darkgreen	sterol O-acyltransferase 1 [Source:VGNC Symbol;Acc:VGNC:93327]
ENSSSCG00000017155	EIF4A3	lightpink3	eukaryotic translation initiation factor 4A3 [Source:VGNC Symbol;Acc:VGNC:87625]
ENSSSCG00000010253	HK1	darkgreen	hexokinase 1 [Source:VGNC Symbol;Acc:VGNC:88892]
ENSSSCG00000037425	NFAM1	darkgreen	NFAT activating protein with ITAM motif 1 [Source:VGNC Symbol;Acc:VGNC:90706]
ENSSSCG00000032723	ACER3	darkgreen	alkaline ceramidase 3 [Source:HGNC Symbol;Acc:HGNC:16066]
ENSSSCG00000016734	CCM2	paleturquoise	CCM2 scaffold protein [Source:VGNC Symbol;Acc:VGNC:86343]
ENSSSCG00000019065	ssc-mir-186	lavenderblush2	ssc-mir-186 [Source:miRBase;Acc:MI0002456]
ENSSSCG00000024126	CCT5	grey60	chaperonin containing TCP1 subunit 5 [Source:VGNC Symbol;Acc:VGNC:86383]
ENSSSCG00000038401	TRAM2	brown2	translocation associated membrane protein 2 [Source:HGNC Symbol;Acc:HGNC:16855]
ENSSSCG00000017732	ZNF207	blue	zinc finger protein 207 [Source:VGNC Symbol;Acc:VGNC:95205]
ENSSSCG00000032621	TOR1AIP1	lavenderblush2	torsin 1A interacting protein 1 [Source:VGNC Symbol;Acc:VGNC:94317]
ENSSSCG00000009657	PPP2R2A	darkorange	protein phosphatase 2 regulatory subunit Balpha [Source:VGNC Symbol;Acc:VGNC:91748]
ENSSSCG00000006540	PBXIP1	darkorange	PBX homeobox interacting protein 1 [Source:HGNC Symbol;Acc:HGNC:21199]
ENSSSCG00000011474	PXK	darkorange	PX domain containing serine/threonine kinase like [Source:VGNC Symbol;Acc:VGNC:92015]
ENSSSCG00000037602	SNRPB2	blue	small nuclear ribonucleoprotein polypeptide B2 [Source:NCBI gene (formerly Entrezgene);Acc:768116]
ENSSSCG00000016349	NDUFA10	lightpink3	NADH:ubiquinone oxidoreductase subunit A10 [Source:VGNC Symbol;Acc:VGNC:96435]
ENSSSCG00000031169	UBA2	greenyellow
ENSSSCG00000010576	NOLC1	plum2	nucleolar and coiled-body phosphoprotein 1 [Source:VGNC Symbol;Acc:VGNC:90818]
ENSSSCG00000029615	VAMP7	brown2	vesicle associated membrane protein 7 [Source:VGNC Symbol;Acc:VGNC:94796]
ENSSSCG00000005959	CYRIB	plum2	CYFIP related Rac1 interactor B [Source:VGNC Symbol;Acc:VGNC:97956]
ENSSSCG00000030156	APBB1IP	darkgreen	amyloid beta protein binding family B member 1 interacting protein [Source:VGNC Symbol;Acc:VGNC:95848]
ENSSSCG00000008123	ARID5A	darkorange	AT-rich interaction domain 5A [Source:VGNC Symbol;Acc:VGNC:85510]
ENSSSCG00000037305	TMEM33	brown4	transmembrane protein 33 [Source:VGNC Symbol;Acc:VGNC:94171]
ENSSSCG00000011684	U2SURP	darkorange	U2 snRNP associated SURP domain containing [Source:VGNC Symbol;Acc:VGNC:94624]
ENSSSCG00000037066	GADD45A	lavenderblush2	growth arrest and DNA damage inducible alpha [Source:VGNC Symbol;Acc:VGNC:88316]
ENSSSCG00000013775	ADGRE5	skyblue3	adhesion G protein-coupled receptor E5 [Source:VGNC Symbol;Acc:VGNC:85125]
ENSSSCG00000021208	SELENOP	brown2	selenoprotein P [Source:VGNC Symbol;Acc:VGNC:92691]
ENSSSCG00000009372	MRPS31	blue	mitochondrial ribosomal protein S31 [Source:VGNC Symbol;Acc:VGNC:90394]
ENSSSCG00000009601	SLC18A1	darkorange	solute carrier family 18 member A1 [Source:VGNC Symbol;Acc:VGNC:92957]
ENSSSCG00000003132	KDELR1	coral2	KDEL endoplasmic reticulum protein retention receptor 1 [Source:VGNC Symbol;Acc:VGNC:98483]
ENSSSCG00000012822	MPP1	darkgreen	membrane palmitoylated protein 1 [Source:VGNC Symbol;Acc:VGNC:98132]
ENSSSCG00000009889	ALDH2	mediumorchid	aldehyde dehydrogenase 2 family member [Source:NCBI gene (formerly Entrezgene);Acc:733685]
ENSSSCG00000031242	LOC110260749	darkorange
ENSSSCG00000035098	MED4	darkgrey	mediator complex subunit 4 [Source:VGNC Symbol;Acc:VGNC:90121]
ENSSSCG00000015576	TPR	blue	translocated promoter region, nuclear basket protein [Source:HGNC Symbol;Acc:HGNC:12017]
ENSSSCG00000036352	RAB7B	darkgreen	RAB7B, member RAS onco family [Source:VGNC Symbol;Acc:VGNC:98274]
ENSSSCG00000040188	TNFSF12	brown2	TNF superfamily member 12 [Source:VGNC Symbol;Acc:VGNC:99097]
ENSSSCG00000023643	PDHA1	brown2	pyruvate dehydrogenase E1 subunit alpha 1 [Source:HGNC Symbol;Acc:HGNC:8806]
ENSSSCG00000037144	CDKN1B	coral2	cyclin dependent kinase inhibitor 1B [Source:VGNC Symbol;Acc:VGNC:86515]
ENSSSCG00000040118	PPDPF	darkorange
ENSSSCG00000026571	RAB8B	brown2	RAB8B, member RAS onco family [Source:VGNC Symbol;Acc:VGNC:98276]
ENSSSCG00000024916	DHX36	blue	DEAH-box helicase 36 [Source:VGNC Symbol;Acc:VGNC:87292]
ENSSSCG00000001409	PRRC2A	salmon2	proline rich coiled-coil 2A [Source:VGNC Symbol;Acc:VGNC:91865]
ENSSSCG00000004537	TXNL1	darkorange	thioredoxin like 1 [Source:VGNC Symbol;Acc:VGNC:94611]
ENSSSCG00000008600	PUM2	darkorange	pumilio RNA binding family member 2 [Source:VGNC Symbol;Acc:VGNC:92002]
ENSSSCG00000008756	DHX15	coral2	DEAH-box helicase 15 [Source:VGNC Symbol;Acc:VGNC:87286]
ENSSSCG00000032129	COX7B	lavenderblush2	cytochrome c oxidase subunit 7B [Source:HGNC Symbol;Acc:HGNC:2291]
ENSSSCG00000012117	PRPS2	darkorange	phosphoribosyl pyrophosphate synthetase 2 [Source:NCBI gene (formerly Entrezgene);Acc:100510993]
ENSSSCG00000038081	AGPAT3	darkorange	1-acylglycerol-3-phosphate O-acyltransferase 3 [Source:VGNC Symbol;Acc:VGNC:85185]
ENSSSCG00000016708	SKAP2	blue	src kinase associated phosphoprotein 2 [Source:VGNC Symbol;Acc:VGNC:92901]
ENSSSCG00000038730	ITPRID2	darkgreen	ITPR interacting domain containing 2 [Source:VGNC Symbol;Acc:VGNC:95518]
ENSSSCG00000001866	RCN2	darkgrey	reticulocalbin 2 [Source:VGNC Symbol;Acc:VGNC:92181]
ENSSSCG00000001000	ECI2	paleturquoise	enoyl-CoA delta isomerase 2 [Source:VGNC Symbol;Acc:VGNC:87532]
ENSSSCG00000029203	TOX4	blue	TOX high mobility group box family member 4 [Source:VGNC Symbol;Acc:VGNC:98382]
ENSSSCG00000039640	CDC34	lavenderblush2	cell division cycle 34, ubiqiutin conjugating enzyme [Source:VGNC Symbol;Acc:VGNC:86449]
ENSSSCG00000022758	PECR	darkgrey	peroxisomal trans-2-enoyl-CoA reductase [Source:VGNC Symbol;Acc:VGNC:95880]
ENSSSCG00000017688	GGNBP2	darkorange	gametotin binding protein 2 [Source:VGNC Symbol;Acc:VGNC:88437]
ENSSSCG00000009010	ARFIP1	lavenderblush2	ADP ribosylation factor interacting protein 1 [Source:VGNC Symbol;Acc:VGNC:85453]
ENSSSCG00000027287	PEDS1	darkorange2	plasmanylethanolamine desaturase 1 [Source:NCBI gene (formerly Entrezgene);Acc:100513322]
ENSSSCG00000005477	FKBP15	greenyellow	FKBP prolyl isomerase family member 15 [Source:VGNC Symbol;Acc:VGNC:88145]
ENSSSCG00000015673	KYNU	darkorange	kynureninase [Source:VGNC Symbol;Acc:VGNC:96399]
ENSSSCG00000017054	CYFIP2	brown2	cytoplasmic FMR1 interacting protein 2 [Source:VGNC Symbol;Acc:VGNC:87127]
ENSSSCG00000005174	RRAGA	brown2	Ras related GTP binding A [Source:VGNC Symbol;Acc:VGNC:92455]
ENSSSCG00000033998	SLC43A3	lightpink3	solute carrier family 43 member 3 [Source:VGNC Symbol;Acc:VGNC:98325]
ENSSSCG00000011120	USP6NL	blue	USP6 N-terminal like [Source:VGNC Symbol;Acc:VGNC:95820]
ENSSSCG00000023033	PARP3	darkorange	poly(ADP-ribose) polymerase family member 3 [Source:HGNC Symbol;Acc:HGNC:273]
ENSSSCG00000015650	MAPKAPK2	brown2	MAPK activated protein kinase 2 [Source:VGNC Symbol;Acc:VGNC:90011]
ENSSSCG00000002404	SPTLC2	blue	serine palmitoyltransferase long chain base subunit 2 [Source:VGNC Symbol;Acc:VGNC:93440]
ENSSSCG00000012909	PTPRCAP	coral2	protein tyrosine phosphatase receptor type C associated protein [Source:VGNC Symbol;Acc:VGNC:91985]
ENSSSCG00000013600	RAB11B	brown2	RAB11B, member RAS onco family [Source:VGNC Symbol;Acc:VGNC:100847]
ENSSSCG00000003872	EPS15	brown2	epidermal growth factor receptor pathway substrate 15 [Source:VGNC Symbol;Acc:VGNC:87747]
ENSSSCG00000009330	ALOX5AP	lavenderblush2	arachidonate 5-lipoxygenase activating protein [Source:NCBI gene (formerly Entrezgene);Acc:397392]
ENSSSCG00000012534	MORF4L2	grey60	mortality factor 4 like 2 [Source:VGNC Symbol;Acc:VGNC:90307]
ENSSSCG00000025698	SERPINE1	lavenderblush2	serpin family E member 1 [Source:VGNC Symbol;Acc:VGNC:98310]
ENSSSCG00000026044	FDFT1	violet	farnesyl-diphosphate farnesyltransferase 1 [Source:VGNC Symbol;Acc:VGNC:88076]
ENSSSCG00000025751	MDH1	brown2	malate dehydrogenase 1 [Source:NCBI gene (formerly Entrezgene);Acc:396894]
ENSSSCG00000010280	VSIR	darkgreen	V-set immunoregulatory receptor [Source:VGNC Symbol;Acc:VGNC:94870]
ENSSSCG00000009644	ADAM28	darkgrey	ADAM metallopeptidase domain 28 [Source:VGNC Symbol;Acc:VGNC:85068]
ENSSSCG00000021292	OSBPL9	blue	oxysterol binding protein like 9 [Source:VGNC Symbol;Acc:VGNC:91075]
ENSSSCG00000002689	CMIP	brown2	c-Maf inducing protein [Source:VGNC Symbol;Acc:VGNC:86799]
ENSSSCG00000033849	CD37	paleturquoise	CD37 molecule [Source:VGNC Symbol;Acc:VGNC:86411]
ENSSSCG00000001769	MORF4L1	blue	mortality factor 4 like 1 [Source:VGNC Symbol;Acc:VGNC:90306]
ENSSSCG00000014292	HSPA4	coral2	heat shock protein family A (Hsp70) member 4 [Source:HGNC Symbol;Acc:HGNC:5237]
ENSSSCG00000005668	SH3GLB2	lavenderblush2	SH3 domain containing GRB2 like, endophilin B2 [Source:VGNC Symbol;Acc:VGNC:92827]
ENSSSCG00000011782	ABCC5	brown2	ATP binding cassette subfamily C member 5 [Source:VGNC Symbol;Acc:VGNC:84958]
ENSSSCG00000029918	CEPT1	darkgrey	choline/ethanolamine phosphotransferase 1 [Source:VGNC Symbol;Acc:VGNC:86583]
ENSSSCG00000006928	LMO4	darkorange	LIM domain only 4 [Source:NCBI gene (formerly Entrezgene);Acc:100127155]
ENSSSCG00000006665	SF3B4	blue	splicing factor 3b subunit 4 [Source:VGNC Symbol;Acc:VGNC:98855]
ENSSSCG00000000457	USP15	paleturquoise	ubiquitin specific peptidase 15 [Source:VGNC Symbol;Acc:VGNC:94748]
ENSSSCG00000040546	PXN	darkviolet	paxillin [Source:HGNC Symbol;Acc:HGNC:9718]
ENSSSCG00000030608	METAP2	brown4	methionyl aminopeptidase 2 [Source:VGNC Symbol;Acc:VGNC:90152]
ENSSSCG00000005683	TOR1B	darkorange
ENSSSCG00000030300	MT-2B	lavenderblush2
ENSSSCG00000008188	MGAT4A	darkorange	alpha-1,3-mannosyl-glycoprotein 4-beta-N-acetylglucosaminyltransferase A [Source:NCBI gene (formerly Entrezgene);Acc:100524079]
ENSSSCG00000001862	ETFA	coral2	electron transfer flavoprotein subunit alpha [Source:VGNC Symbol;Acc:VGNC:87801]
ENSSSCG00000011074	ARHGAP21	lavenderblush2	Rho GTPase activating protein 21 [Source:VGNC Symbol;Acc:VGNC:96018]
ENSSSCG00000012963	SART1	coral2	spliceosome associated factor 1, recruiter of U4/U6.U5 tri-snRNP [Source:VGNC Symbol;Acc:VGNC:92582]
ENSSSCG00000015603	LPGAT1	brown2	lysophosphatidylglycerol acyltransferase 1 [Source:VGNC Symbol;Acc:VGNC:89792]
ENSSSCG00000011235	UBP1	brown2	upstream binding protein 1 [Source:HGNC Symbol;Acc:HGNC:12507]
ENSSSCG00000032796	GRINA	blue	glutamate ionotropic receptor NMDA type subunit associated protein 1 [Source:VGNC Symbol;Acc:VGNC:88689]
ENSSSCG00000027840	COPE	lightpink3
ENSSSCG00000031951	CYFIP1	blue
ENSSSCG00000023792	SNRNP70	lightpink3	small nuclear ribonucleoprotein U1 subunit 70 [Source:HGNC Symbol;Acc:HGNC:11150]
ENSSSCG00000025534	CSE1L	brown4	chromosome segregation 1 like [Source:VGNC Symbol;Acc:VGNC:96039]
ENSSSCG00000008574	KIF3C	brown2	kinesin family member 3C [Source:VGNC Symbol;Acc:VGNC:89471]
ENSSSCG00000036659	NIPSNAP2	brown2	nipsnap homolog 2 [Source:HGNC Symbol;Acc:HGNC:4179]
ENSSSCG00000032141	DUT	lavenderblush2	deoxyuridine triphosphatase [Source:HGNC Symbol;Acc:HGNC:3078]
ENSSSCG00000036494	ERG28	brown2	ergosterol biosynthesis 28 homolog [Source:VGNC Symbol;Acc:VGNC:87769]
ENSSSCG00000033744	ENSSSCG00000033744	brown4
ENSSSCG00000032962	ZNF664	sienna3	zinc finger protein 664 [Source:VGNC Symbol;Acc:VGNC:95288]
ENSSSCG00000000473	TMBIM4	darkgrey
ENSSSCG00000027205	LPCAT3	darkgreen	lysophosphatidylcholine acyltransferase 3 [Source:VGNC Symbol;Acc:VGNC:89790]
ENSSSCG00000017008	DOCK2	mediumorchid	dedicator of cytokinesis 2 [Source:VGNC Symbol;Acc:VGNC:87392]
ENSSSCG00000030149	CAPNS1	blue	calpain small subunit 1 [Source:VGNC Symbol;Acc:VGNC:96937]
ENSSSCG00000029196	DIP2B	skyblue3	disco interacting B [Source:VGNC Symbol;Acc:VGNC:87306]
ENSSSCG00000034151	RNPEP	darkgrey	arginyl aminopeptidase [Source:VGNC Symbol;Acc:VGNC:95469]
ENSSSCG00000040828	LOC100624467	blue
ENSSSCG00000011760	TBL1XR1	skyblue3	TBL1X receptor 1 [Source:VGNC Symbol;Acc:VGNC:96600]
ENSSSCG00000024789	SRRT	greenyellow	serrate, RNA effector molecule [Source:VGNC Symbol;Acc:VGNC:93471]
ENSSSCG00000016616	FAM3C	lavenderblush2	FAM3 metabolism regulating signaling molecule C [Source:VGNC Symbol;Acc:VGNC:87969]
ENSSSCG00000033876	RAB35	blue	RAB35, member RAS onco family [Source:VGNC Symbol;Acc:VGNC:98259]
ENSSSCG00000004971	TLE3	darkorange	TLE family member 3, transcriptional corepressor [Source:VGNC Symbol;Acc:VGNC:94016]
ENSSSCG00000010635	ZDHHC6	grey60	zinc finger DHHC-type palmitoyltransferase 6 [Source:VGNC Symbol;Acc:VGNC:95128]
ENSSSCG00000014014	TBC1D9B	mediumorchid	TBC1 domain family member 9B [Source:VGNC Symbol;Acc:VGNC:93782]
ENSSSCG00000037905	ITGB5	brown2	integrin subunit beta 5 [Source:VGNC Symbol;Acc:VGNC:89244]
ENSSSCG00000004935	HACD3	darkgreen	3-hydroxyacyl-CoA dehydratase 3 [Source:VGNC Symbol;Acc:VGNC:88767]
ENSSSCG00000021355	SOD1	blue	superoxide dismutase 1 [Source:NCBI gene (formerly Entrezgene);Acc:397036]
ENSSSCG00000015549	RNASEL	darkorange	ribonuclease L [Source:VGNC Symbol;Acc:VGNC:92342]
ENSSSCG00000013038	DNAJC4	darkorange
ENSSSCG00000013038	VEGFB	darkorange
ENSSSCG00000007845	UQCRC2	lightpink3	ubiquinol-cytochrome c reductase core protein 2 [Source:VGNC Symbol;Acc:VGNC:94729]
ENSSSCG00000016842	NIPBL	darkgrey	NIPBL cohesin loading factor [Source:VGNC Symbol;Acc:VGNC:90752]
ENSSSCG00000006166	NDUFB8	lightpink3	NADH:ubiquinone oxidoreductase subunit B8 [Source:NCBI gene (formerly Entrezgene);Acc:448979]
[truncated: 5,642 more rows]
