# Supplementary material for: The transcriptional characteristics of NADC34-like PRRSV in porcine alveolar macrophages
Source: Front Microbiol. 2022 Oct 19;13:1022481. doi: 10.3389/fmicb.2022.1022481 (PMC9629508; doi:10.3389/fmicb.2022.1022481)
Supplement: Supplementary file 9 [file Table_6.XLSX]

## Sheet: Sheet1
Table S6 Sample trait table for WGCNA
Sample ID	YC-2020	JXA1	NC	YC-2020_18h	YC-2020_28h	YC-2020_38h	JXA1_18h	JXA1_28h	JXA1_38h	NC_18h	NC_28h	NC_38h
NC_38h_P2	0	0	1	0	0	0	0	0	0	0	0	1
JXA1_18h_P3	0	1	0	0	0	0	1	0	0	0	0	0
YC-2020_38h_P3	1	0	0	0	0	1	0	0	0	0	0	0
NC_38h_P3	0	0	1	0	0	0	0	0	0	0	0	1
YC-2020_18h_P3	1	0	0	1	0	0	0	0	0	0	0	0
JXA1_28h_P1	0	1	0	0	0	0	0	1	0	0	0	0
NC_18h_P1	0	0	1	0	0	0	0	0	0	1	0	0
NC_18h_P2	0	0	1	0	0	0	0	0	0	1	0	0
YC-2020_28h_P1	1	0	0	0	1	0	0	0	0	0	0	0
JXA1_28h_P2	0	1	0	0	0	0	0	1	0	0	0	0
JXA1_38h_P1	0	1	0	0	0	0	0	0	1	0	0	0
JXA1_28h_P3	0	1	0	0	0	0	0	1	0	0	0	0
JXA1_18h_P1	0	1	0	0	0	0	1	0	0	0	0	0
JXA1_38h_P2	0	1	0	0	0	0	0	0	1	0	0	0
YC-2020_38h_P1	1	0	0	0	0	1	0	0	0	0	0	0
NC_28h_P2	0	0	1	0	0	0	0	0	0	0	1	0
YC-2020_18h_P1	1	0	0	1	0	0	0	0	0	0	0	0
NC_38h_P1	0	0	1	0	0	0	0	0	0	0	0	1
NC_18h_P3	0	0	1	0	0	0	0	0	0	1	0	0
YC-2020_28h_P2	1	0	0	0	1	0	0	0	0	0	0	0
NC_28h_P3	0	0	1	0	0	0	0	0	0	0	1	0
YC-2020_38h_P2	1	0	0	0	0	1	0	0	0	0	0	0
NC_28h_P1	0	0	1	0	0	0	0	0	0	0	1	0
JXA1_18h_P2	0	1	0	0	0	0	1	0	0	0	0	0
YC-2020_18h_P2	1	0	0	1	0	0	0	0	0	0	0	0
JXA1_38h_P3	0	1	0	0	0	0	0	0	1	0	0	0
YC-2020_28h_P3	1	0	0	0	1	0	0	0	0	0	0	0
