# Supplementary material for: The transcriptional characteristics of NADC34-like PRRSV in porcine alveolar macrophages
Source: Front Microbiol. 2022 Oct 19;13:1022481. doi: 10.3389/fmicb.2022.1022481 (PMC9629508; doi:10.3389/fmicb.2022.1022481)
Supplement: Supplementary file 10 [file Table_7.XLSX]

## Sheet: greenyellow
Table S7 Details of gene members in key modules
Gene_SYMBOL	description	gene_biotype	is.TF	baseMean	Module	module membership (MM)	pvalue of MM	gene significance (GS) of "YC-2020" trait	pvalue of GS	intramodular connectivity (kIM)	YC-2020_vs_NC_18h.LFC	YC-2020_vs_NC_28h.LFC	YC-2020_vs_NC_38h.LFC	YC-2020_vs_JXA1_18h.LFC	YC-2020_vs_JXA1_28h.LFC	YC-2020_vs_JXA1_38h.LFC	JXA1_vs_NC_18h.LFC	JXA1_vs_NC_28h.LFC	JXA1_vs_NC_38h.LFC
PPT1	palmitoyl-protein thioesterase 1 [Source:VGNC Symbol;Acc:VGNC:91764]	protein_coding	FALSE	5845.66	greenyellow	0.993335	5.54215e-25	-0.782498	1.41783e-06	1	-0.356504	-1.4426	-1.56712	-0.0465037	-1.17698	-1.2865	-0.311692	-0.264647	-0.279152
ENPP4	ectonucleotide pyrophosphatase/phosphodiesterase 4 [Source:VGNC Symbol;Acc:VGNC:87711]	protein_coding	FALSE	2390.89	greenyellow	0.98552	8.6564e-21	-0.760624	4.12788e-06	0.919913	-0.116478	-0.979234	-1.11786	0.0090981	-0.730897	-0.992005	-0.12492	-0.24626	-0.124034
PTPRK	protein tyrosine phosphatase receptor type K [Source:VGNC Symbol;Acc:VGNC:91991]	protein_coding	FALSE	653.6	greenyellow	0.950926	3.03735e-14	-0.761815	3.90591e-06	0.905475	-0.17331	-1.1523	-2.00597	0.218743	-0.954608	-1.8405	-0.407633	-0.193266	-0.160859
SLA-DRB1	MHC class II histocompatibility antigen SLA-DRB1 [Source:NCBI gene (formerly Entrezgene);Acc:100153386]	protein_coding	FALSE	4356.65	greenyellow	0.961593	1.5035e-15	-0.805934	3.90979e-07	0.8893	-0.414575	-1.72101	-2.04998	0.122673	-1.39543	-2.02256	-0.539697	-0.322167	-0.0273438
STARD3NL	STARD3 N-terminal like [Source:VGNC Symbol;Acc:VGNC:93533]	protein_coding	FALSE	1057.73	greenyellow	0.979604	6.07476e-19	-0.808393	3.38167e-07	0.886392	-0.234494	-0.849599	-1.09979	-0.0736746	-0.705668	-0.89024	-0.164792	-0.141744	-0.204107
UBA1	ubiquitin like modifier activating enzyme 1 [Source:VGNC Symbol;Acc:VGNC:94628]	protein_coding	FALSE	3007.43	greenyellow	-0.958608	3.77075e-15	0.797993	6.16304e-07	0.859159	0.141847	0.803535	0.715403	-0.0240203	0.504173	0.47232	0.16962	0.297349	0.24077
C1QA	complement C1q A chain [Source:VGNC Symbol;Acc:VGNC:96926]	protein_coding	FALSE	5384.06	greenyellow	0.98068	3.10336e-19	-0.784636	1.26894e-06	0.854643	-0.378673	-1.30297	-1.38833	-0.195576	-1.15686	-1.29574	-0.188842	-0.145409	-0.0918839
ZFYVE16	zinc finger FYVE-type containing 16 [Source:VGNC Symbol;Acc:VGNC:95157]	protein_coding	FALSE	3638.25	greenyellow	0.931019	1.9218e-12	-0.790891	9.10635e-07	0.839211	-0.122559	-0.904711	-1.18954	0.0272639	-0.738896	-1.02123	-0.159294	-0.164273	-0.165787
HEXB	hexosaminidase subunit beta [Source:VGNC Symbol;Acc:VGNC:88861]	protein_coding	FALSE	3415.23	greenyellow	0.927781	3.34968e-12	-0.800445	5.3666e-07	0.815653	-0.171338	-0.837744	-1.49622	0.114468	-0.82181	-1.44396	-0.286446	-0.0159378	-0.052107
UBE2Q1	ubiquitin conjugating enzyme E2 Q1 [Source:VGNC Symbol;Acc:VGNC:98888]	protein_coding	FALSE	1053.89	greenyellow	-0.936795	6.64795e-13	0.731884	1.43438e-05	0.792172	0.129627	0.762001	0.46896	-0.15288	0.452791	0.264674	0.287442	0.30528	0.200613
GLMP	glycosylated lysosomal membrane protein [Source:VGNC Symbol;Acc:VGNC:88487]	protein_coding	TRUE	4142.18	greenyellow	0.910551	4.41828e-11	-0.778494	1.73949e-06	0.788984	-0.0909923	-0.469049	-1.05073	0.0870402	-0.701625	-1.10341	-0.183435	0.22772	0.0494991
TPP1	tripeptidyl peptidase 1 [Source:VGNC Symbol;Acc:VGNC:94342]	protein_coding	FALSE	2122.84	greenyellow	0.943413	1.72992e-13	-0.753242	5.77511e-06	0.788203	-0.153938	-0.764016	-1.6001	0.129858	-0.514395	-1.49902	-0.291331	-0.246269	-0.0995304
IFRD1	interferon related developmental regulator 1 [Source:NCBI gene (formerly Entrezgene);Acc:493185]	protein_coding	FALSE	1482.43	greenyellow	-0.914447	2.58751e-11	0.708079	3.59665e-05	0.782465	0.0638939	1.64775	1.50292	-0.323114	0.82792	0.706219	0.394181	0.814382	0.788382
IFI30	IFI30 lysosomal thiol reductase [Source:VGNC Symbol;Acc:VGNC:89031]	protein_coding	FALSE	4446.42	greenyellow	0.950781	3.14879e-14	-0.804712	4.19912e-07	0.778983	-0.319923	-1.13101	-1.00808	0.0255871	-0.949487	-0.897532	-0.348102	-0.180228	-0.109121
LITAF	lipopolysaccharide induced TNF factor [Source:VGNC Symbol;Acc:VGNC:98073]	protein_coding	TRUE	7039.78	greenyellow	0.960183	2.34159e-15	-0.731085	1.4816e-05	0.764011	-0.124858	-0.709822	-1.22442	0.103174	-0.654803	-1.30392	-0.240348	-0.0545656	0.0782705
DECR1	2,4-dienoyl-CoA reductase 1 [Source:VGNC Symbol;Acc:VGNC:97961]	protein_coding	FALSE	1027.68	greenyellow	0.967367	2.02381e-16	-0.81477	2.29841e-07	0.758294	-0.189546	-0.996777	-1.20954	-0.0851302	-1.09261	-1.16314	-0.110229	0.0908326	-0.0457976
OS9	OS9 endoplasmic reticulum lectin [Source:VGNC Symbol;Acc:VGNC:91065]	protein_coding	FALSE	6240.55	greenyellow	0.91141	3.93482e-11	-0.864976	5.8873e-09	0.747311	-0.233937	-0.688821	-1.18297	-0.0757278	-0.714271	-1.14181	-0.159692	0.0252492	-0.0410003
RBPJ	recombination signal binding protein for immunoglobulin kappa J region [Source:VGNC Symbol;Acc:VGNC:98956]	protein_coding	TRUE	1307.64	greenyellow	-0.937458	5.84803e-13	0.789837	9.63739e-07	0.745849	0.237349	1.06445	0.819088	-0.098186	0.806901	0.404747	0.340634	0.253816	0.409186
CD163	CD163 molecule [Source:NCBI gene (formerly Entrezgene);Acc:397031]	protein_coding	FALSE	22653.8	greenyellow	0.908336	5.92552e-11	-0.763631	3.58796e-06	0.740939	-0.310558	-1.41865	-2.66959	0.162487	-0.967795	-2.47794	-0.478668	-0.449351	-0.190726
NKG7	natural killer cell granule protein 7 [Source:VGNC Symbol;Acc:VGNC:90761]	protein_coding	FALSE	2964.13	greenyellow	0.964143	6.45763e-16	-0.695837	5.57765e-05	0.738348	-0.236384	-0.663327	-1.06784	0.0962221	-0.575748	-0.986689	-0.338679	-0.0862566	-0.0797194
SLA-DQB1	SLA-DQ beta1 domain [Source:NCBI gene (formerly Entrezgene);Acc:100037921]	protein_coding	FALSE	6832.08	greenyellow	0.967766	1.73924e-16	-0.72205	2.12064e-05	0.730479	-0.243009	-0.829062	-1.16888	0.26672	-0.589294	-1.21707	-0.512155	-0.238	0.0470609
DNAJB6	DnaJ heat shock protein family (Hsp40) member B6 [Source:HGNC Symbol;Acc:HGNC:14888]	protein_coding	FALSE	1281.6	greenyellow	-0.915977	2.08237e-11	0.83071	8.18196e-08	0.729972	0.164328	0.930698	0.648732	-0.0102748	0.724493	0.510922	0.183755	0.202862	0.134724
SLC46A1	solute carrier family 46 member 1 [Source:VGNC Symbol;Acc:VGNC:93126]	protein_coding	FALSE	882.889	greenyellow	0.915654	2.18088e-11	-0.846317	2.67049e-08	0.728901	-0.34324	-1.15663	-1.70208	-0.0558415	-1.08605	-1.64579	-0.294634	-0.0706962	-0.0559808
APLP2	amyloid beta like protein 2 [Source:VGNC Symbol;Acc:VGNC:85414]	protein_coding	FALSE	3863.1	greenyellow	0.948555	5.40702e-14	-0.65396	0.000215893	0.71644	-0.182896	-0.553044	-0.965719	0.0342766	-0.261029	-0.734065	-0.21469	-0.290651	-0.229432
DNASE2	deoxyribonuclease 2, lysosomal [Source:VGNC Symbol;Acc:VGNC:87377]	protein_coding	FALSE	3156.46	greenyellow	0.942395	2.14953e-13	-0.626542	0.000471294	0.716374	-0.190498	-0.585579	-0.757055	0.102525	-0.375536	-0.546411	-0.292788	-0.208388	-0.208268
VARS1	valyl-tRNA synthetase 1 [Source:VGNC Symbol;Acc:VGNC:94800]	protein_coding	FALSE	850.718	greenyellow	-0.940925	2.9221e-13	0.78413	1.30284e-06	0.712367	0.175376	1.07399	1.14119	-0.00297534	0.757022	0.695564	0.184767	0.308852	0.43191
SLC31A1	solute carrier family 31 member 1 [Source:VGNC Symbol;Acc:VGNC:103180]	protein_coding	FALSE	5417.9	greenyellow	0.954643	1.1577e-14	-0.641746	0.000308542	0.710913	-0.109031	-0.736806	-1.64712	0.128169	-0.440754	-1.25198	-0.242722	-0.295172	-0.393275
CYBA	cytochrome b-245 alpha chain [Source:VGNC Symbol;Acc:VGNC:87124]	protein_coding	FALSE	2901.73	greenyellow	0.927823	3.32581e-12	-0.848249	2.30506e-08	0.708459	-0.379192	-1.3997	-1.1955	-0.058159	-1.32713	-1.09	-0.321113	-0.0724731	-0.103628
LETM1	leucine zipper and EF-hand containing transmembrane protein 1 [Source:VGNC Symbol;Acc:VGNC:89687]	protein_coding	FALSE	1422.16	greenyellow	-0.928493	2.9709e-12	0.707501	3.67373e-05	0.689396	0.159235	0.876567	0.784347	-0.126675	0.440429	0.280571	0.287739	0.431863	0.498958
PPID	peptidylprolyl isomerase D [Source:VGNC Symbol;Acc:VGNC:98212]	protein_coding	FALSE	476.476	greenyellow	-0.935985	7.7604e-13	0.740465	1.0057e-05	0.6849	0.138253	1.41083	1.07109	-0.182615	0.920397	0.523	0.338892	0.469553	0.524723
PTTG1IP	PTTG1 interacting protein [Source:VGNC Symbol;Acc:VGNC:91999]	protein_coding	FALSE	2163.29	greenyellow	0.924414	5.81222e-12	-0.764645	3.42079e-06	0.682687	-0.143	-0.780727	-1.0659	0.0164101	-0.649789	-0.753986	-0.166962	-0.129517	-0.307485
CD68	CD68 molecule [Source:NCBI gene (formerly Entrezgene);Acc:103158530]	protein_coding	FALSE	9555.58	greenyellow	0.958743	3.62261e-15	-0.649848	0.00024389	0.681684	-0.116374	-0.826238	-1.75207	0.291978	-0.620366	-1.37649	-0.424925	-0.196016	-0.35571
COMT	catechol-O-methyltransferase [Source:NCBI gene (formerly Entrezgene);Acc:100155530]	protein_coding	FALSE	2270.36	greenyellow	0.954714	1.13572e-14	-0.755694	5.17216e-06	0.678856	-0.152714	-0.418236	-0.605858	0.0710794	-0.353554	-0.553846	-0.226578	-0.0636416	-0.0508631
ATP6V1H	ATPase H+ transporting V1 subunit H [Source:VGNC Symbol;Acc:VGNC:85677]	protein_coding	FALSE	2386.85	greenyellow	-0.917727	1.61622e-11	0.83571	5.78833e-08	0.674879	0.158629	0.818111	0.589905	-0.00149735	0.706634	0.374121	0.159561	0.109882	0.212708
SCPEP1	serine carboxypeptidase 1 [Source:VGNC Symbol;Acc:VGNC:92645]	protein_coding	FALSE	11215.1	greenyellow	0.937806	5.46492e-13	-0.706013	3.87901e-05	0.674684	-0.294393	-0.947133	-1.03759	-0.0907683	-0.908782	-1.00701	-0.20464	-0.0382252	-0.0303862
KLF13	Kruppel like factor 13 [Source:VGNC Symbol;Acc:VGNC:89493]	protein_coding	TRUE	1522.75	greenyellow	0.933057	1.33583e-12	-0.698537	5.07251e-05	0.671383	-0.0304045	-0.853398	-1.16329	0.113301	-0.632983	-0.791599	-0.144924	-0.217948	-0.365443
MOB1A	MOB kinase activator 1A [Source:VGNC Symbol;Acc:VGNC:90290]	protein_coding	FALSE	7815.63	greenyellow	0.936154	7.51611e-13	-0.73017	1.53736e-05	0.669574	-0.064752	-0.656437	-0.835127	0.0374603	-0.413014	-0.682115	-0.106117	-0.241561	-0.151063
REEP5	receptor accessory protein 5 [Source:VGNC Symbol;Acc:VGNC:92201]	protein_coding	FALSE	11262.6	greenyellow	0.908364	5.90315e-11	-0.733962	1.31784e-05	0.669195	-0.107593	-0.911073	-1.02103	0.276439	-0.940344	-0.902038	-0.381062	0.0290019	-0.118495
ILF3	interleukin enhancer binding factor 3 [Source:VGNC Symbol;Acc:VGNC:89120]	protein_coding	FALSE	2432.94	greenyellow	-0.889138	5.73538e-10	0.830282	8.42364e-08	0.665091	0.210856	1.15134	0.916259	-0.00100196	0.99851	0.685448	0.212708	0.151218	0.227453
SFT2D1	SFT2 domain containing 1 [Source:VGNC Symbol;Acc:VGNC:92779]	protein_coding	FALSE	1092.97	greenyellow	0.946816	8.11573e-14	-0.738796	1.07875e-05	0.662892	-0.0404402	-0.692029	-0.94203	-0.0214422	-0.527926	-0.66612	-0.0273189	-0.16127	-0.269558
SLA-DMA	SLA-DM alpha chain [Source:NCBI gene (formerly Entrezgene);Acc:445528]	protein_coding	FALSE	1290.22	greenyellow	0.942387	2.15326e-13	-0.750659	6.47736e-06	0.656827	-0.373627	-1.72284	-1.97286	0.448417	-1.48109	-2.06953	-0.834981	-0.238315	0.0940092
EOGT	EGF domain specific O-linked N-acetylglucosamine transferase [Source:VGNC Symbol;Acc:VGNC:87718]	protein_coding	FALSE	320.506	greenyellow	0.931602	1.73366e-12	-0.547283	0.00313223	0.654738	-0.120859	-1.05722	-1.4115	0.658552	-0.659627	-1.06573	-0.811348	-0.383057	-0.321771
RNASE4	angiogenin [Source:NCBI gene (formerly Entrezgene);Acc:733639]	protein_coding	FALSE	1547.54	greenyellow	0.936135	7.54284e-13	-0.57068	0.00188065	0.65015	-0.135707	-0.963585	-1.88666	0.668706	-0.572924	-1.6283	-0.810719	-0.38553	-0.253257
SH3BGRL	SH3 domain binding glutamate rich protein like [Source:VGNC Symbol;Acc:VGNC:92815]	protein_coding	FALSE	4757.37	greenyellow	0.914471	2.57859e-11	-0.858512	1.01826e-08	0.64967	-0.0467396	-0.738989	-1.20408	-0.167612	-0.740066	-1.20655	0.118564	0.00105487	0.00210031
CYBRD1	cytochrome b reductase 1 [Source:VGNC Symbol;Acc:VGNC:95948]	protein_coding	FALSE	8103.17	greenyellow	0.937638	5.64682e-13	-0.590072	0.00119655	0.643364	-0.156869	-1.08859	-1.73095	0.394896	-0.533066	-1.15217	-0.560009	-0.554573	-0.576846
TCP1	t-complex 1 [Source:VGNC Symbol;Acc:VGNC:93832]	protein_coding	FALSE	1225.44	greenyellow	-0.876439	2.07181e-09	0.732771	1.38358e-05	0.640985	0.199114	1.31855	1.08062	-0.19652	0.850169	0.472066	0.399255	0.46138	0.601131
CEP57	centrosomal protein 57 [Source:HGNC Symbol;Acc:HGNC:30794]	protein_coding	FALSE	624.656	greenyellow	-0.896429	2.55233e-10	0.809091	3.24406e-07	0.639244	0.171229	1.00456	0.726193	-0.0257442	0.764943	0.443663	0.207449	0.232819	0.274144
CLEC7A	C-type lectin domain containing 7A [Source:VGNC Symbol;Acc:VGNC:86758]	protein_coding	FALSE	2963.7	greenyellow	0.928325	3.05665e-12	-0.637462	0.000348442	0.63466	-0.334802	-0.960278	-1.50205	-0.0282771	-0.663284	-1.17395	-0.307688	-0.295368	-0.32539
INTS1	integrator complex subunit 1 [Source:VGNC Symbol;Acc:VGNC:89158]	protein_coding	FALSE	941.085	greenyellow	-0.917953	1.56347e-11	0.699621	4.88149e-05	0.632721	0.0401829	0.912193	0.86142	-0.15663	0.39628	0.601582	0.197184	0.510888	0.252626
TOB2	transducer of ERBB2, 2 [Source:VGNC Symbol;Acc:VGNC:94298]	protein_coding	FALSE	1190.75	greenyellow	0.94137	2.66474e-13	-0.747489	7.44323e-06	0.631388	-0.160636	-1.00549	-1.43579	-0.0857627	-0.729884	-0.940263	-0.0944398	-0.270656	-0.482869
EPB41L3	erythrocyte membrane protein band 4.1 like 3 [Source:VGNC Symbol;Acc:VGNC:87724]	protein_coding	FALSE	2789.62	greenyellow	0.940912	2.92968e-13	-0.582227	0.0014416	0.630719	-0.0424822	-0.545978	-1.21317	0.339542	-0.352593	-0.960334	-0.37973	-0.191901	-0.24938
SLA-DQA1	MHC class II histocompatibility antigen SLA-DQA [Source:NCBI gene (formerly Entrezgene);Acc:100153387]	protein_coding	FALSE	10714.1	greenyellow	0.930718	2.02595e-12	-0.711981	3.11277e-05	0.628952	-0.249758	-1.08775	-1.57162	0.345572	-0.663501	-1.59991	-0.597007	-0.423043	0.0278412
SUZ12	SUZ12 polycomb repressive complex 2 subunit [Source:VGNC Symbol;Acc:VGNC:93638]	protein_coding	FALSE	879.965	greenyellow	-0.889336	5.61468e-10	0.736762	1.17415e-05	0.626069	0.12218	0.738969	0.561174	-0.156029	0.477706	0.39984	0.28528	0.256397	0.156866
NPC2	NPC intracellular cholesterol transporter 2 [Source:VGNC Symbol;Acc:VGNC:90843]	protein_coding	FALSE	7899.67	greenyellow	0.944447	1.38151e-13	-0.858608	1.0102e-08	0.624596	-0.23237	-0.935363	-1.00754	-0.319934	-1.03517	-0.993455	0.0809079	0.0990354	-0.0140762
LOC110260088		protein_coding	FALSE	3403.49	greenyellow	-0.917336	1.71127e-11	0.542502	0.00346099	0.620822	0.0979508	0.950408	0.667691	-0.140825	0.350453	0.139597	0.236762	0.598595	0.5266
DHX30	DExH-box helicase 30 [Source:VGNC Symbol;Acc:VGNC:87289]	protein_coding	FALSE	559.099	greenyellow	-0.915893	2.10759e-11	0.822529	1.40795e-07	0.619062	0.225404	0.940326	0.565302	-0.0322082	0.674481	0.467617	0.263244	0.257316	0.0926134
LRPPRC	leucine rich pentatricopeptide repeat containing [Source:VGNC Symbol;Acc:VGNC:89824]	protein_coding	FALSE	2685.97	greenyellow	-0.905562	8.46979e-11	0.791779	8.67994e-07	0.616703	0.105231	0.759608	0.43194	-0.0497029	0.615557	0.195829	0.154072	0.142519	0.233919
C1QC	complement C1q C chain [Source:VGNC Symbol;Acc:VGNC:85978]	protein_coding	FALSE	13692.7	greenyellow	0.944709	1.30394e-13	-0.709161	3.45614e-05	0.615406	-0.120306	-0.521132	-1.12311	-0.0646196	-0.517529	-1.09792	-0.0623658	-0.00346051	-0.0251326
SDCBP	syndecan binding protein [Source:VGNC Symbol;Acc:VGNC:92657]	protein_coding	FALSE	5991.44	greenyellow	0.904969	9.12946e-11	-0.838827	4.63792e-08	0.613671	-0.150058	-0.684329	-1.2644	-0.0592834	-0.845126	-1.28841	-0.0962862	0.15909	0.0230248
CD63	CD63 molecule [Source:VGNC Symbol;Acc:VGNC:86424]	protein_coding	FALSE	4907.43	greenyellow	0.929751	2.39643e-12	-0.79732	6.39932e-07	0.613284	-0.362198	-1.19537	-0.817287	-0.151574	-1.06539	-0.666098	-0.214132	-0.129305	-0.149525
GNG12		lncRNA	FALSE	1183.63	greenyellow	0.892975	3.77299e-10	-0.791927	8.61049e-07	0.606249	-0.10459	-0.565986	-0.819471	0.00632936	-0.541701	-0.667422	-0.107404	-0.0233412	-0.148176
GALM	galactose mutarotase [Source:NCBI gene (formerly Entrezgene);Acc:399536]	protein_coding	FALSE	1547.62	greenyellow	0.931683	1.70894e-12	-0.769269	2.74339e-06	0.604588	-0.162904	-0.980344	-1.23984	0.226639	-1.04327	-1.40676	-0.396994	0.0604626	0.161807
UBA2		protein_coding	FALSE	1261.23	greenyellow	-0.883021	1.08462e-09	0.787106	1.11456e-06	0.600663	0.286089	1.02938	0.763307	-0.0389166	0.721053	0.315012	0.328081	0.303899	0.443793
AAGAB	alpha and gamma adaptin binding protein [Source:VGNC Symbol;Acc:VGNC:84939]	protein_coding	FALSE	657.166	greenyellow	0.944485	1.36989e-13	-0.760937	4.06856e-06	0.600367	-0.205419	-0.797082	-0.87001	0.0401827	-0.695005	-0.68337	-0.254822	-0.0985229	-0.177607
NUP214	nucleoporin 214 [Source:VGNC Symbol;Acc:VGNC:90979]	protein_coding	FALSE	1155.09	greenyellow	-0.946388	8.9501e-14	0.629218	0.000438133	0.59704	0.153635	0.665305	0.355833	-0.13178	0.339287	0.124061	0.293434	0.32235	0.228071
MAGT1	magnesium transporter 1 [Source:VGNC Symbol;Acc:VGNC:89957]	protein_coding	FALSE	2426.44	greenyellow	0.923108	7.14833e-12	-0.783583	1.34038e-06	0.591297	-0.366775	-1.0533	-0.709555	-0.1395	-0.922538	-0.648243	-0.229017	-0.129559	-0.0600636
MSL3	MSL complex subunit 3 [Source:NCBI gene (formerly Entrezgene);Acc:100526025]	protein_coding	FALSE	1608.84	greenyellow	0.936399	7.17284e-13	-0.735308	1.24689e-05	0.585951	-0.0488968	-0.392823	-0.733674	0.0253256	-0.335841	-0.650844	-0.0732979	-0.0558557	-0.0810655
DRAM1	DNA damage regulated autophagy modulator 1 [Source:VGNC Symbol;Acc:VGNC:87436]	protein_coding	FALSE	6267.2	greenyellow	0.906493	7.52178e-11	-0.748974	6.97596e-06	0.581923	-0.00959599	-0.251424	-0.646633	0.0340483	-0.178852	-0.666676	-0.0386451	-0.0719918	0.0200669
SLC17A5	solute carrier family 17 member 5 [Source:VGNC Symbol;Acc:VGNC:92953]	protein_coding	FALSE	524.603	greenyellow	0.927234	3.67006e-12	-0.620462	0.000554905	0.575093	-0.129237	-0.725567	-1.13873	0.0613003	-0.244546	-0.949288	-0.205967	-0.476736	-0.181041
EIF4G2	eukaryotic translation initiation factor 4 gamma 2 [Source:VGNC Symbol;Acc:VGNC:99645]	protein_coding	FALSE	12925.9	greenyellow	-0.946644	8.44285e-14	0.635062	0.000372728	0.573398	0.107615	0.528734	0.164911	-0.0961704	0.306518	0.0137405	0.203746	0.221686	0.149717
FCAR	Fc fragment of IgA receptor [Source:VGNC Symbol;Acc:VGNC:88059]	protein_coding	FALSE	953.112	greenyellow	0.937928	5.33593e-13	-0.794005	7.68789e-07	0.572854	-0.324074	-1.21195	-1.23135	-0.48022	-0.942183	-1.09538	0.14019	-0.263931	-0.131309
BAG6	BAG cochaperone 6 [Source:VGNC Symbol;Acc:VGNC:97900]	protein_coding	FALSE	2459.03	greenyellow	-0.937497	5.80421e-13	0.784408	1.28409e-06	0.562176	0.130724	0.711531	0.434029	0.0448458	0.531573	0.450785	0.0885352	0.178013	-0.0170653
LOC100517166		protein_coding	FALSE	1309.44	greenyellow	0.943914	1.55188e-13	-0.732332	1.4085e-05	0.562121	-0.146251	-0.442765	-0.594305	0.0514788	-0.332922	-0.644467	-0.201472	-0.107638	0.0497405
SNRNP200	small nuclear ribonucleoprotein U5 subunit 200 [Source:HGNC Symbol;Acc:HGNC:30859]	protein_coding	FALSE	4630.36	greenyellow	-0.917705	1.62137e-11	0.6092	0.000744426	0.55763	0.0945173	0.801655	0.381748	-0.104552	0.534995	0.182799	0.19942	0.265194	0.197611
GPNMB	glycoprotein nmb [Source:VGNC Symbol;Acc:VGNC:88593]	protein_coding	FALSE	164313	greenyellow	0.865385	5.68127e-09	-0.692112	6.34783e-05	0.556977	-0.0549356	-0.622802	-1.34244	0.14189	-0.45918	-1.00165	-0.197262	-0.163126	-0.339506
GRN	granulin [Source:VGNC Symbol;Acc:VGNC:88706]	protein_coding	FALSE	7929.86	greenyellow	0.916184	2.02145e-11	-0.593579	0.00109925	0.549948	-0.316571	-0.821107	-1.25456	0.180073	-0.409196	-0.745137	-0.503933	-0.404037	-0.494572
CCT8	chaperonin containing TCP1 subunit 8 [Source:VGNC Symbol;Acc:VGNC:86386]	protein_coding	FALSE	2675.73	greenyellow	-0.892696	3.89165e-10	0.629326	0.000436835	0.544122	0.0350935	0.904355	0.806784	-0.304573	0.53801	0.384192	0.342301	0.363586	0.419401
PHRF1	PHD and ring finger domains 1 [Source:VGNC Symbol;Acc:VGNC:91403]	protein_coding	FALSE	707.987	greenyellow	-0.882111	1.18874e-09	0.852908	1.60294e-08	0.542536	0.412734	0.902989	0.764481	0.0940087	0.531094	0.455454	0.326308	0.363905	0.299715
GRK2	G protein-coupled receptor kinase 2 [Source:VGNC Symbol;Acc:VGNC:88694]	protein_coding	FALSE	1933.27	greenyellow	-0.922678	7.64543e-12	0.62834	0.000448779	0.538591	0.162957	0.617093	0.371489	-0.0562904	0.309801	0.211146	0.220493	0.304719	0.157988
SF3B2	splicing factor 3b subunit 2 [Source:VGNC Symbol;Acc:VGNC:92771]	protein_coding	FALSE	3100.91	greenyellow	-0.926716	3.99842e-12	0.68907	7.04516e-05	0.511101	0.0967213	0.693377	0.409378	-0.0700416	0.362811	0.0707213	0.169487	0.327782	0.335432
SDAD1	SDA1 domain containing 1 [Source:VGNC Symbol;Acc:VGNC:98961]	protein_coding	FALSE	1129.56	greenyellow	-0.902655	1.21741e-10	0.669597	0.000133497	0.509105	0.0943897	1.1526	0.679109	-0.219391	0.695705	0.132738	0.311564	0.450974	0.542776
EPB41	erythrocyte membrane protein band 4.1 [Source:VGNC Symbol;Acc:VGNC:87722]	protein_coding	FALSE	1421.6	greenyellow	0.932414	1.49989e-12	-0.703896	4.18851e-05	0.507103	0.0181389	-0.490636	-0.691983	0.0638741	-0.490965	-0.820547	-0.043754	0.000854164	0.125782
DDX39B	DExD-box helicase 39B [Source:NCBI gene (formerly Entrezgene);Acc:448813]	protein_coding	FALSE	2860.31	greenyellow	-0.917543	1.6603e-11	0.57029	0.00189727	0.505673	0.0921455	0.69019	0.403597	-0.151059	0.243069	0.13559	0.245144	0.445851	0.266519
FTSJ1	FtsJ RNA 2'-O-methyltransferase 1 [Source:VGNC Symbol;Acc:VGNC:88260]	protein_coding	FALSE	432.583	greenyellow	-0.90631	7.70035e-11	0.843568	3.28098e-08	0.496895	0.191142	0.966342	0.824107	0.0741068	0.983521	0.59557	0.130718	-0.0143903	0.216035
TOE1	target of EGR1, exonuclease [Source:VGNC Symbol;Acc:VGNC:94299]	protein_coding	FALSE	124.995	greenyellow	-0.869745	3.85829e-09	0.717879	2.49088e-05	0.496008	0.141344	1.55958	1.34572	-0.142797	0.786784	0.499784	0.331997	0.721435	0.784051
DDX56	DEAD-box helicase 56 [Source:VGNC Symbol;Acc:VGNC:87232]	protein_coding	FALSE	335.282	greenyellow	-0.859938	9.04456e-09	0.719735	2.31956e-05	0.494274	0.114349	1.4409	1.06427	-0.150936	0.810201	0.415714	0.274723	0.609096	0.627651
DYNC1H1	dynein cytoplasmic 1 heavy chain 1 [Source:HGNC Symbol;Acc:HGNC:2961]	protein_coding	FALSE	8766.45	greenyellow	-0.889953	5.25423e-10	0.78822	1.05067e-06	0.493329	0.244785	0.84812	0.301724	0.0962477	0.612328	0.20943	0.146302	0.234793	0.0916631
UTP25	UTP25 small subunit processor component [Source:VGNC Symbol;Acc:VGNC:96773]	protein_coding	FALSE	320.282	greenyellow	-0.895748	2.75986e-10	0.712487	3.05443e-05	0.49325	0.223563	0.938661	0.691492	-0.156677	0.54131	0.315828	0.40289	0.379807	0.357784
OCEL1	occludin/ELL domain containing 1 [Source:VGNC Symbol;Acc:VGNC:98167]	protein_coding	FALSE	295.901	greenyellow	0.914083	2.72298e-11	-0.60259	0.000880063	0.489573	-0.161158	-0.686503	-0.804813	0.107543	-0.32157	-0.519718	-0.290184	-0.356302	-0.270848
IRAK1	interleukin 1 receptor associated kinase 1 [Source:VGNC Symbol;Acc:VGNC:89198]	protein_coding	FALSE	796.561	greenyellow	-0.844118	3.14954e-08	0.71391	2.89562e-05	0.487827	0.0957319	1.01142	0.743098	-0.169122	0.57998	0.413492	0.276219	0.423382	0.321138
MSMB	microseminoprotein beta [Source:VGNC Symbol;Acc:VGNC:98141]	protein_coding	FALSE	393.585	greenyellow	0.896185	2.62504e-10	-0.552308	0.00281589	0.487694	-0.23622	-0.557224	-0.801882	0.192356	-0.268142	-0.590324	-0.444818	-0.282759	-0.201625
DKC1	dyskerin pseudouridine synthase 1 [Source:VGNC Symbol;Acc:VGNC:87320]	protein_coding	FALSE	608.658	greenyellow	-0.863469	6.70606e-09	0.624989	0.000491527	0.485683	0.0233382	1.71582	1.72854	-0.529157	0.554699	0.880896	0.557557	1.15039	0.825166
FKBP15	FKBP prolyl isomerase family member 15 [Source:VGNC Symbol;Acc:VGNC:88145]	protein_coding	FALSE	1993.27	greenyellow	0.865877	5.44222e-09	-0.46009	0.0157462	0.484054	-0.0334762	-0.224701	-0.661334	0.154796	-0.0498217	-0.418676	-0.187474	-0.173942	-0.240529
DPP9	dipeptidyl peptidase 9 [Source:VGNC Symbol;Acc:VGNC:87424]	protein_coding	FALSE	768.555	greenyellow	-0.930438	2.12732e-12	0.812299	2.67402e-07	0.482528	0.263495	0.818245	0.521758	0.14779	0.556416	0.190215	0.121117	0.255336	0.324385
ASAH1	N-acylsphingosine amidohydrolase 1 [Source:VGNC Symbol;Acc:VGNC:96424]	protein_coding	FALSE	14276.2	greenyellow	0.925159	5.15641e-12	-0.687343	7.47054e-05	0.481404	0.0170995	-0.391591	-1.23779	0.149525	-0.513296	-1.31247	-0.131359	0.1213	0.073782
ADGRE1	adhesion G protein-coupled receptor E1 [Source:VGNC Symbol;Acc:VGNC:85124]	protein_coding	FALSE	3950.07	greenyellow	0.902534	1.2357e-10	-0.731916	1.43254e-05	0.481128	-0.121644	-0.645075	-1.74596	-0.0649207	-0.344928	-1.41015	-0.0601816	-0.298963	-0.333658
ATP6V0C		protein_coding	FALSE	1622.9	greenyellow	0.932863	1.38353e-12	-0.810272	3.02256e-07	0.48089	-0.169112	-0.600672	-0.735547	-0.121545	-0.526609	-0.664197	-0.0660059	-0.0693156	-0.0654401
RBM10	RNA binding motif protein 10 [Source:VGNC Symbol;Acc:VGNC:92144]	protein_coding	FALSE	1078.11	greenyellow	-0.870527	3.59447e-09	0.870741	3.52502e-09	0.473846	0.177007	1.13752	1.05453	0.260267	1.0033	0.91773	-0.0776819	0.131868	0.132604
HEXA	hexosaminidase subunit alpha [Source:NCBI gene (formerly Entrezgene);Acc:100142664]	protein_coding	FALSE	4784.13	greenyellow	0.871909	3.16776e-09	-0.557324	0.00252779	0.473662	-0.216726	-0.420484	-0.566673	0.0433976	-0.204305	-0.416416	-0.261535	-0.215006	-0.148913
LIPA	lipase A, lysosomal acid type [Source:VGNC Symbol;Acc:VGNC:89737]	protein_coding	FALSE	15732.6	greenyellow	0.856191	1.23162e-08	-0.447221	0.0193408	0.468378	-0.178238	-0.874501	-1.11889	0.454838	-0.256476	-0.549091	-0.635419	-0.617602	-0.568596
TBRG4	transforming growth factor beta regulator 4 [Source:NCBI gene (formerly Entrezgene);Acc:397641]	protein_coding	FALSE	492.359	greenyellow	-0.865465	5.64157e-09	0.792761	8.22864e-07	0.466948	0.354258	1.23826	1.31959	0.154001	0.520441	0.662385	0.197598	0.707906	0.635589
SPCS2	signal peptidase complex subunit 2 [Source:HGNC Symbol;Acc:HGNC:28962]	protein_coding	FALSE	1666.96	greenyellow	0.898784	1.93993e-10	-0.797853	6.2114e-07	0.466837	-0.272678	-0.815261	-0.526663	-0.143274	-0.764308	-0.59494	-0.133271	-0.0501535	0.0677456
HUWE1	HECT, UBA and WWE domain containing E3 ubiquitin protein ligase 1 [Source:VGNC Symbol;Acc:VGNC:89008]	protein_coding	FALSE	5144.58	greenyellow	-0.898804	1.93539e-10	0.700909	4.66273e-05	0.465837	0.267742	1.1093	0.423258	-0.122902	0.732979	0.190374	0.386795	0.374834	0.231773
NUP155	nucleoporin 155 [Source:VGNC Symbol;Acc:VGNC:90974]	protein_coding	FALSE	780.771	greenyellow	-0.898381	2.03411e-10	0.734654	1.28091e-05	0.464888	0.136516	0.639213	0.601914	-0.0219794	0.466065	0.286928	0.165897	0.169192	0.308883
MAP7D1	MAP7 domain containing 1 [Source:VGNC Symbol;Acc:VGNC:89993]	protein_coding	FALSE	3121.3	greenyellow	-0.924008	6.19996e-12	0.843641	3.26321e-08	0.462178	0.216423	0.824584	0.557798	0.241762	0.539945	0.26308	-0.0109811	0.28179	0.291606
BMF	Bcl2 modifying factor [Source:VGNC Symbol;Acc:VGNC:85837]	protein_coding	FALSE	1691.98	greenyellow	0.841634	3.7836e-08	-0.791503	8.81061e-07	0.461577	-0.187429	-1.43812	-1.87375	-0.111214	-1.47408	-1.28322	-0.0823964	0.0336493	-0.583804
EVI2A		protein_coding	FALSE	1207.08	greenyellow	0.898394	2.03101e-10	-0.763383	3.63006e-06	0.458331	-0.150678	-0.632822	-0.671633	-0.200654	-0.561999	-0.639358	0.0410649	-0.0692489	-0.031089
AHCTF1	AT-hook containing transcription factor 1 [Source:VGNC Symbol;Acc:VGNC:96050]	protein_coding	TRUE	3713.83	greenyellow	-0.892049	4.18018e-10	0.742393	9.26826e-06	0.449687	0.226645	0.83825	0.385848	-0.126989	0.681031	0.131131	0.35643	0.155915	0.253076
WDR93	WD repeat domain 93 [Source:VGNC Symbol;Acc:VGNC:94951]	protein_coding	FALSE	126.551	greenyellow	0.888751	5.97786e-10	-0.554423	0.00269117	0.44889	-0.313104	-1.46066	-1.45564	0.33035	-0.428818	-1.23914	-0.716988	-1.00811	-0.188617
FAH	fumarylacetoacetate hydrolase [Source:VGNC Symbol;Acc:VGNC:87881]	protein_coding	FALSE	265.119	greenyellow	0.921878	8.6572e-12	-0.793281	7.99885e-07	0.447144	-0.140693	-0.835376	-1.02021	-0.25797	-0.970113	-0.912066	0.0923591	0.121757	-0.0987202
DHRS3	dehydrogenase/reductase 3 [Source:VGNC Symbol;Acc:VGNC:87282]	protein_coding	FALSE	866.662	greenyellow	0.856363	1.21457e-08	-0.788989	1.0085e-06	0.445555	-0.298587	-0.825178	-0.963934	0.0541151	-0.744933	-0.850332	-0.359278	-0.0784207	-0.109256
TMSB4X	thymosin beta 4 X-linked [Source:NCBI gene (formerly Entrezgene);Acc:733606]	protein_coding	FALSE	18956.9	greenyellow	0.866874	4.98559e-09	-0.486737	0.0100343	0.442413	-0.157478	-0.960907	-0.815687	0.467399	-0.56217	-0.720201	-0.644176	-0.390314	-0.0914093
TCEA3	transcription elongation factor A3 [Source:VGNC Symbol;Acc:VGNC:93812]	protein_coding	FALSE	101.391	greenyellow	0.865895	5.43358e-09	-0.482146	0.0108713	0.441663	-0.126031	-1.62021	-3.1024	1.78297	-0.291354	-2.56093	-2.00192	-1.31035	-0.50372
MORC2	MORC family CW-type zinc finger 2 [Source:VGNC Symbol;Acc:VGNC:90303]	protein_coding	FALSE	796.96	greenyellow	-0.902294	1.27245e-10	0.718739	2.4102e-05	0.441048	0.208302	0.827209	0.543629	-0.0885294	0.515559	0.0920014	0.298773	0.305295	0.445775
ACO2	aconitase 2 [Source:VGNC Symbol;Acc:VGNC:97865]	protein_coding	FALSE	3902.78	greenyellow	0.897751	2.18982e-10	-0.601374	0.000907208	0.437471	-0.0706052	-0.0797498	-0.566146	0.0255672	-0.122046	-0.471979	-0.0908622	0.0419921	-0.0928894
ENSSSCG00000024495		pseudogene	FALSE	3857.03	greenyellow	0.850946	1.87073e-08	-0.813772	2.44392e-07	0.436293	-0.158233	-0.699952	-1.49429	-0.0135358	-0.796863	-1.65077	-0.147488	0.0951744	0.151999
REXO4	REX4 homolog, 3'-5' exonuclease [Source:VGNC Symbol;Acc:VGNC:92229]	protein_coding	FALSE	153.446	greenyellow	-0.875131	2.34603e-09	0.7522	6.04984e-06	0.433737	0.258834	1.26986	1.1964	-0.0506844	0.692858	0.588578	0.3537	0.527805	0.536599
RNF169	ring finger protein 169 [Source:VGNC Symbol;Acc:VGNC:92368]	protein_coding	FALSE	1080.34	greenyellow	0.852582	1.6449e-08	-0.772931	2.2953e-06	0.429059	-0.0278024	-0.376922	-0.978934	0.0701478	-0.618961	-1.01512	-0.102903	0.240562	0.0346942
TMEM63A	transmembrane protein 63A [Source:VGNC Symbol;Acc:VGNC:96198]	protein_coding	FALSE	1167.11	greenyellow	0.904912	9.19473e-11	-0.537845	0.00380905	0.419069	0.033481	-0.233349	-0.489092	0.140953	-0.209943	-0.414604	-0.108552	-0.0226627	-0.072459
DOT1L	DOT1 like histone lysine methyltransferase [Source:VGNC Symbol;Acc:VGNC:87410]	protein_coding	FALSE	1393.9	greenyellow	-0.861155	8.16624e-09	0.600633	0.000924118	0.419008	0.271107	0.922082	0.577797	0.0604976	0.399011	0.281176	0.211919	0.518714	0.291366
DHRS7	dehydrogenase/reductase 7 [Source:VGNC Symbol;Acc:VGNC:87283]	protein_coding	FALSE	367.89	greenyellow	0.882858	1.10259e-09	-0.51792	0.00565492	0.417579	-0.109123	-0.768534	-1.01917	0.251224	-0.215918	-0.667931	-0.373432	-0.5465	-0.331202
GPR137B	G protein-coupled receptor 137B [Source:VGNC Symbol;Acc:VGNC:88601]	protein_coding	FALSE	2799.29	greenyellow	0.848201	2.31357e-08	-0.44805	0.0190906	0.416892	-0.103172	-0.433349	-0.871431	0.233144	0.0559604	-0.603295	-0.332467	-0.488543	-0.265656
UBXN8	UBX domain protein 8 [Source:VGNC Symbol;Acc:VGNC:96239]	protein_coding	FALSE	876.55	greenyellow	0.879673	1.51457e-09	-0.73114	1.47833e-05	0.416119	-0.0916336	-0.924894	-0.671548	-0.059906	-0.84544	-0.766367	-0.0410289	-0.0782935	0.0929005
HERPUD2	HERPUD family member 2 [Source:VGNC Symbol;Acc:VGNC:88853]	protein_coding	FALSE	1048.94	greenyellow	0.872289	3.05874e-09	-0.642942	0.000298139	0.412396	0.0712086	-0.255994	-0.736163	0.140825	-0.299759	-0.55978	-0.0673364	0.0435742	-0.171757
CLUH	clustered mitochondria homolog [Source:VGNC Symbol;Acc:VGNC:86792]	protein_coding	FALSE	1893.23	greenyellow	-0.890681	4.85568e-10	0.847779	2.38947e-08	0.412351	0.123626	0.798697	0.507771	0.144038	0.711848	0.242367	-0.0261686	0.0854661	0.262233
SLC3A2	solute carrier family 3 member 2 [Source:VGNC Symbol;Acc:VGNC:93112]	protein_coding	FALSE	1654.59	greenyellow	-0.90491	9.19692e-11	0.650799	0.000237144	0.412322	0.203532	0.692955	0.58907	0.0328283	0.307233	0.12857	0.176838	0.382086	0.456804
ADCY7	adenylate cyclase 7 [Source:VGNC Symbol;Acc:VGNC:85111]	protein_coding	FALSE	1477.58	greenyellow	0.893062	3.73632e-10	-0.521599	0.00526626	0.411017	-0.0414596	-0.286531	-0.61485	0.285752	-0.280896	-0.615691	-0.32874	-0.00511349	0.00142061
SRRT	serrate, RNA effector molecule [Source:VGNC Symbol;Acc:VGNC:93471]	protein_coding	FALSE	1036.58	greenyellow	-0.895733	2.76455e-10	0.79345	7.92498e-07	0.41097	0.204208	0.749025	0.923135	0.166157	0.559358	0.490211	0.0441997	0.186044	0.425583
ITM2C	integral membrane protein 2C [Source:VGNC Symbol;Acc:VGNC:96383]	protein_coding	FALSE	2562.16	greenyellow	0.879489	1.54223e-09	-0.479148	0.0114485	0.409589	-0.0105769	-0.386804	-0.526077	0.236884	-0.29047	-0.32534	-0.263131	-0.0951872	-0.198423
SDC3	syndecan 3 [Source:VGNC Symbol;Acc:VGNC:92656]	protein_coding	FALSE	673.965	greenyellow	0.879238	1.58057e-09	-0.542578	0.00345556	0.403407	-0.107447	-0.543992	-0.780298	0.14933	-0.44135	-0.468996	-0.28022	-0.0994633	-0.30275
LMBRD1	LMBR1 domain containing 1 [Source:VGNC Symbol;Acc:VGNC:89754]	protein_coding	FALSE	727.744	greenyellow	0.897451	2.26776e-10	-0.674364	0.000114655	0.396938	0.0640999	-0.360774	-0.627487	0.10801	-0.370849	-0.586388	-0.0464538	0.0107336	-0.0388321
SLC7A7	solute carrier family 7 member 7 [Source:VGNC Symbol;Acc:VGNC:93175]	protein_coding	FALSE	1820.31	greenyellow	0.850027	2.00963e-08	-0.807153	3.63932e-07	0.396106	-0.127846	-0.37507	-1.09945	-0.151178	-0.263703	-0.939643	0.0204478	-0.109956	-0.156607
TSC22D2	TSC22 domain family member 2 [Source:VGNC Symbol;Acc:VGNC:94482]	protein_coding	TRUE	290.742	greenyellow	-0.85095	1.87015e-08	0.767665	2.96328e-06	0.395269	0.222873	1.02276	0.611242	-0.0539882	0.6417	0.360802	0.311713	0.360086	0.233084
ITFG1	integrin alpha FG-GAP repeat containing 1 [Source:VGNC Symbol;Acc:VGNC:89229]	protein_coding	FALSE	1807.88	greenyellow	0.866801	5.01791e-09	-0.450236	0.0184436	0.393862	-0.0308728	-0.27364	-0.621784	0.211668	-0.0188248	-0.386096	-0.243362	-0.253358	-0.233103
TMEM62	transmembrane protein 62 [Source:VGNC Symbol;Acc:VGNC:94196]	protein_coding	FALSE	319.693	greenyellow	0.925068	5.23214e-12	-0.703407	4.26303e-05	0.392083	-0.0985475	-0.594316	-0.96715	0.147978	-0.627346	-0.969572	-0.263189	0.0323215	0.00100264
RBM25	RNA binding motif protein 25 [Source:NCBI gene (formerly Entrezgene);Acc:100511390]	protein_coding	FALSE	2760.13	greenyellow	-0.872596	2.97341e-09	0.568407	0.00197944	0.391674	0.12176	0.601054	0.205062	-0.0617398	0.347595	0.0247324	0.185977	0.250833	0.177582
TRIM28	tripartite motif containing 28 [Source:VGNC Symbol;Acc:VGNC:94403]	protein_coding	FALSE	1245.54	greenyellow	-0.863103	6.92001e-09	0.685167	8.03865e-05	0.383146	0.139739	0.736133	0.931035	-0.143699	0.445029	0.706052	0.285593	0.287144	0.219632
C8orf37	chromosome 4 C8orf37 homolog [Source:VGNC Symbol;Acc:VGNC:86035]	protein_coding	FALSE	115.843	greenyellow	0.911896	3.68299e-11	-0.629162	0.00043881	0.379732	-0.0970823	-0.995073	-1.57537	0.208251	-0.884174	-1.38937	-0.362637	-0.101888	-0.15675
MICALL2	MICAL like 2 [Source:VGNC Symbol;Acc:VGNC:90210]	protein_coding	FALSE	194.291	greenyellow	-0.89598	2.68757e-10	0.614653	0.000646593	0.377388	0.312455	1.08046	1.02623	-0.0569469	0.384194	0.168804	0.401113	0.679036	0.84086
ITM2B	integral membrane protein 2B [Source:NCBI gene (formerly Entrezgene);Acc:595120]	protein_coding	FALSE	13351.1	greenyellow	0.865993	5.38705e-09	-0.441099	0.0212732	0.377358	-0.0433702	-0.604848	-1.48973	0.664091	-0.0249654	-0.943498	-0.711419	-0.579122	-0.542869
SUN1	Sad1 and UNC84 domain containing 1 [Source:VGNC Symbol;Acc:VGNC:93618]	protein_coding	FALSE	1348.95	greenyellow	0.884182	9.6371e-10	-0.63652	0.000357806	0.376325	0.0720461	-0.253723	-0.584045	0.156547	-0.188714	-0.668407	-0.0843797	-0.0639705	0.0835963
EPN1	epsin 1 [Source:VGNC Symbol;Acc:VGNC:87742]	protein_coding	FALSE	1237.95	greenyellow	-0.874198	2.56123e-09	0.865502	5.62343e-09	0.373961	0.161265	0.789511	0.632139	0.211009	0.557755	0.576395	-0.0415892	0.226418	0.0532593
ENSSSCG00000019937		snoRNA	FALSE	183.182	greenyellow	0.88551	8.40522e-10	-0.811497	2.80734e-07	0.372796	-0.1921	-1.28344	-2.42156	-0.516926	-1.40174	-1.86684	0.279668	0.093708	-0.526101
NIBAN2	niban apoptosis regulator 2 [Source:VGNC Symbol;Acc:VGNC:90741]	protein_coding	FALSE	2995.69	greenyellow	-0.852168	1.69957e-08	0.542158	0.00348572	0.366056	0.395351	1.1627	1.17139	-0.0840043	0.479682	0.330848	0.463242	0.680846	0.837662
LOC100525309		lncRNA	FALSE	1030.42	greenyellow	-0.884947	8.90844e-10	0.719286	2.36006e-05	0.362937	0.210445	0.794526	0.213578	-0.0422772	0.614366	0.320888	0.25916	0.176709	-0.106303
ALPK1	alpha kinase 1 [Source:HGNC Symbol;Acc:HGNC:20917]	protein_coding	FALSE	434.467	greenyellow	0.885848	8.11602e-10	-0.660201	0.000178787	0.361513	-0.0969972	-0.716326	-0.990142	0.257541	-0.586108	-0.910376	-0.367535	-0.124667	-0.0748829
SLA-DMB	MHC class II, DM beta [Source:NCBI gene (formerly Entrezgene);Acc:100135050]	protein_coding	FALSE	2050.74	greenyellow	0.898748	1.94807e-10	-0.678414	0.000100535	0.359516	-0.234916	-0.772561	-1.16854	0.258607	-0.823265	-1.50539	-0.498975	0.0498037	0.330727
IL17RA	interleukin 17 receptor A [Source:VGNC Symbol;Acc:VGNC:89085]	protein_coding	FALSE	998.054	greenyellow	-0.812716	2.60704e-07	0.778879	1.70587e-06	0.354946	0.344538	0.99998	0.832529	0.0386525	0.472337	0.468255	0.300541	0.520689	0.355331
LOC100523732		protein_coding	FALSE	82.7867	greenyellow	0.910063	4.71652e-11	-0.724893	1.89718e-05	0.350965	-0.255567	-1.14223	-1.30531	0.289815	-1.19777	-1.38774	-0.664866	0.0230599	0.0455569
SEPTIN2	septin 2 [Source:NCBI gene (formerly Entrezgene);Acc:100510936]	protein_coding	FALSE	3007.73	greenyellow	0.866838	5.00145e-09	-0.772231	2.37547e-06	0.349674	-0.0626113	-0.189403	-0.376576	-0.0448688	-0.215697	-0.406607	-0.0208995	0.0262436	0.0302454
SLC8A1	solute carrier family 8 member A1 [Source:VGNC Symbol;Acc:VGNC:93178]	protein_coding	FALSE	961.566	greenyellow	0.84644	2.64566e-08	-0.777625	1.81738e-06	0.346763	-0.0276167	-0.704453	-1.64664	-0.184805	-0.910765	-1.33145	0.160149	0.202076	-0.307249
SERPINB1	serpin family B member 1 [Source:HGNC Symbol;Acc:HGNC:3311]	protein_coding	FALSE	2917.26	greenyellow	0.88336	1.04794e-09	-0.702707	4.3718e-05	0.346243	-0.135022	-0.552072	-0.564903	0.0550833	-0.754347	-0.723905	-0.195408	0.201029	0.15786
ALDH7A1	aldehyde dehydrogenase 7 family member A1 [Source:VGNC Symbol;Acc:VGNC:85243]	protein_coding	FALSE	1293.18	greenyellow	0.875039	2.36648e-09	-0.749509	6.81401e-06	0.343905	-0.161754	-0.405751	-0.640031	-0.0763209	-0.307856	-0.82097	-0.0942783	-0.0963212	0.178182
GAB3	GRB2 associated binding protein 3 [Source:VGNC Symbol;Acc:VGNC:88295]	protein_coding	FALSE	286.11	greenyellow	0.875713	2.22034e-09	-0.812433	2.65226e-07	0.340313	-0.179986	-0.333856	-1.0453	-0.110075	-0.519329	-0.928829	-0.0889856	0.181158	-0.106471
ENSSSCG00000044449		protein_coding	FALSE	169.923	greenyellow	0.845968	2.74166e-08	-0.691678	6.44338e-05	0.339205	-0.0260611	-0.705096	-1.33604	0.125943	-0.558591	-1.14241	-0.153464	-0.134656	-0.168799
TSPAN4	tetraspanin 4 [Source:VGNC Symbol;Acc:VGNC:94513]	protein_coding	FALSE	500.915	greenyellow	0.818144	1.86252e-07	-0.471729	0.0129878	0.336906	-0.179918	-0.518792	-0.9949	0.0251956	-0.224398	-0.629702	-0.22103	-0.286911	-0.349007
COLGALT1	collagen beta(1-O)galactosyltransferase 1 [Source:HGNC Symbol;Acc:HGNC:26182]	protein_coding	FALSE	1191.36	greenyellow	0.889582	5.46835e-10	-0.703651	4.22577e-05	0.334053	-0.0893785	-0.433917	-0.607129	-0.0699805	-0.211592	-0.767986	-0.0275936	-0.219629	0.15814
TMEM60	transmembrane protein 60 [Source:VGNC Symbol;Acc:VGNC:94194]	protein_coding	FALSE	254.65	greenyellow	0.856677	1.18384e-08	-0.708592	3.52941e-05	0.330933	-0.211252	-1.02939	-0.73862	-0.0969693	-1.11498	-0.789706	-0.136281	0.0685653	0.0475479
S1PR5	sphingosine-1-phosphate receptor 5 [Source:VGNC Symbol;Acc:VGNC:92555]	protein_coding	FALSE	112.173	greenyellow	0.879057	1.60878e-09	-0.617147	0.000605726	0.330253	0.0214178	-0.828357	-1.90581	0.519054	-0.823382	-1.64743	-0.481058	-0.00917272	-0.218783
PC	pyruvate carboxylase [Source:VGNC Symbol;Acc:VGNC:100318]	protein_coding	FALSE	137.032	greenyellow	-0.863972	6.42198e-09	0.710555	3.28243e-05	0.327751	0.0989815	1.43332	1.72467	0.030216	0.905549	1.39433	0.09667	0.464022	0.270732
IFFO1	intermediate filament family orphan 1 [Source:VGNC Symbol;Acc:VGNC:89030]	protein_coding	FALSE	464.585	greenyellow	0.88135	1.28293e-09	-0.666711	0.000146188	0.324171	0.0116636	-0.467786	-0.630777	0.19932	-0.490972	-0.654542	-0.183325	0.0236917	0.0241649
RIOK3	RIO kinase 3 [Source:VGNC Symbol;Acc:VGNC:92316]	protein_coding	FALSE	2753.62	greenyellow	0.850061	2.00423e-08	-0.668821	0.000136808	0.323316	-0.0456615	-0.284745	-0.496616	-0.0615198	-0.30616	-0.625672	0.0147997	0.0214653	0.128262
CROT	carnitine O-octanoyltransferase [Source:VGNC Symbol;Acc:VGNC:87002]	protein_coding	FALSE	384.801	greenyellow	0.892326	4.05425e-10	-0.548618	0.0030454	0.322577	-0.0355002	-0.668425	-1.01802	0.337787	-0.673364	-0.589405	-0.380898	0.00515716	-0.407649
EML3	EMAP like 3 [Source:VGNC Symbol;Acc:VGNC:87684]	protein_coding	FALSE	746.962	greenyellow	-0.855731	1.27845e-08	0.736204	1.20164e-05	0.321591	0.121176	0.750169	0.803331	-0.0542281	0.686276	0.759001	0.182854	0.060791	0.0412434
ZFR	zinc finger RNA binding protein [Source:VGNC Symbol;Acc:VGNC:95154]	protein_coding	FALSE	2339.32	greenyellow	-0.893806	3.43833e-10	0.746535	7.75834e-06	0.32005	0.0992952	0.5523	0.120811	-0.0252204	0.446499	0.072272	0.126291	0.104349	0.0477787
ENSSSCG00000050063		lncRNA	FALSE	167.213	greenyellow	0.888188	6.34688e-10	-0.767127	3.04055e-06	0.317403	-0.288682	-0.862953	-0.953312	-0.102333	-0.680648	-1.11697	-0.207288	-0.165751	0.13238
LOC100623656		protein_coding	FALSE	218.434	greenyellow	0.885236	8.64692e-10	-0.683713	8.43931e-05	0.316332	-0.0208115	-1.0253	-2.87241	-0.332372	-1.39783	-2.64149	0.275953	0.332841	-0.216927
LOC100623441		protein_coding	FALSE	218.434	greenyellow	0.885236	8.64692e-10	-0.683713	8.43931e-05	0.316332	-0.0208115	-1.0253	-2.87241	-0.332372	-1.39783	-2.64149	0.275953	0.332841	-0.216927
TCN1	transcobalamin 1 [Source:VGNC Symbol;Acc:VGNC:93829]	protein_coding	FALSE	1882.73	greenyellow	0.857351	1.12038e-08	-0.550545	0.00292363	0.313746	-0.303327	-1.11817	-2.08303	0.537045	-0.619787	-2.2804	-0.85375	-0.494707	0.194305
CYB561A3	cytochrome b561 family member A3 [Source:VGNC Symbol;Acc:VGNC:87120]	protein_coding	FALSE	330.419	greenyellow	0.822789	1.38447e-07	-0.411779	0.0328318	0.308168	-0.112988	-0.681933	-1.14053	0.480286	-0.0806138	-0.564462	-0.617668	-0.59934	-0.552035
GLIPR2	GLI pathosis related 2 [Source:VGNC Symbol;Acc:VGNC:98023]	protein_coding	FALSE	499.984	greenyellow	0.853571	1.52062e-08	-0.648023	0.000257309	0.307878	-0.178083	-1.076	-0.505747	0.17936	-0.916826	-0.597186	-0.363184	-0.155415	0.0900511
UHRF1BP1L	UHRF1 binding protein 1 like [Source:VGNC Symbol;Acc:VGNC:94691]	protein_coding	FALSE	1663.97	greenyellow	0.867938	4.53711e-09	-0.537861	0.00380778	0.307843	-0.0739409	-0.578013	-1.03052	0.19075	-0.0255634	-0.854445	-0.267716	-0.551239	-0.172212
GBF1	golgi brefeldin A resistant guanine nucleotide exchange factor 1 [Source:VGNC Symbol;Acc:VGNC:88375]	protein_coding	FALSE	1459.19	greenyellow	-0.833085	6.95146e-08	0.664552	0.000156362	0.305229	0.0914034	0.65078	0.207214	0.0200047	0.413943	0.0993702	0.0743518	0.234212	0.105912
LXN	latexin [Source:VGNC Symbol;Acc:VGNC:89899]	protein_coding	FALSE	457.092	greenyellow	0.897651	2.21554e-10	-0.687478	7.43637e-05	0.299036	-0.174815	-0.491794	-0.622792	0.103433	-0.443709	-0.479974	-0.284779	-0.0452768	-0.135335
PPP4C	protein phosphatase 4 catalytic subunit [Source:VGNC Symbol;Acc:VGNC:91755]	protein_coding	FALSE	1139.1	greenyellow	-0.883631	1.01941e-09	0.811673	2.77747e-07	0.29814	0.114721	0.575027	0.412382	0.127357	0.351867	0.248361	-0.00560216	0.219582	0.160308
NFAT5	nuclear factor of activated T cells 5 [Source:VGNC Symbol;Acc:VGNC:90708]	protein_coding	TRUE	1187.96	greenyellow	-0.867063	4.90297e-09	0.788747	1.02158e-06	0.297851	0.280614	0.940642	0.313242	0.130586	0.813575	0.314621	0.146209	0.123023	-0.00288091
SEC11A	SEC11 homolog A, signal peptidase complex subunit [Source:HGNC Symbol;Acc:HGNC:17718]	protein_coding	FALSE	785.635	greenyellow	0.83764	5.04918e-08	-0.62815	0.000451117	0.297376	-0.182105	-0.738081	-0.461233	-0.0278592	-0.577618	-0.443773	-0.163256	-0.155527	-0.0154268
DYNLL2	dynein light chain LC8-type 2 [Source:VGNC Symbol;Acc:VGNC:87501]	protein_coding	FALSE	1544.67	greenyellow	0.84909	2.16068e-08	-0.681475	9.0909e-05	0.291833	-0.11392	-0.948734	-0.645647	0.0723297	-0.716477	-0.843928	-0.185463	-0.227177	0.193007
APOBEC3B	apolipoprotein B mRNA editing enzyme catalytic subunit 3B [Source:NCBI gene (formerly Entrezgene);Acc:100037939]	protein_coding	FALSE	597.924	greenyellow	0.824101	1.27125e-07	-0.510297	0.00653789	0.285601	-0.20383	-0.695752	-0.63481	0.0318323	-0.556786	-0.222149	-0.247111	-0.134944	-0.405885
RAB14	RAB14, member RAS onco family [Source:VGNC Symbol;Acc:VGNC:98238]	protein_coding	FALSE	305.907	greenyellow	0.885853	8.11199e-10	-0.621858	0.000534638	0.284247	-0.0215122	-0.563161	-0.962875	0.0853389	-0.32959	-0.754606	-0.119361	-0.220282	-0.186849
SUMF1	sulfatase modifying factor 1 [Source:VGNC Symbol;Acc:VGNC:93617]	protein_coding	FALSE	1038.54	greenyellow	0.809403	3.18417e-07	-0.46668	0.0141307	0.281472	-0.0814912	-0.346407	-0.64838	0.130736	-0.259567	-0.638531	-0.21639	-0.0850437	-0.00900309
FMNL1	formin like 1 [Source:VGNC Symbol;Acc:VGNC:88168]	protein_coding	FALSE	2027.48	greenyellow	-0.852377	1.67173e-08	0.756149	5.06689e-06	0.267596	0.18941	0.41677	0.352771	0.0115077	0.24514	0.256832	0.180918	0.170078	0.0944047
TMED9	transmembrane p24 trafficking protein 9 [Source:VGNC Symbol;Acc:VGNC:100875]	protein_coding	FALSE	977.45	greenyellow	0.811696	2.77361e-07	-0.662584	0.000166181	0.266933	-0.27693	-1.1398	-0.431581	-0.229297	-0.967303	-0.367911	-0.0538332	-0.169202	-0.060989
MFHAS1	malignant fibrous histiocytoma amplified sequence 1 [Source:HGNC Symbol;Acc:HGNC:16982]	protein_coding	FALSE	403.15	greenyellow	0.849296	2.12661e-08	-0.792427	8.37961e-07	0.265265	-0.211433	-0.552442	-0.536131	-0.0761163	-0.700911	-0.7916	-0.151465	0.144261	0.246818
ARAP1	ArfGAP with RhoGAP domain, ankyrin repeat and PH domain 1 [Source:VGNC Symbol;Acc:VGNC:85439]	protein_coding	FALSE	4262.77	greenyellow	-0.886537	7.55314e-10	0.80711	3.64865e-07	0.264571	0.107753	0.508908	0.305606	0.129151	0.318248	0.0474908	-0.0191273	0.188948	0.25502
SH2B2	SH2B adaptor protein 2 [Source:VGNC Symbol;Acc:VGNC:92806]	protein_coding	FALSE	146.406	greenyellow	-0.867232	4.83013e-09	0.676794	0.000105987	0.264295	0.0889102	0.701809	1.30481	-0.101761	0.429799	0.889831	0.225346	0.244967	0.341497
TMBIM6	transmembrane BAX inhibitor motif containing 6 [Source:VGNC Symbol;Acc:VGNC:98374]	protein_coding	FALSE	9625.06	greenyellow	0.804079	4.35643e-07	-0.787036	1.11871e-06	0.261017	-0.273583	-0.626843	-0.405832	-0.141776	-0.629222	-0.615299	-0.130801	0.00242527	0.208812
C1orf131	chromosome 14 C1orf131 homolog [Source:VGNC Symbol;Acc:VGNC:85946]	protein_coding	FALSE	306.068	greenyellow	-0.866669	5.07651e-09	0.669235	0.000135034	0.258866	0.0684366	0.813131	0.577628	-0.0647028	0.430869	0.197065	0.147865	0.366492	0.36471
TMEM35B	transmembrane protein 35B [Source:VGNC Symbol;Acc:VGNC:94173]	protein_coding	FALSE	138.263	greenyellow	0.805425	4.02813e-07	-0.364211	0.0618069	0.258764	-0.0973163	-0.568996	-1.08119	0.889319	-0.101902	-0.620411	-1.02701	-0.455745	-0.412185
DDX47	DEAD-box helicase 47 [Source:VGNC Symbol;Acc:VGNC:87224]	protein_coding	FALSE	395.287	greenyellow	-0.842351	3.58982e-08	0.632154	0.000404111	0.257761	0.151099	0.870338	0.833023	-0.188958	0.490561	0.243262	0.363234	0.366057	0.57613
NAA50	N-alpha-acetyltransferase 50, NatE catalytic subunit [Source:NCBI gene (formerly Entrezgene);Acc:100513438]	protein_coding	FALSE	4623.77	greenyellow	-0.793454	7.92324e-07	0.356944	0.0675927	0.254797	0.0837244	0.533373	0.207255	-0.196002	0.263427	-0.0193978	0.279351	0.268172	0.226557
TRMT1	tRNA methyltransferase 1 [Source:VGNC Symbol;Acc:VGNC:94441]	protein_coding	FALSE	173.292	greenyellow	-0.853198	1.56651e-08	0.597816	0.000990909	0.254403	0.0502748	0.693172	0.708034	-0.263454	0.483595	0.348356	0.327571	0.192228	0.331657
EHHADH	enoyl-CoA hydratase and 3-hydroxyacyl CoA dehydrogenase [Source:VGNC Symbol;Acc:VGNC:87600]	protein_coding	FALSE	278.95	greenyellow	0.845647	2.80896e-08	-0.759205	4.40725e-06	0.252685	-0.373472	-0.920222	-0.92485	-0.35354	-1.21013	-1.00121	-0.0371884	0.261283	0.0676342
SEC62	SEC62 homolog, preprotein translocation factor [Source:NCBI gene (formerly Entrezgene);Acc:100125961]	protein_coding	FALSE	2741.75	greenyellow	0.809951	3.08129e-07	-0.772963	2.29162e-06	0.251991	-0.319564	-0.515899	-0.399352	-0.327567	-0.503114	-0.616973	0.00417397	-0.0123245	0.216056
AP2A1	adaptor related protein complex 2 subunit alpha 1 [Source:VGNC Symbol;Acc:VGNC:85383]	protein_coding	FALSE	2084.65	greenyellow	-0.862931	7.0227e-09	0.717156	2.56066e-05	0.249956	0.0703089	0.555832	0.189655	0.07831	0.389461	0.150626	-0.00938694	0.164606	0.0383938
ZSWIM8	zinc finger SWIM-type containing 8 [Source:VGNC Symbol;Acc:VGNC:95337]	protein_coding	FALSE	1185.99	greenyellow	-0.861245	8.10429e-09	0.615427	0.000633669	0.248443	0.108529	0.473827	0.434839	-0.0658916	0.290437	0.310718	0.182849	0.179579	0.120133
DCTN1	dynactin subunit 1 [Source:VGNC Symbol;Acc:VGNC:101486]	protein_coding	FALSE	1387.22	greenyellow	-0.863042	6.95634e-09	0.595299	0.0010541	0.246809	-0.010617	0.402215	0.232592	-0.0505435	0.186851	0.102547	0.0355043	0.213248	0.127891
VCL	vinculin [Source:VGNC Symbol;Acc:VGNC:94812]	protein_coding	FALSE	760.321	greenyellow	-0.832134	7.42259e-08	0.601977	0.000893653	0.245063	-0.0591163	1.02301	1.16792	-0.0825013	0.684489	0.682087	0.0253007	0.328903	0.470419
CD164	CD164 molecule [Source:HGNC Symbol;Acc:HGNC:1632]	protein_coding	FALSE	14818.1	greenyellow	0.788356	1.04309e-06	-0.698563	5.06781e-05	0.243473	-0.184088	-0.786197	-0.874293	0.171686	-0.524809	-1.03717	-0.355155	-0.260807	0.162143
HFE	homeostatic iron regulator [Source:VGNC Symbol;Acc:VGNC:88866]	protein_coding	FALSE	416.278	greenyellow	0.796906	6.54905e-07	-0.359731	0.065326	0.241482	-0.0891508	-0.542593	-0.657417	0.53902	-0.218472	-0.322471	-0.649912	-0.314363	-0.320537
EFNA2	ephrin A2 [Source:VGNC Symbol;Acc:VGNC:87573]	protein_coding	FALSE	177.303	greenyellow	0.857509	1.10594e-08	-0.644376	0.000286073	0.240764	-0.117576	-0.664951	-0.9017	0.287915	-0.793429	-0.586637	-0.450769	0.117896	-0.283506
NOP9	NOP9 nucleolar protein [Source:VGNC Symbol;Acc:VGNC:90822]	protein_coding	FALSE	260.88	greenyellow	-0.878778	1.65329e-09	0.726063	1.81149e-05	0.236294	0.147171	0.818598	0.488565	0.051911	0.677216	0.106965	0.103508	0.131811	0.367754
HELQ	helicase, POLQ like [Source:VGNC Symbol;Acc:VGNC:88839]	protein_coding	FALSE	170.984	greenyellow	-0.855694	1.28227e-08	0.747896	7.31254e-06	0.236071	0.472281	1.17357	0.335532	0.0274153	0.805612	0.299029	0.452016	0.335452	0.0285923
EIF4G1	eukaryotic translation initiation factor 4 gamma 1 [Source:VGNC Symbol;Acc:VGNC:87631]	protein_coding	FALSE	7158.28	greenyellow	-0.805175	4.08726e-07	0.394003	0.0419995	0.234098	0.0651045	0.58166	0.483939	-0.147447	0.225492	-0.0920016	0.213427	0.354885	0.575612
TFRC	transferrin receptor [Source:VGNC Symbol;Acc:VGNC:93925]	protein_coding	FALSE	10363.3	greenyellow	0.805002	4.12873e-07	-0.524615	0.00496482	0.231096	-0.109411	-0.551925	-0.731101	-0.247982	-0.125627	-0.753855	0.139342	-0.425603	0.0227052
ADPGK	ADP dependent glucokinase [Source:VGNC Symbol;Acc:VGNC:85150]	protein_coding	FALSE	922.244	greenyellow	0.849204	2.14183e-08	-0.681272	9.15211e-05	0.231	0.0120012	-0.221298	-0.485033	-0.0336046	-0.228145	-0.612454	0.0454458	0.00726917	0.125533
KLF8	Kruppel like factor 8 [Source:VGNC Symbol;Acc:VGNC:89500]	protein_coding	TRUE	323.116	greenyellow	0.839246	4.50023e-08	-0.745149	8.23704e-06	0.228804	-0.0894968	-1.05368	-0.71681	-0.0730723	-1.41867	-0.962855	-0.025139	0.33849	0.231288
METRNL	meteorin like, glial cell differentiation regulator [Source:VGNC Symbol;Acc:VGNC:90153]	protein_coding	FALSE	526.32	greenyellow	0.866427	5.18563e-09	-0.73329	1.35459e-05	0.228028	-0.119365	-0.828365	-0.583265	0.0143851	-0.9236	-0.620618	-0.149624	0.0869551	0.0370032
RPN1	ribophorin I [Source:VGNC Symbol;Acc:VGNC:92430]	protein_coding	FALSE	3075.93	greenyellow	0.820878	1.56577e-07	-0.782311	1.43153e-06	0.226729	-0.227485	-0.460711	-0.295709	-0.146506	-0.507967	-0.568693	-0.0842904	0.0470837	0.271823
RANBP1	RAN binding protein 1 [Source:VGNC Symbol;Acc:VGNC:92076]	protein_coding	FALSE	766.698	greenyellow	-0.814207	2.37955e-07	0.701323	4.59424e-05	0.222811	0.123485	0.468485	0.714355	0.067586	0.386529	0.363648	0.0662557	0.0794917	0.343743
ENSSSCG00000022820		protein_coding	FALSE	1138.88	greenyellow	0.795642	7.02494e-07	-0.632147	0.000404194	0.220389	-0.226214	-0.726795	-0.328686	0.0164092	-0.66265	-0.33668	-0.24905	-0.0626244	0.00896004
USPL1	ubiquitin specific peptidase like 1 [Source:VGNC Symbol;Acc:VGNC:94779]	protein_coding	FALSE	392.897	greenyellow	-0.866678	5.07259e-09	0.782922	1.38705e-06	0.219134	0.268761	0.828495	0.548768	0.0724498	0.41553	0.445896	0.208315	0.395868	0.0932556
MARK2	microtubule affinity regulating kinase 2 [Source:VGNC Symbol;Acc:VGNC:98118]	protein_coding	FALSE	773.705	greenyellow	-0.797569	6.31112e-07	0.503747	0.00738671	0.214892	0.131275	0.539512	0.13187	-0.0250498	0.289201	-0.0311364	0.162495	0.245957	0.163284
HMG20B	high mobility group 20B [Source:VGNC Symbol;Acc:VGNC:88901]	protein_coding	TRUE	1110.92	greenyellow	0.865546	5.60226e-09	-0.665193	0.000153279	0.208555	-0.00736758	0.0347031	-0.475918	-0.00178562	-0.0421683	-0.373874	-0.00965646	0.0758986	-0.0994439
SUMO1	small ubiquitin like modifier 1 [Source:NCBI gene (formerly Entrezgene);Acc:100127139]	protein_coding	FALSE	1479.35	greenyellow	0.77371	2.2089e-06	-0.715568	2.71996e-05	0.205376	-0.133928	-0.623532	-0.383873	-0.126133	-0.673844	-0.547682	-0.0101971	0.0496241	0.162276
ABCC1	ATP binding cassette subfamily C member 1 [Source:VGNC Symbol;Acc:VGNC:84952]	protein_coding	FALSE	1599.81	greenyellow	-0.78273	1.40089e-06	0.448322	0.019009	0.205107	0.273358	0.838837	0.462041	-0.193645	0.665273	0.214063	0.463168	0.169976	0.243061
LOC110258709		protein_coding	FALSE	370.611	greenyellow	0.797498	6.33626e-07	-0.359811	0.0652623	0.202788	0.0253981	-0.176662	-1.05827	0.489317	0.0226232	-0.663266	-0.459418	-0.194091	-0.373645
UNC50	unc-50 inner nuclear membrane RNA binding protein [Source:VGNC Symbol;Acc:VGNC:94706]	protein_coding	FALSE	366.676	greenyellow	0.799606	5.62794e-07	-0.566695	0.00205677	0.200902	-0.0933558	-0.821841	-0.387285	0.149747	-0.668662	-0.537841	-0.256652	-0.146338	0.147017
CDK11B		protein_coding	FALSE	713.131	greenyellow	-0.826797	1.06446e-07	0.686858	7.59398e-05	0.200024	0.10589	0.618412	0.122593	0.045773	0.453596	0.161919	0.0697314	0.159942	-0.038302
PPP4R1	protein phosphatase 4 regulatory subunit 1 [Source:VGNC Symbol;Acc:VGNC:98540]	protein_coding	FALSE	1203.1	greenyellow	-0.800646	5.30563e-07	0.593897	0.00109078	0.195148	0.193888	0.508588	0.166498	0.049955	0.256375	0.112004	0.147335	0.249505	0.0534821
SOWAHD	sosondowah ankyrin repeat domain family member D [Source:VGNC Symbol;Acc:VGNC:93349]	protein_coding	FALSE	61.7017	greenyellow	0.861819	7.71997e-09	-0.568292	0.00198455	0.192777	-0.172791	-0.747678	-0.884833	0.378507	-0.80071	-0.610165	-0.693367	0.0377396	-0.215022
PNP	purine nucleoside phosphorylase [Source:VGNC Symbol;Acc:VGNC:91605]	protein_coding	FALSE	550.434	greenyellow	-0.800503	5.34911e-07	0.507927	0.00683492	0.190517	0.0891547	1.0121	1.52691	-0.19822	0.846821	0.622866	0.294994	0.157857	0.88305
NXT2	nuclear transport factor 2 like export factor 2 [Source:VGNC Symbol;Acc:VGNC:91001]	protein_coding	FALSE	702.553	greenyellow	-0.782831	1.39361e-06	0.347963	0.0753102	0.190161	0.0066845	0.50821	0.716767	-0.302831	0.249749	0.327249	0.30804	0.253963	0.38165
DCAF4		protein_coding	FALSE	123.793	greenyellow	0.852091	1.7099e-08	-0.604063	0.000848107	0.189923	-0.103016	-0.739148	-0.947936	-0.169189	-0.227033	-0.621886	0.0331187	-0.495097	-0.280141
ENSSSCG00000050251		lncRNA	FALSE	836.496	greenyellow	0.817676	1.9182e-07	-0.634051	0.000383387	0.189647	-0.0575292	-0.183227	-0.566916	-0.106243	-0.178035	-0.515341	0.0384254	-0.00464013	-0.0495736
RBM42	RNA binding motif protein 42 [Source:VGNC Symbol;Acc:VGNC:92156]	protein_coding	FALSE	1157.41	greenyellow	-0.816603	2.0514e-07	0.631447	0.00041209	0.186992	0.043017	0.540831	0.701176	-0.0125382	0.162357	0.457221	0.0582366	0.374574	0.238267
EXOSC10	exosome component 10 [Source:VGNC Symbol;Acc:VGNC:87837]	protein_coding	FALSE	532.856	greenyellow	-0.769347	2.73307e-06	0.660402	0.000177694	0.183645	0.168307	0.653662	0.36227	-0.14823	0.483928	0.0939582	0.332286	0.163698	0.260324
ARPC1B	actin related protein 2/3 complex subunit 1B [Source:VGNC Symbol;Acc:VGNC:85537]	protein_coding	FALSE	7379.83	greenyellow	0.778095	1.77491e-06	-0.645639	0.000275813	0.181372	-0.107658	-0.27578	-0.224043	0.0589509	-0.372837	-0.436832	-0.171513	0.0967472	0.212127
GPATCH11	G-patch domain containing 11 [Source:VGNC Symbol;Acc:VGNC:88574]	protein_coding	FALSE	204.902	greenyellow	-0.829746	8.73485e-08	0.574945	0.00170665	0.179807	0.0156873	0.71924	0.553291	-0.231336	0.405429	0.191778	0.254407	0.295339	0.340823
CCAR1	cell division cycle and apoptosis regulator 1 [Source:VGNC Symbol;Acc:VGNC:86238]	protein_coding	FALSE	1853.55	greenyellow	-0.848802	2.2092e-08	0.65726	0.000195506	0.178109	0.0950519	0.536498	0.160744	-0.103524	0.525755	0.0684296	0.201337	0.0102274	0.090543
MFSD8	major facilitator superfamily domain containing 8 [Source:VGNC Symbol;Acc:VGNC:90193]	protein_coding	FALSE	182.907	greenyellow	0.827009	1.04955e-07	-0.61544	0.000633458	0.174867	-0.0100775	-0.342637	-0.496608	0.00118026	-0.392884	-0.48086	-0.0177152	0.0504453	-0.0105502
PDE8A	phosphodiesterase 8A [Source:VGNC Symbol;Acc:VGNC:91263]	protein_coding	FALSE	1660.7	greenyellow	-0.783882	1.31975e-06	0.706327	3.83475e-05	0.172152	0.182087	0.640358	0.442905	0.0467351	0.374964	-0.0217919	0.13519	0.262344	0.463955
PEX11A	peroxisomal biosis factor 11 alpha [Source:VGNC Symbol;Acc:VGNC:91321]	protein_coding	FALSE	249.365	greenyellow	0.759	4.44896e-06	-0.639834	0.000325825	0.169925	-0.194063	-0.903133	-0.449128	-0.239331	-0.730585	-0.559724	0.0193816	-0.162272	0.107225
SH3BP1		protein_coding	FALSE	538.97	greenyellow	-0.828503	9.49847e-08	0.584999	0.00135047	0.167281	0.169329	0.632624	0.812504	-0.190054	0.20099	0.639473	0.370815	0.423176	0.162482
RNFT1	ring finger protein, transmembrane 1 [Source:HGNC Symbol;Acc:HGNC:30206]	protein_coding	FALSE	616.511	greenyellow	-0.762897	3.71366e-06	0.624971	0.000491763	0.164765	0.0912226	0.666354	0.619315	-0.0834014	0.477254	0.0119084	0.176048	0.183763	0.604816
ZDHHC24	zinc finger DHHC-type containing 24 [Source:VGNC Symbol;Acc:VGNC:100885]	protein_coding	FALSE	224.674	greenyellow	0.755491	5.21986e-06	-0.39846	0.0395302	0.164182	-0.168624	-0.420932	-0.519935	0.139895	-0.147461	-0.279551	-0.337694	-0.264095	-0.226594
FNTA	farnesyltransferase, CAAX box, alpha [Source:HGNC Symbol;Acc:HGNC:3782]	protein_coding	FALSE	852.333	greenyellow	0.800286	5.41536e-07	-0.56659	0.00206159	0.162523	0.00206169	-0.243534	-0.348205	-0.0144137	-0.15598	-0.409608	0.0161043	-0.0856351	0.0614918
PEX12	peroxisomal biosis factor 12 [Source:VGNC Symbol;Acc:VGNC:91323]	protein_coding	FALSE	111.7	greenyellow	0.761944	3.88246e-06	-0.685406	7.97448e-05	0.155277	-0.0516897	-0.900374	-1.40783	-0.0535615	-0.497734	-1.05642	-0.0153447	-0.371519	-0.282147
TRIM36	tripartite motif containing 36 [Source:VGNC Symbol;Acc:VGNC:94409]	protein_coding	FALSE	606.826	greenyellow	-0.808664	3.32755e-07	0.542483	0.00346233	0.154272	0.203844	0.534684	0.389479	-0.0454421	0.350123	0.0184978	0.260418	0.179698	0.365825
IKBKB	inhibitor of nuclear factor kappa B kinase subunit beta [Source:NCBI gene (formerly Entrezgene);Acc:100101471]	protein_coding	FALSE	1807.92	greenyellow	-0.801653	5.00959e-07	0.66309	0.000163603	0.153452	0.181259	0.859243	0.173648	0.0945463	0.595412	-0.15596	0.0900311	0.260777	0.328969
MAP3K5	mitogen-activated protein kinase kinase kinase 5 [Source:VGNC Symbol;Acc:VGNC:89985]	protein_coding	FALSE	627.172	greenyellow	-0.79062	9.24057e-07	0.510468	0.00651682	0.152093	0.401343	0.92715	0.412051	-0.15231	0.710575	0.058915	0.559028	0.208281	0.344497
SHKBP1	SH3KBP1 binding protein 1 [Source:VGNC Symbol;Acc:VGNC:92853]	protein_coding	FALSE	454.459	greenyellow	-0.811482	2.80993e-07	0.536921	0.00388154	0.15154	0.154179	0.559894	0.960484	-0.129719	0.0786966	0.666952	0.30159	0.474828	0.276121
GIN1	gypsy retrotransposon integrase 1 [Source:VGNC Symbol;Acc:VGNC:88449]	protein_coding	FALSE	281.703	greenyellow	0.851768	1.75393e-08	-0.62744	0.000459927	0.150761	-0.0579719	-0.231656	-0.769418	0.088764	-0.108276	-0.883029	-0.160701	-0.11675	0.102796
RAP2B	RAP2B, member of RAS onco family [Source:VGNC Symbol;Acc:VGNC:92089]	protein_coding	FALSE	417.565	greenyellow	0.842769	3.48082e-08	-0.644829	0.000282353	0.148155	-0.0660833	-0.00708443	-0.68973	-0.0440094	-0.0115654	-0.700947	-0.0322755	0.00439334	0.0119258
NUP188	nucleoporin 188 [Source:VGNC Symbol;Acc:VGNC:98165]	protein_coding	FALSE	802.458	greenyellow	-0.754432	5.47502e-06	0.307096	0.119201	0.146472	0.0395162	0.553767	0.454939	-0.288536	0.195508	0.0853698	0.330652	0.354098	0.364228
FNBP4	formin binding protein 4 [Source:VGNC Symbol;Acc:VGNC:88180]	protein_coding	FALSE	2494.57	greenyellow	-0.785883	1.18877e-06	0.67785	0.000102405	0.146356	0.111881	0.483198	0.0675756	0.0918611	0.366609	0.0698219	0.0233513	0.115345	-0.00240008
RPUSD3	RNA pseudouridine synthase D3 [Source:VGNC Symbol;Acc:VGNC:92452]	protein_coding	FALSE	195.559	greenyellow	0.767856	2.93631e-06	-0.661048	0.000174214	0.139134	-0.18611	-0.646865	-0.576304	0.169737	-0.467836	-0.694903	-0.388219	-0.168191	0.1123
FCGR2B	Fc fragment of IgG, low affinity IIb, receptor (CD32) [Source:NCBI gene (formerly Entrezgene);Acc:613131]	protein_coding	FALSE	2337.02	greenyellow	0.727403	1.71765e-05	-0.695562	5.63153e-05	0.13909	-0.112748	-0.456003	-0.253736	-0.186881	-0.449685	-0.429591	0.0686471	-0.00578663	0.174347
LOC110260307	Fc fragment of IgG, low affinity IIb, receptor (CD32) [Source:NCBI gene (formerly Entrezgene);Acc:613131]	protein_coding	FALSE	2337.02	greenyellow	0.727403	1.71765e-05	-0.695562	5.63153e-05	0.13909	-0.112748	-0.456003	-0.253736	-0.186881	-0.449685	-0.429591	0.0686471	-0.00578663	0.174347
APEX1	apurinic/apyrimidinic endodeoxyribonuclease 1 [Source:NCBI gene (formerly Entrezgene);Acc:100154728]	protein_coding	FALSE	498.361	greenyellow	-0.759228	4.40247e-06	0.446876	0.0194459	0.137652	0.0628849	0.622107	0.930283	-0.136133	0.261834	0.335244	0.205888	0.351531	0.581662
CLCN6	chloride voltage-gated channel 6 [Source:VGNC Symbol;Acc:VGNC:86729]	protein_coding	FALSE	465.662	greenyellow	0.803759	4.4379e-07	-0.701777	4.52026e-05	0.13539	-0.00632349	-0.156179	-0.888204	0.0439365	-0.289017	-1.01925	-0.0526224	0.12944	0.119123
SRSF1	serine and arginine rich splicing factor 1 [Source:VGNC Symbol;Acc:VGNC:99084]	protein_coding	FALSE	2703.3	greenyellow	-0.765578	3.27311e-06	0.565845	0.00209612	0.134796	0.0267391	0.395503	0.307174	-0.0664715	0.329441	0.153872	0.0930365	0.0652898	0.151959
ENSSSCG00000001458		protein_coding	FALSE	58.9623	greenyellow	0.80287	4.6716e-07	-0.702231	4.44723e-05	0.134481	-0.107101	-1.72282	-2.09682	-0.0660029	-1.20646	-1.47065	-0.151191	-0.298254	-0.342614
PCBP4	poly(rC) binding protein 4 [Source:HGNC Symbol;Acc:HGNC:8652]	protein_coding	FALSE	268.929	greenyellow	0.806888	3.69668e-07	-0.487792	0.00984968	0.131715	-0.0710744	-0.276588	-0.590018	0.105164	-0.194088	-0.433737	-0.189143	-0.0762447	-0.141476
DDX3X	DEAD-box helicase 3 X-linked [Source:NCBI gene (formerly Entrezgene);Acc:100515940]	protein_coding	FALSE	8520.48	greenyellow	-0.774374	2.13754e-06	0.535391	0.00400413	0.127675	0.0545852	0.607992	0.0738565	-0.22222	0.300356	0.119228	0.273834	0.30655	-0.0449014
SPECC1L		protein_coding	FALSE	1906.54	greenyellow	0.783686	1.33328e-06	-0.591539	0.00115498	0.120885	0.0990506	0.0311017	-0.745892	0.0946043	-0.296108	-0.632223	0.00669163	0.326045	-0.111798
HECA	hdc homolog, cell cycle regulator [Source:VGNC Symbol;Acc:VGNC:88831]	protein_coding	FALSE	1851.93	greenyellow	0.779114	1.68575e-06	-0.618683	0.000581692	0.118676	-0.0209213	-0.540845	-0.379835	-0.113071	-0.593894	-0.147324	0.0931071	0.0527466	-0.230443
POLR1A	RNA polymerase I subunit A [Source:VGNC Symbol;Acc:VGNC:91642]	protein_coding	FALSE	746.73	greenyellow	-0.755738	5.16189e-06	0.360738	0.064522	0.116596	0.128709	0.53483	0.304312	-0.227256	0.224307	0.0904024	0.36562	0.305527	0.208286
NOSIP	nitric oxide synthase interacting protein [Source:VGNC Symbol;Acc:VGNC:90824]	protein_coding	FALSE	330.032	greenyellow	-0.799082	5.79712e-07	0.611379	0.000703884	0.112825	0.155321	0.483646	0.731435	-0.122913	0.194295	0.531061	0.298829	0.278816	0.185356
CHD8	chromodomain helicase DNA binding protein 8 [Source:VGNC Symbol;Acc:VGNC:86634]	protein_coding	FALSE	2090.45	greenyellow	-0.804118	4.34658e-07	0.771797	2.42646e-06	0.111718	0.192065	0.566454	0.0776532	0.126187	0.396748	-0.0952355	0.0682778	0.168015	0.173321
INPPL1	inositol polyphosphate phosphatase like 1 [Source:VGNC Symbol;Acc:VGNC:89148]	protein_coding	FALSE	1368.28	greenyellow	-0.809345	3.19515e-07	0.500467	0.00784548	0.106889	0.113403	0.45664	0.260845	-0.0843636	0.101698	0.0822017	0.202469	0.35097	0.174179
SIPA1	signal-induced proliferation-associated 1 [Source:VGNC Symbol;Acc:VGNC:92881]	protein_coding	FALSE	1389.09	greenyellow	-0.786225	1.16756e-06	0.670112	0.000131338	0.106439	0.124163	0.42002	0.287979	0.0846778	0.275594	0.244858	0.0506475	0.141679	0.0412798
PRCC	proline rich mitotic checkpoint control factor [Source:VGNC Symbol;Acc:VGNC:96758]	protein_coding	FALSE	546.49	greenyellow	-0.736371	1.19334e-05	0.435796	0.0230716	0.103531	0.257961	0.532178	0.262543	-0.0408849	0.0491669	0.0676981	0.309702	0.478378	0.188195
GLS	glutaminase [Source:VGNC Symbol;Acc:VGNC:96325]	protein_coding	FALSE	2492.36	greenyellow	-0.81979	1.67835e-07	0.702126	4.4641e-05	0.1026	0.240497	0.490335	0.126782	-0.0147339	0.350181	0.121124	0.259414	0.137458	0.0057314
SIN3A	SIN3 transcription regulator family member A [Source:VGNC Symbol;Acc:VGNC:92879]	protein_coding	FALSE	773.283	greenyellow	-0.832017	7.48248e-08	0.770406	2.59646e-06	0.101701	0.241514	0.560362	0.163462	0.0905575	0.315102	0.0691305	0.161938	0.238849	0.0911575
EPAS1	endothelial PAS domain protein 1 [Source:VGNC Symbol;Acc:VGNC:87721]	protein_coding	TRUE	6064.32	greenyellow	0.793051	8.09959e-07	-0.598287	0.00097946	0.0976782	-0.0123181	-0.0849472	-0.424914	0.0501267	-0.00212733	-0.681528	-0.0626299	-0.0824193	0.25562
TMEM134	transmembrane protein 134 [Source:VGNC Symbol;Acc:VGNC:94084]	protein_coding	FALSE	123.637	greenyellow	0.787522	1.09032e-06	-0.624912	0.000492549	0.0973286	-0.0971487	-0.516055	-0.396247	0.0657932	-0.680856	-0.462811	-0.195804	0.15209	0.0661549
SREBF2	sterol regulatory element binding transcription factor 2 [Source:VGNC Symbol;Acc:VGNC:93450]	protein_coding	TRUE	1481.41	greenyellow	-0.749715	6.75271e-06	0.58136	0.00147115	0.0973212	0.172984	0.470306	0.631958	0.234176	0.126076	0.125361	-0.0509078	0.341632	0.503292
MLF2	myeloid leukemia factor 2 [Source:VGNC Symbol;Acc:VGNC:103302]	protein_coding	FALSE	1880.21	greenyellow	-0.738598	1.08771e-05	0.601743	0.000898897	0.0945999	0.0750416	0.324222	0.301223	0.0827772	0.223222	0.322161	-0.00562191	0.0996919	-0.0213845
KIF5B	kinesin family member 5B [Source:VGNC Symbol;Acc:VGNC:96393]	protein_coding	FALSE	3089.83	greenyellow	-0.708369	3.55844e-05	0.687411	7.45335e-05	0.0934514	0.0803931	0.429024	0.171711	-0.0163182	0.367692	0.0418554	0.0996207	0.0603237	0.127589
TMEM97	transmembrane protein 97 [Source:VGNC Symbol;Acc:VGNC:94220]	protein_coding	FALSE	592.904	greenyellow	0.703705	4.21753e-05	-0.567751	0.00200875	0.0908984	-0.0257687	-0.439761	-0.594342	0.23629	-0.357189	-0.661297	-0.274421	-0.0792174	0.0656385
ZSWIM6	zinc finger SWIM-type containing 6 [Source:VGNC Symbol;Acc:VGNC:95335]	protein_coding	FALSE	882.644	greenyellow	-0.748581	7.09689e-06	0.697686	5.22721e-05	0.0893115	0.259662	0.468309	0.179916	0.138723	0.520868	0.180064	0.121573	-0.051957	-0.000595225
EFTUD2	elongation factor Tu GTP binding domain containing 2 [Source:VGNC Symbol;Acc:VGNC:87582]	protein_coding	FALSE	1528.6	greenyellow	-0.735465	1.23887e-05	0.409305	0.0340018	0.0891681	-0.0478281	0.328058	0.227933	-0.112678	0.225735	0.140353	0.0616295	0.100908	0.086085
RAE1	ribonucleic acid export 1 [Source:VGNC Symbol;Acc:VGNC:96528]	protein_coding	FALSE	577.435	greenyellow	-0.735441	1.24008e-05	0.752208	6.04769e-06	0.0828469	0.175281	0.483752	0.256303	0.0557231	0.366966	0.0286906	0.124732	0.113134	0.222867
ENSSSCG00000050692		lncRNA	FALSE	756.886	greenyellow	0.764641	3.42135e-06	-0.528739	0.00457634	0.0827322	0.0603666	-0.232734	-1.24777	-0.0451697	0.182548	-0.890813	0.106282	-0.410724	-0.339477
RAP1GDS1	Rap1 GTPase-GDP dissociation stimulator 1 [Source:VGNC Symbol;Acc:VGNC:92087]	protein_coding	FALSE	965.595	greenyellow	-0.726885	1.75338e-05	0.580165	0.00151276	0.0742448	0.0932754	0.399424	0.233091	0.0619262	0.319879	0.131525	0.0353893	0.0773445	0.0987356
CEMIP	cell migration inducing hyaluronidase 1 [Source:VGNC Symbol;Acc:VGNC:86542]	protein_coding	FALSE	161.111	greenyellow	-0.705265	3.98595e-05	0.205127	0.304703	0.0711551	0.268592	3.82014	3.96539	-1.50082	1.19754	1.06582	1.81676	2.56829	2.82217
LOC110257905		protein_coding	FALSE	493.467	greenyellow	0.713663	2.92271e-05	-0.634272	0.000381033	0.0708623	-0.118441	-1.61235	-0.8849	0.0977525	-1.02802	-1.04487	-0.225368	-0.566192	0.146812
ENSSSCG00000042682		lncRNA	FALSE	55.3386	greenyellow	-0.729558	1.57575e-05	0.595606	0.0010462	0.070045	0.244719	1.25089	1.2774	-0.218775	0.523117	0.473081	0.643537	0.630601	0.643099
ADPRH	ADP-ribosylarginine hydrolase [Source:VGNC Symbol;Acc:VGNC:85151]	protein_coding	FALSE	127.792	greenyellow	0.763911	3.54116e-06	-0.536648	0.00390318	0.0659999	0.0904417	-0.62105	-0.961407	0.13276	-0.182021	-0.857109	-0.0101208	-0.418427	-0.0846845
CRAT	carnitine O-acetyltransferase [Source:VGNC Symbol;Acc:VGNC:86976]	protein_coding	FALSE	1023.62	greenyellow	-0.702818	4.35442e-05	0.468055	0.0138115	0.0657369	0.073256	0.347666	0.343368	0.0590672	0.0376907	0.262962	0.0207486	0.305333	0.0768309
ENSSSCG00000007512		protein_coding	FALSE	244.1	greenyellow	0.74613	7.89544e-06	-0.456091	0.0167986	0.0627758	-0.100789	-0.237531	-0.385941	0.0734881	-0.243927	-0.221983	-0.195932	0.00784242	-0.152034
NOC3L	NOC3 like DNA replication regulator [Source:VGNC Symbol;Acc:VGNC:90808]	protein_coding	FALSE	369.814	greenyellow	-0.735075	1.25893e-05	0.550267	0.0029409	0.0595946	0.136907	0.996829	0.547681	-0.160525	0.612315	-0.0681205	0.326523	0.36363	0.614302
TFPT	TCF3 fusion partner [Source:VGNC Symbol;Acc:VGNC:93923]	protein_coding	FALSE	163.916	greenyellow	-0.748869	7.00809e-06	0.561264	0.00231957	0.0512284	0.0642875	0.701186	0.716693	-0.0915099	0.258792	0.335225	0.181968	0.416658	0.34431
AFG3L2		pseudogene	FALSE	908.554	greenyellow	-0.726707	1.76584e-05	0.462856	0.0150504	0.0508517	0.09665	0.483884	0.101926	-0.0315707	0.250623	-0.131249	0.143672	0.229838	0.233498
CYP2D6	cytochrome P450 family 2 subfamily D member 6 [Source:VGNC Symbol;Acc:VGNC:103547]	protein_coding	FALSE	233.298	greenyellow	-0.664412	0.000157044	0.459145	0.0159898	0.0498604	0.059061	0.516431	1.08157	0.175835	0.281274	0.365776	-0.102997	0.219494	0.681955
ADIPOR1	adiponectin receptor 1 [Source:NCBI gene (formerly Entrezgene);Acc:404695]	protein_coding	FALSE	1516.42	greenyellow	-0.729662	1.56912e-05	0.661762	0.000170439	0.0484852	0.196247	0.454799	0.0765612	0.0786765	0.393735	-0.126459	0.128209	0.0595468	0.203045
KLHL12	adiponectin receptor 1 [Source:NCBI gene (formerly Entrezgene);Acc:404695]	protein_coding	FALSE	1516.42	greenyellow	-0.729662	1.56912e-05	0.661762	0.000170439	0.0484852	0.196247	0.454799	0.0765612	0.0786765	0.393735	-0.126459	0.128209	0.0595468	0.203045
ENSSSCG00000018039	nuclear receptor corepressor 1 [Source:VGNC Symbol;Acc:VGNC:99723]	protein_coding	TRUE	1268.77	greenyellow	-0.733896	1.32141e-05	0.505789	0.00711274	0.0462519	0.0865634	0.393745	0.0422156	-0.0556431	0.282464	0.0153476	0.150482	0.108999	0.0267144
PDLIM7	PDZ and LIM domain 7 [Source:VGNC Symbol;Acc:VGNC:91285]	protein_coding	FALSE	1229.74	greenyellow	-0.636986	0.000353144	0.510814	0.00647447	0.0403112	-0.00981483	0.256073	0.539303	0.169815	0.0930661	0.339189	-0.178198	0.160007	0.194616
GJD4		protein_coding	FALSE	51.7887	greenyellow	-0.699433	4.91413e-05	0.412297	0.0325912	0.0381381	0.117891	1.25392	0.651148	-0.0723379	0.337819	0.225435	0.268805	0.84436	0.335838
PCK2	phosphoenolpyruvate carboxykinase 2, mitochondrial [Source:VGNC Symbol;Acc:VGNC:91223]	protein_coding	FALSE	1680.9	greenyellow	0.648461	0.000254031	-0.573167	0.00177742	0.0378268	-0.0654449	-0.0836077	-0.169199	0.0142097	-0.208563	-0.300432	-0.0852082	0.123992	0.130032
TMEM14A	transmembrane protein 14A [Source:VGNC Symbol;Acc:VGNC:94094]	protein_coding	FALSE	82.7685	greenyellow	0.683184	8.5895e-05	-0.472515	0.0128171	0.0336102	-0.043266	-0.856205	-0.281153	0.181999	-0.742366	-0.413999	-0.267676	-0.0973312	0.122153
PTCD2	pentatricopeptide repeat domain 2 [Source:VGNC Symbol;Acc:VGNC:91939]	protein_coding	FALSE	146.643	greenyellow	0.662412	0.000167062	-0.489249	0.00959964	0.030593	0.0190635	-0.487167	-0.28224	0.0815184	-0.484464	-0.547821	-0.0501588	0.000774813	0.249646
ENSSSCG00000031533		protein_coding	FALSE	38.2351	greenyellow	0.743768	8.74031e-06	-0.58857	0.00124045	0.030492	-0.0283988	-0.291088	-1.12945	0.0212339	-0.278138	-1.01942	-0.0749509	-0.00541119	-0.0742703
AQR	aquarius intron-binding spliceosomal factor [Source:VGNC Symbol;Acc:VGNC:85437]	protein_coding	FALSE	1161.23	greenyellow	-0.640167	0.000322755	0.624961	0.000491907	0.0279096	0.277987	0.455099	-0.0422722	0.0739495	0.443725	0.0818899	0.205803	0.0106	-0.125099
ENSSSCG00000031336		protein_coding	FALSE	22.3116	greenyellow	0.701874	4.5045e-05	-0.512069	0.00632288	0.0258405	-0.0255175	-1.6938	-1.16181	0.444507	-0.915787	-1.36144	-0.568074	-0.505892	0.0583462
HSD3B7	hydroxy-delta-5-steroid dehydrogenase, 3 beta- and steroid delta-isomerase 7 [Source:VGNC Symbol;Acc:VGNC:88990]	protein_coding	FALSE	738.408	greenyellow	0.649692	0.000245013	-0.419661	0.0293186	0.0246693	-0.0749554	-0.309238	-0.459818	0.468744	-0.182952	-0.778672	-0.550743	-0.122859	0.311629
RCBTB1	RCC1 and BTB domain containing protein 1 [Source:VGNC Symbol;Acc:VGNC:92173]	protein_coding	FALSE	1260.09	greenyellow	0.642715	0.000300092	-0.608397	0.000759852	0.0219895	0.0572865	0.00821952	-0.376087	-0.0719857	-0.0852274	-0.263556	0.129661	0.0924018	-0.109886
HECTD3	HECT domain E3 ubiquitin protein ligase 3 [Source:VGNC Symbol;Acc:VGNC:97096]	protein_coding	FALSE	588.733	greenyellow	-0.6336	0.000388225	0.487433	0.00991219	0.0217488	0.124513	0.250495	0.26443	0.0257694	0.11857	0.0978337	0.110805	0.128461	0.16075
HS6ST1	heparan sulfate 6-O-sulfotransferase 1 [Source:VGNC Symbol;Acc:VGNC:96362]	protein_coding	FALSE	527.307	greenyellow	0.618531	0.000584039	-0.512406	0.00628265	0.0193601	-0.0396733	-0.141008	-0.737134	-0.586059	0.0181784	-0.425443	0.546692	-0.155741	-0.302152
NUDT19	nudix hydrolase 19 [Source:VGNC Symbol;Acc:VGNC:90961]	protein_coding	FALSE	143.996	greenyellow	0.70703	3.73759e-05	-0.500238	0.00787841	0.0178144	0.042357	-0.578374	-0.562678	0.141253	-0.365498	-0.552233	-0.0827141	-0.191374	-0.00344204
VPS37B	VPS37B subunit of ESCRT-I [Source:VGNC Symbol;Acc:VGNC:94851]	protein_coding	FALSE	439.146	greenyellow	0.622341	0.00052778	-0.225493	0.2581	0.0164248	0.0220156	0.0365518	-0.328668	0.209931	-0.0113832	-0.238135	-0.185907	0.0460842	-0.0840423
ENSSSCG00000046700		protein_coding	FALSE	20.0926	greenyellow	0.691481	6.48712e-05	-0.505872	0.00710171	0.0151944	0.0351413	-0.471306	-1.38324	0.0450696	-0.406099	-0.602427	0.0404645	-0.0495039	-0.441623
SLC39A13	solute carrier family 39 member 13 [Source:VGNC Symbol;Acc:VGNC:93103]	protein_coding	FALSE	356.282	greenyellow	-0.628533	0.000446426	0.616217	0.000620691	0.0123823	0.0474633	0.550395	0.36822	0.242618	0.372362	0.169347	-0.17996	0.165673	0.184279
CRY1	cryptochrome circadian regulator 1 [Source:VGNC Symbol;Acc:VGNC:87011]	protein_coding	FALSE	390.023	greenyellow	-0.601248	0.000910064	0.238352	0.231206	0.00973317	-0.0507375	0.878276	0.175279	-0.38485	0.35013	0.186734	0.323064	0.513584	-0.0121699
LOC100524737		protein_coding	FALSE	139.325	greenyellow	-0.464715	0.0145973	0.315427	0.109007	0.00730625	0.0408168	0.113859	0.622209	0.21521	-0.180393	0.274002	-0.154011	0.280843	0.312243
PPP1R37	protein phosphatase 1 regulatory subunit 37 [Source:VGNC Symbol;Acc:VGNC:91735]	protein_coding	FALSE	490.579	greenyellow	-0.519111	0.00552654	0.284265	0.150709	0.00515756	0.0100199	0.411133	0.0504118	0.071866	0.132743	-0.106757	-0.0573555	0.27165	0.15719
CYRIA	CYFIP related Rac1 interactor A [Source:VGNC Symbol;Acc:VGNC:87131]	protein_coding	FALSE	959.308	greenyellow	-0.40078	0.0382907	0.355809	0.0685326	0.000616807	0.0417657	0.420035	-0.0219082	0.0765957	-0.0217994	0.282165	-0.0294283	0.437909	-0.301898

## Sheet: darkgrey
Gene_SYMBOL	description	gene_biotype	is.TF	baseMean	Module	module membership (MM)	pvalue of MM	gene significance (GS) of "YC-2020_28h" trait	pvalue of GS	intramodular connectivity (kIM)	YC-2020_vs_NC_18h.LFC	YC-2020_vs_NC_28h.LFC	YC-2020_vs_NC_38h.LFC	YC-2020_vs_JXA1_18h.LFC	YC-2020_vs_JXA1_28h.LFC	YC-2020_vs_JXA1_38h.LFC	JXA1_vs_NC_18h.LFC	JXA1_vs_NC_28h.LFC	JXA1_vs_NC_38h.LFC
TMBIM1	transmembrane BAX inhibitor motif containing 1 [Source:VGNC Symbol;Acc:VGNC:96000]	protein_coding	FALSE	5015.46	darkgrey	0.962911	9.7876e-16	-0.537174	0.00386156	1	-0.0451131	-0.18721	-0.459726	-0.219879	-0.51191	-0.770206	0.17908	0.323954	0.309201
ATP6	ATP synthase F0 subunit 6 [Source:NCBI gene (formerly Entrezgene);Acc:808506]	protein_coding	FALSE	50227.1	darkgrey	-0.963101	9.18765e-16	0.525395	0.00488922	0.97265	0.17077	0.724421	0.592585	0.53404	1.52042	1.83675	-0.351012	-0.784483	-1.23114
NAGK	N-acetylglucosamine kinase [Source:VGNC Symbol;Acc:VGNC:90570]	protein_coding	FALSE	3192.61	darkgrey	0.95101	2.97366e-14	-0.46667	0.0141329	0.971648	-0.102646	-0.747536	-1.14072	-0.577743	-1.49969	-1.50195	0.460077	0.749215	0.357415
ENSSSCG00000001341		protein_coding	FALSE	7852.73	darkgrey	0.922687	7.63564e-12	-0.464497	0.0146498	0.949142	-0.180835	-0.445657	-0.83846	-0.513568	-1.25073	-1.43008	0.32913	0.802255	0.585145
ABCG1	ATP binding cassette subfamily G member 1 [Source:VGNC Symbol;Acc:VGNC:97858]	protein_coding	FALSE	456.129	darkgrey	0.923366	6.86398e-12	-0.444773	0.0200955	0.935472	-0.0146918	-1.14241	-2.20433	-0.706291	-2.08842	-2.70208	0.71902	0.92487	0.485031
ARL6IP1	ADP ribosylation factor like GTPase 6 interacting protein 1 [Source:NCBI gene (formerly Entrezgene);Acc:100625874]	protein_coding	FALSE	2573.35	darkgrey	0.976868	2.88741e-18	-0.615648	0.000630017	0.89015	-0.158497	-0.656906	-0.352838	-0.495816	-1.34902	-0.723946	0.326116	0.687275	0.368671
SLA-2	MHC class I antigen 2 [Source:NCBI gene (formerly Entrezgene);Acc:100135031]	protein_coding	FALSE	31960.4	darkgrey	0.930543	2.08883e-12	-0.477632	0.01175	0.883814	-0.241226	-0.456278	-0.7469	-0.426358	-1.16411	-1.50671	0.190158	0.707055	0.758209
FCGR1A	Fc fragment of IgG, high affinity Ia, receptor (CD64) [Source:NCBI gene (formerly Entrezgene);Acc:613130]	protein_coding	FALSE	1881.15	darkgrey	0.933329	1.27148e-12	-0.330137	0.0926074	0.875103	-0.267695	-0.709276	-1.13913	-0.967691	-1.84131	-2.41374	0.694061	1.12632	1.26661
ZC3H7A	zinc finger CCCH-type containing 7A [Source:VGNC Symbol;Acc:VGNC:95099]	protein_coding	FALSE	1906.14	darkgrey	-0.961496	1.55063e-15	0.666105	0.000148982	0.870984	0.147305	0.641477	0.189768	0.393947	1.07428	0.434888	-0.24273	-0.428778	-0.243464
ALDH9A1		protein_coding	FALSE	1498.93	darkgrey	0.93082	1.98982e-12	-0.3597	0.0653512	0.866601	-0.139468	-0.505151	-0.746811	-0.65017	-1.62485	-1.83576	0.500762	1.11329	1.07544
COX3	mitochondrially encoded cytochrome c oxidase III [Source:VGNC Symbol;Acc:VGNC:99792]	protein_coding	FALSE	74646.4	darkgrey	-0.947866	6.36134e-14	0.508498	0.00676241	0.854274	0.147437	0.689912	0.577033	0.371759	1.22821	1.67734	-0.210196	-0.521319	-1.08204
B2M	beta-2-microglobulin [Source:NCBI gene (formerly Entrezgene);Acc:397033]	protein_coding	FALSE	44234.7	darkgrey	0.957401	5.36518e-15	-0.573939	0.00174639	0.844721	-0.370303	-1.08176	-0.939496	-0.434471	-1.52843	-1.57502	0.0617614	0.441836	0.62969
KPNA3	karyopherin subunit alpha 3 [Source:VGNC Symbol;Acc:VGNC:89562]	protein_coding	FALSE	1237.81	darkgrey	0.969342	9.37283e-17	-0.58081	0.00149016	0.831298	-0.0221595	-0.282871	-0.249632	-0.288619	-0.748534	-0.635642	0.261556	0.463171	0.383332
CEPT1	choline/ethanolamine phosphotransferase 1 [Source:VGNC Symbol;Acc:VGNC:86583]	protein_coding	FALSE	940.941	darkgrey	0.942826	1.9615e-13	-0.465849	0.0143265	0.829871	-0.0201585	-0.549348	-0.705769	-0.461459	-1.15304	-1.05668	0.439871	0.597038	0.342104
CD81	CD81 molecule [Source:VGNC Symbol;Acc:VGNC:86431]	protein_coding	FALSE	6214.29	darkgrey	0.928014	3.22095e-12	-0.338903	0.0837621	0.823391	-0.166417	-0.414853	-0.723231	-0.449293	-1.37718	-1.72685	0.283067	0.960861	1.00014
LAPTM4A	lysosomal protein transmembrane 4 alpha [Source:VGNC Symbol;Acc:VGNC:89636]	protein_coding	FALSE	5132.67	darkgrey	0.928307	1.04584e-11	-0.459943	0.000390387	0.815263	0.0365701	0.189329	-0.486264	-0.177473	-0.420677	-1.01982	0.220078	0.610063	0.531848
GM2A	GM2 ganglioside activator [Source:VGNC Symbol;Acc:VGNC:88506]	protein_coding	FALSE	3821.5	darkgrey	0.914084	2.72254e-11	-0.275204	0.164731	0.808161	-0.0810048	-0.145223	-0.732963	-0.587572	-1.14754	-1.62247	0.504834	1.00209	0.88501
TLN1	talin 1 [Source:VGNC Symbol;Acc:VGNC:94020]	protein_coding	FALSE	14380.4	darkgrey	-0.966351	2.95337e-16	0.695737	5.59718e-05	0.808113	0.0953001	0.524615	0.0339915	0.212025	0.560667	0.137871	-0.115676	-0.0359471	-0.103504
APP	amyloid beta protein [Source:NCBI gene (formerly Entrezgene);Acc:397663]	protein_coding	FALSE	9903.78	darkgrey	0.922164	8.2832e-12	-0.290947	0.140931	0.801046	0.00525714	-0.214067	-0.955104	-0.668279	-1.02879	-1.6548	0.683075	0.814314	0.697033
CAPZA2	capping actin protein of muscle Z-line subunit alpha 2 [Source:NCBI gene (formerly Entrezgene);Acc:100037958]	protein_coding	FALSE	2792.73	darkgrey	0.952344	2.12162e-14	-0.58978	0.00120498	0.796963	-0.0867641	-0.289453	-0.395317	-0.14042	-0.614298	-0.737195	0.050943	0.322672	0.338956
MFSD1	major facilitator superfamily domain containing 1 [Source:VGNC Symbol;Acc:VGNC:90182]	protein_coding	FALSE	4300.56	darkgrey	0.881573	1.2546e-09	-0.374609	0.054206	0.787802	-0.0580834	-0.164775	-0.604257	-0.349283	-0.587498	-0.945417	0.288334	0.42166	0.338518
ADAM28	ADAM metallopeptidase domain 28 [Source:VGNC Symbol;Acc:VGNC:85068]	protein_coding	FALSE	1445.1	darkgrey	0.908643	5.69158e-11	-0.352386	0.0714293	0.781741	-0.0378225	-0.165535	-0.585249	-0.305751	-1.07693	-1.4545	0.265627	0.911191	0.861073
CHD7	chromodomain helicase DNA binding protein 7 [Source:VGNC Symbol;Acc:VGNC:86633]	protein_coding	FALSE	1238.35	darkgrey	-0.947448	7.01356e-14	0.779	1.69553e-06	0.775334	0.357792	1.13273	0.198102	0.55733	1.62655	0.643779	-0.196645	-0.482459	-0.441164
COX2	mitochondrially encoded cytochrome c oxidase II [Source:VGNC Symbol;Acc:VGNC:99791]	protein_coding	FALSE	65256.8	darkgrey	-0.928419	3.00847e-12	0.485823	0.0101964	0.774224	0.119513	0.572533	0.563971	0.424424	1.3001	1.62781	-0.292812	-0.714753	-1.04761
MYLIP	myosin regulatory light chain interacting protein [Source:HGNC Symbol;Acc:HGNC:21155]	protein_coding	FALSE	308.498	darkgrey	0.900961	1.49631e-10	-0.53724	0.0038564	0.773585	0.113608	-1.07987	-1.57761	-0.361962	-1.69843	-1.97763	0.487817	0.583385	0.371637
STAG1	stromal antigen 1 [Source:VGNC Symbol;Acc:VGNC:93524]	protein_coding	FALSE	863.951	darkgrey	-0.956996	6.02522e-15	0.596484	0.00102392	0.76504	0.308596	0.713918	0.180755	0.253145	0.930758	0.48794	0.0644292	-0.211528	-0.303437
NFE2L1	nuclear factor, erythroid 2 like 1 [Source:VGNC Symbol;Acc:VGNC:90713]	protein_coding	TRUE	5486.45	darkgrey	0.938301	4.95875e-13	-0.676617	0.000106599	0.760966	0.0166726	-0.125401	-0.21711	-0.0854743	-0.423248	-0.463657	0.0973445	0.297472	0.246135
DOK2	docking protein 2 [Source:VGNC Symbol;Acc:VGNC:87402]	protein_coding	FALSE	1940.55	darkgrey	0.920627	1.04863e-11	-0.583378	0.00140311	0.760109	-0.0566331	-0.197697	-0.309677	-0.206339	-0.572618	-0.620805	0.145851	0.37352	0.309348
LAP3	leucine aminopeptidase 3 [Source:VGNC Symbol;Acc:VGNC:89635]	protein_coding	FALSE	1890	darkgrey	0.898098	2.10271e-10	-0.409004	0.0341461	0.756815	-0.161098	-0.39901	-0.829674	-0.293908	-1.09068	-1.16693	0.130202	0.689719	0.33214
CERS5	ceramide synthase 5 [Source:VGNC Symbol;Acc:VGNC:97926]	protein_coding	FALSE	625.138	darkgrey	0.945858	1.00919e-13	-0.678179	0.000101311	0.756397	-0.0919296	-0.440667	-0.341711	-0.314582	-0.891544	-0.609944	0.216886	0.444762	0.264369
JMJD4	jumonji domain containing 4 [Source:VGNC Symbol;Acc:VGNC:89286]	protein_coding	FALSE	649.232	darkgrey	0.919599	1.22466e-11	-0.555156	0.00264906	0.755975	-0.103366	-0.498276	-0.660776	-0.377321	-1.37212	-1.00616	0.266641	0.865631	0.334612
SLC39A7	solute carrier family 39 member 7 [Source:VGNC Symbol;Acc:VGNC:93108]	protein_coding	FALSE	1143.36	darkgrey	0.952154	2.22726e-14	-0.638484	0.000338534	0.749222	-0.23551	-0.650874	-0.169824	-0.522126	-1.17468	-0.735536	0.276789	0.517007	0.563156
PILRA		protein_coding	FALSE	470.029	darkgrey	0.908891	5.50886e-11	-0.333675	0.0889572	0.740933	-0.11335	-0.543197	-0.930034	-0.247885	-1.56817	-2.04192	0.128894	1.01273	1.08505
ZBTB22	zinc finger and BTB domain containing 22 [Source:HGNC Symbol;Acc:HGNC:13085]	protein_coding	TRUE	2398.14	darkgrey	0.905712	8.30945e-11	-0.477045	0.0118687	0.739777	-0.105587	-0.422177	-0.491734	-0.42063	-1.26834	-1.27138	0.311505	0.842267	0.772377
NIPBL	NIPBL cohesin loading factor [Source:VGNC Symbol;Acc:VGNC:90752]	protein_coding	FALSE	3078.7	darkgrey	-0.944602	1.33511e-13	0.755272	5.27169e-06	0.739136	0.235374	0.719665	0.061062	0.310525	0.84544	0.258995	-0.0831092	-0.124291	-0.196292
AIDA	axin interactor, dorsalization associated [Source:VGNC Symbol;Acc:VGNC:96103]	protein_coding	FALSE	1468.87	darkgrey	0.886136	7.87616e-10	-0.506264	0.00705014	0.735945	-0.0664842	-0.331631	-0.667246	-0.35205	-0.993369	-0.927652	0.279131	0.659286	0.255668
C2	complement C2 [Source:VGNC Symbol;Acc:VGNC:85989]	protein_coding	FALSE	318.234	darkgrey	0.90306	1.15818e-10	-0.336325	0.0862942	0.735135	0.0731072	-0.190314	-0.834273	-0.397362	-1.11271	-1.5456	0.500048	0.920626	0.668574
ATXN3	ataxin 3 [Source:NCBI gene (formerly Entrezgene);Acc:100144422]	protein_coding	FALSE	1715.9	darkgrey	0.927403	3.56803e-12	-0.506847	0.00697407	0.733107	-0.0251872	-0.0312386	-0.335801	-0.163376	-0.540131	-0.65528	0.142965	0.507988	0.317176
VWA5A	von Willebrand factor A domain containing 5A [Source:VGNC Symbol;Acc:VGNC:94884]	protein_coding	FALSE	8052.62	darkgrey	0.916494	1.93325e-11	-0.381406	0.0496473	0.72875	-0.161722	-0.585491	-1.10138	-0.340343	-1.28009	-1.49873	0.165699	0.692899	0.394561
SERPING1	serpin family G member 1 [Source:VGNC Symbol;Acc:VGNC:92745]	protein_coding	FALSE	2828	darkgrey	0.895675	2.78284e-10	-0.244557	0.218923	0.724038	-0.145299	-0.386768	-1.26101	-0.852352	-1.62278	-2.37026	0.701335	1.23389	1.10456
LGALS8	galectin 8 [Source:VGNC Symbol;Acc:VGNC:89697]	protein_coding	FALSE	8094.62	darkgrey	0.847932	2.36175e-08	-0.34936	0.0740675	0.723061	0.00801495	-0.166892	-1.0586	-0.431902	-0.943119	-1.44078	0.440111	0.775865	0.379218
GK5	glycerol kinase 5 [Source:VGNC Symbol;Acc:VGNC:96734]	protein_coding	FALSE	1016.2	darkgrey	0.9509	3.05665e-14	-0.595146	0.00105804	0.715534	-0.0769734	-0.626689	-0.523245	-0.594445	-1.3391	-0.755325	0.511387	0.704954	0.22862
AGTRAP	angiotensin II receptor associated protein [Source:VGNC Symbol;Acc:VGNC:85193]	protein_coding	FALSE	952.683	darkgrey	0.927802	3.33776e-12	-0.492348	0.009085	0.703278	-0.178962	-0.283762	-0.585895	-0.218091	-0.654349	-1.03045	0.0344653	0.368021	0.436523
SPCS1	signal peptidase complex subunit 1 [Source:NCBI gene (formerly Entrezgene);Acc:100135675]	protein_coding	FALSE	842.696	darkgrey	0.956102	7.75448e-15	-0.673753	0.000116929	0.701447	-0.333255	-0.709694	-0.320663	-0.316166	-1.09903	-0.744967	-0.0232488	0.379571	0.41947
SLC30A1	solute carrier family 30 member 1 [Source:VGNC Symbol;Acc:VGNC:93055]	protein_coding	FALSE	1838.94	darkgrey	0.854696	1.38975e-08	-0.424627	0.0272654	0.697692	-0.119661	-0.451396	-0.989647	-0.514259	-1.36247	-1.65625	0.39023	0.908006	0.657114
LOC100511639		protein_coding	FALSE	2270.6	darkgrey	0.938576	4.69646e-13	-0.711545	3.16373e-05	0.688475	-0.214844	-0.501922	-0.136231	-0.398496	-0.712774	-0.509284	0.1815	0.209554	0.371438
FTH1	ferritin heavy chain 1 [Source:NCBI gene (formerly Entrezgene);Acc:397030]	protein_coding	FALSE	382742	darkgrey	0.920554	1.06037e-11	-0.506284	0.00704756	0.688088	-0.0311874	-0.327199	-0.674953	-0.108409	-0.650388	-1.05747	0.076116	0.3201	0.376599
NUBPL	nucleotide binding protein like [Source:VGNC Symbol;Acc:VGNC:90945]	protein_coding	FALSE	408.827	darkgrey	0.902384	1.25853e-10	-0.410076	0.0336334	0.687777	-0.184571	-0.426662	-0.847612	-0.521387	-1.0663	-1.2724	0.300935	0.624153	0.388157
IL13RA1	interleukin 13 receptor subunit alpha 1 [Source:VGNC Symbol;Acc:VGNC:89081]	protein_coding	FALSE	3149.23	darkgrey	0.864727	6.01597e-09	-0.504524	0.00728139	0.687627	-0.0183602	-0.395122	-0.660603	-0.152862	-0.998869	-1.22259	0.134151	0.602015	0.557404
RRAGC	MYC binding protein [Source:NCBI gene (formerly Entrezgene);Acc:100513990]	protein_coding	FALSE	2053.56	darkgrey	0.959832	2.60777e-15	-0.626411	0.00047297	0.68259	-0.0764649	-0.11718	-0.218577	-0.218396	-0.363716	-0.456617	0.130999	0.24532	0.236651
CMTM6	CKLF like MARVEL transmembrane domain containing 6 [Source:VGNC Symbol;Acc:VGNC:86806]	protein_coding	FALSE	885.655	darkgrey	0.88818	6.35229e-10	-0.587121	0.00128412	0.682517	-0.0569709	-0.769068	-0.745163	-0.46173	-1.2929	-1.0394	0.403399	0.512243	0.284211
H2BC21	H2B clustered histone 21 [Source:HGNC Symbol;Acc:HGNC:4760]	protein_coding	FALSE	661.591	darkgrey	0.897707	2.20096e-10	-0.447331	0.0193076	0.681462	-0.214284	-0.955915	-0.870485	-0.560815	-2.12196	-2.25533	0.334361	1.148	1.35959
ARFGEF2	ADP ribosylation factor guanine nucleotide exchange factor 2 [Source:VGNC Symbol;Acc:VGNC:95672]	protein_coding	FALSE	2656.16	darkgrey	-0.926913	3.87068e-12	0.61878	0.000580214	0.678485	0.14915	0.541042	0.0121185	0.315555	0.951039	0.483549	-0.16115	-0.407035	-0.47032
ERAP1	endoplasmic reticulum aminopeptidase 1 [Source:VGNC Symbol;Acc:VGNC:87757]	protein_coding	FALSE	1556.16	darkgrey	0.843748	3.23748e-08	-0.428532	0.0257344	0.675936	-0.0374703	-0.30489	-0.908017	-0.383459	-1.10362	-1.37409	0.347507	0.796578	0.455536
LOC100153783		protein_coding	FALSE	412.815	darkgrey	0.939476	3.9243e-13	-0.443811	0.0203986	0.675058	-0.483498	-1.36619	-1.29294	-1.13313	-1.84761	-2.27473	0.631622	0.456948	0.959468
SIDT2	SID1 transmembrane family member 2 [Source:VGNC Symbol;Acc:VGNC:92869]	protein_coding	FALSE	641.301	darkgrey	0.902747	1.20375e-10	-0.330274	0.0924649	0.671492	-0.0859836	0.00897154	-0.53833	-0.227918	-0.597759	-0.963916	0.138963	0.606822	0.414593
ITPR2	inositol 1,4,5-trisphosphate receptor type 2 [Source:VGNC Symbol;Acc:VGNC:103294]	protein_coding	FALSE	1627.95	darkgrey	-0.919533	1.23685e-11	0.809034	3.25503e-07	0.670775	0.343105	0.903212	-0.0951341	0.508727	1.28264	0.380862	-0.16114	-0.372226	-0.476361
SCD	stearoyl-CoA desaturase [Source:NCBI gene (formerly Entrezgene);Acc:396670]	protein_coding	FALSE	10392	darkgrey	0.888791	5.95263e-10	-0.314008	0.110696	0.664482	0.257353	-0.559831	-1.15219	-0.147775	-1.4042	-2.34248	0.406568	0.843214	1.18845
ND2	NADH dehydrogenase subunit 2 [Source:NCBI gene (formerly Entrezgene);Acc:808502]	protein_coding	FALSE	27891.9	darkgrey	-0.939022	4.29838e-13	0.578759	0.00156303	0.664447	0.0683373	0.630205	-0.0206216	0.462225	1.26686	0.94961	-0.384229	-0.620067	-0.970724
ARF1	ADP ribosylation factor 1 [Source:VGNC Symbol;Acc:VGNC:96793]	protein_coding	FALSE	6954.88	darkgrey	0.925092	5.21193e-12	-0.796708	6.62146e-07	0.662718	-0.0327568	-0.280197	-0.140144	-0.155334	-0.483611	-0.371261	0.123139	0.202985	0.23046
LOC100517285		protein_coding	FALSE	1287.02	darkgrey	0.925689	4.73127e-12	-0.466003	0.01429	0.66252	0.0319875	-0.208858	-0.595046	-0.324759	-0.513051	-0.827978	0.357138	0.302749	0.229748
ATP8	mitochondrially encoded ATP synthase membrane subunit 8 [Source:VGNC Symbol;Acc:VGNC:99789]	protein_coding	FALSE	9993.89	darkgrey	-0.950811	3.12559e-14	0.549944	0.00296112	0.660082	0.173773	0.65514	0.267923	0.470402	1.39259	1.57582	-0.252423	-0.693418	-1.27233
LY86	lymphocyte antigen 86 [Source:VGNC Symbol;Acc:VGNC:89905]	protein_coding	FALSE	268.244	darkgrey	0.894876	3.04782e-10	-0.283694	0.151566	0.657487	-0.0400805	-0.586221	-0.69407	-0.65671	-1.7311	-1.72474	0.625199	1.12244	0.987881
ILRUN	inflammation and lipid regulator with UBA-like and NBR1-like domains [Source:VGNC Symbol;Acc:VGNC:89122]	protein_coding	FALSE	4137.19	darkgrey	0.883327	1.05147e-09	-0.385766	0.0468853	0.65217	-0.0370329	-0.117548	-0.601389	-0.481513	-0.987571	-1.39873	0.443151	0.870011	0.793607
PECR	peroxisomal trans-2-enoyl-CoA reductase [Source:VGNC Symbol;Acc:VGNC:95880]	protein_coding	FALSE	833.192	darkgrey	0.904266	9.97054e-11	-0.400246	0.0385732	0.648436	-0.185692	-0.837557	-1.18655	-0.0846685	-1.56986	-1.69709	-0.109132	0.719869	0.494526
FAM32A	family with sequence similarity 32 member A [Source:VGNC Symbol;Acc:VGNC:99649]	protein_coding	FALSE	1111.08	darkgrey	0.911582	3.84415e-11	-0.631097	0.000416086	0.640687	-0.225605	-0.680562	-0.522857	-0.523687	-1.3202	-0.971093	0.283099	0.627026	0.437458
PRCP	prolylcarboxypeptidase [Source:VGNC Symbol;Acc:VGNC:91771]	protein_coding	FALSE	1145.04	darkgrey	0.904144	1.01241e-10	-0.346175	0.0769245	0.637038	-0.326649	-0.780002	-0.245393	-1.07086	-2.16045	-1.25818	0.728443	1.37058	1.00737
C9orf85	chromosome 1 C9orf85 homolog [Source:VGNC Symbol;Acc:VGNC:85976]	protein_coding	FALSE	216.161	darkgrey	0.946096	9.56313e-14	-0.483657	0.0105896	0.636885	-0.315977	-0.4007	-0.340428	-0.361076	-1.1026	-0.97765	0.0213965	0.686799	0.619053
FAM204A	family with sequence similarity 204 member A [Source:NCBI gene (formerly Entrezgene);Acc:100152540]	protein_coding	FALSE	997.264	darkgrey	0.938906	4.3982e-13	-0.646559	0.000268536	0.636367	-0.297901	-0.569972	-0.521614	-0.314491	-0.892631	-0.967684	0.00404975	0.318412	0.440227
SRGAP1	SLIT-ROBO Rho GTPase activating protein 1 [Source:VGNC Symbol;Acc:VGNC:93454]	protein_coding	FALSE	829.191	darkgrey	-0.921525	9.14139e-12	0.716287	2.64674e-05	0.635379	0.402286	1.07781	0.0503162	1.20723	2.05453	0.677072	-0.786172	-0.966137	-0.62396
GPR107	G protein-coupled receptor 107 [Source:VGNC Symbol;Acc:VGNC:88595]	protein_coding	FALSE	1256.95	darkgrey	0.891559	4.41129e-10	-0.543335	0.00340169	0.631935	-0.14962	-0.377086	-0.702626	-0.243036	-0.63536	-0.888855	0.0884129	0.255844	0.182046
LAMP2	lysosomal associated membrane protein 2 [Source:VGNC Symbol;Acc:VGNC:89628]	protein_coding	FALSE	11886.9	darkgrey	0.924204	6.00999e-12	-0.52578	0.00485237	0.631278	-0.00781863	-0.214241	-0.440315	-0.0364914	-0.479715	-0.684477	0.0284533	0.26494	0.243457
CCDC88B		protein_coding	FALSE	544.379	darkgrey	-0.846309	2.67207e-08	0.412524	0.0324857	0.63021	0.121718	0.555489	0.555906	0.342116	1.03016	0.812179	-0.210463	-0.463625	-0.247625
EBPL	EBP like [Source:VGNC Symbol;Acc:VGNC:87529]	protein_coding	FALSE	143.382	darkgrey	0.941037	2.85525e-13	-0.520544	0.00537534	0.625148	-0.225982	-0.799218	-0.485266	-0.341316	-1.33262	-1.19886	0.0807577	0.47747	0.661596
PRPF8	pre-mRNA processing factor 8 [Source:VGNC Symbol;Acc:VGNC:91846]	protein_coding	FALSE	5574.49	darkgrey	-0.927023	3.80073e-12	0.533559	0.00415533	0.62498	0.124793	0.574428	-0.0368963	0.151961	0.862123	0.366736	-0.0326285	-0.285867	-0.403293
ENSSSCG00000044574		protein_coding	FALSE	3978.9	darkgrey	0.873483	2.73825e-09	-0.505914	0.00709613	0.618985	-0.273691	-0.761987	-1.21246	-0.379564	-1.44681	-1.90852	0.0820738	0.656659	0.659973
DRAM2	DNA damage regulated autophagy modulator 2 [Source:VGNC Symbol;Acc:VGNC:87437]	protein_coding	FALSE	3478.24	darkgrey	0.837762	5.00512e-08	-0.456194	0.0167708	0.615561	-0.141989	-0.666156	-1.17077	-0.689299	-1.28132	-1.42975	0.540603	0.612104	0.255007
MRPL44	mitochondrial ribosomal protein L44 [Source:VGNC Symbol;Acc:VGNC:95815]	protein_coding	FALSE	401.847	darkgrey	0.940886	2.94539e-13	-0.654742	0.000210902	0.614939	-0.0794581	-0.674918	-0.0849149	-0.513372	-1.3379	-0.717329	0.424535	0.641649	0.628405
CYP2J34	cytochrome P450 family 2 subfamily J member 34 [Source:NCBI gene (formerly Entrezgene);Acc:100524750]	protein_coding	FALSE	1164.05	darkgrey	0.894905	3.03776e-10	-0.364599	0.0615093	0.614843	-0.126064	-0.559389	-1.18246	-0.106777	-1.20592	-2.06071	-0.020063	0.639694	0.866316
PCBP1	poly(rC) binding protein 1 [Source:HGNC Symbol;Acc:HGNC:8647]	protein_coding	FALSE	2270.82	darkgrey	0.919437	1.25481e-11	-0.622731	0.000522305	0.612669	-0.0520294	-0.183488	-0.210484	-0.309519	-0.630955	-0.520353	0.256013	0.446199	0.308322
TEX261		protein_coding	FALSE	872.146	darkgrey	0.9222	8.23658e-12	-0.415509	0.0311294	0.612474	-0.103223	-0.202876	-0.148263	-0.24957	-0.962064	-0.87065	0.144532	0.75706	0.718126
TSPAN13	tetraspanin 13 [Source:VGNC Symbol;Acc:VGNC:94502]	protein_coding	FALSE	1048.76	darkgrey	0.929044	2.70522e-12	-0.580053	0.00151672	0.603994	-0.205571	-0.634216	-0.388775	-0.675918	-1.44143	-0.609387	0.468964	0.800453	0.218563
FUT1	fucosyltransferase 1 (H blood group) [Source:NCBI gene (formerly Entrezgene);Acc:397138]	protein_coding	FALSE	245.748	darkgrey	0.876496	2.06068e-09	-0.489917	0.00948662	0.599755	-0.206083	-0.671759	-1.06775	-0.435289	-1.36989	-1.29391	0.196125	0.665455	0.192652
ALDH1L2	aldehyde dehydrogenase 1 family member L2 [Source:VGNC Symbol;Acc:VGNC:97882]	protein_coding	FALSE	1126.14	darkgrey	0.868252	4.4117e-09	-0.208369	0.296955	0.596863	-0.0177254	-0.124229	-0.81348	-0.39708	-0.899781	-1.50934	0.378393	0.775912	0.68529
TTC1	tetratricopeptide repeat domain 1 [Source:HGNC Symbol;Acc:HGNC:12391]	protein_coding	FALSE	521.341	darkgrey	0.940769	3.01716e-13	-0.492027	0.00913735	0.594331	-0.222003	-0.269066	-0.306349	-0.423547	-0.82502	-0.939215	0.187492	0.551123	0.624382
PFDN1	prefoldin subunit 1 [Source:VGNC Symbol;Acc:VGNC:91332]	protein_coding	FALSE	448.971	darkgrey	0.931618	1.72883e-12	-0.702339	4.43012e-05	0.590202	-0.332824	-1.00618	-0.367601	-0.366353	-1.26681	-0.784565	0.0255768	0.241164	0.407656
ND1	mitochondrially encoded NADH:ubiquinone oxidoreductase core subunit 1 [Source:VGNC Symbol;Acc:VGNC:99793]	protein_coding	FALSE	16484.7	darkgrey	-0.922638	7.69324e-12	0.522948	0.00512954	0.588077	0.0854067	0.507104	-0.0301158	0.39584	0.958162	0.688276	-0.301448	-0.439954	-0.717395
CBLL1	Cbl proto-oncogene like 1 [Source:HGNC Symbol;Acc:HGNC:21225]	protein_coding	FALSE	921.356	darkgrey	0.912338	3.46729e-11	-0.3379	0.0847404	0.587074	-0.021145	0.0215366	-0.344592	-0.516271	-0.692931	-1.05755	0.488948	0.716046	0.707302
UPF2	UPF2 regulator of nonsense mediated mRNA decay [Source:VGNC Symbol;Acc:VGNC:98402]	protein_coding	FALSE	885.88	darkgrey	0.945131	1.18756e-13	-0.477177	0.0118418	0.579688	-0.0899292	-0.117045	-0.266569	-0.345171	-0.467039	-0.649673	0.25362	0.347341	0.379248
LOC100514068		protein_coding	FALSE	936.34	darkgrey	0.87957	1.53e-09	-0.366985	0.0597031	0.574585	-0.183643	-0.566613	-0.790509	-0.169919	-1.23222	-1.33821	-0.0248456	0.658901	0.533999
ENSSSCG00000037808		protein_coding	FALSE	666.14	darkgrey	0.86383	6.50078e-09	-0.25294	0.203038	0.561026	-0.149859	-0.176179	-0.339177	-0.423498	-1.31589	-1.22126	0.275332	1.13898	0.874986
ZC3H12D	zinc finger CCCH-type containing 12D [Source:VGNC Symbol;Acc:VGNC:95092]	protein_coding	FALSE	270.817	darkgrey	0.870544	3.58892e-09	-0.634074	0.000383142	0.55856	-0.0860748	-1.86875	-1.63533	-0.393727	-2.26023	-1.74015	0.296384	0.373647	0.0908519
TOP2B	DNA topoisomerase II beta [Source:VGNC Symbol;Acc:VGNC:94311]	protein_coding	FALSE	4302.8	darkgrey	-0.928135	3.15611e-12	0.4579	0.0163154	0.558159	0.13413	0.466018	-0.0650909	0.35851	0.755093	0.220453	-0.22681	-0.287184	-0.285322
PAM	peptidylglycine alpha-amidating monooxygenase [Source:VGNC Symbol;Acc:VGNC:91163]	protein_coding	FALSE	1215.31	darkgrey	0.901284	1.43892e-10	-0.482872	0.0107352	0.555953	0.00162684	-0.336593	-0.416344	-0.547288	-0.801744	-0.83602	0.546	0.46227	0.415295
NFIA	nuclear factor I A [Source:VGNC Symbol;Acc:VGNC:90715]	protein_coding	TRUE	170.576	darkgrey	0.862191	7.48027e-09	-0.240986	0.225938	0.554504	-0.0435759	-0.553351	-1.11355	-0.305137	-1.69097	-2.18717	0.244484	1.10075	1.00255
MRPL1		protein_coding	FALSE	515.726	darkgrey	0.918616	1.41788e-11	-0.586597	0.00130025	0.554277	-0.258517	-0.380066	-0.312644	-0.587781	-0.972375	-0.80149	0.31677	0.585235	0.481596
ID2	inhibitor of DNA binding 2 [Source:VGNC Symbol;Acc:VGNC:98041]	protein_coding	TRUE	2879.19	darkgrey	-0.906356	7.65545e-11	0.730969	1.48858e-05	0.553793	0.222469	0.73623	-0.0105861	0.831122	1.40136	0.416987	-0.596185	-0.661404	-0.426889
GOLT1B	golgi transport 1B [Source:VGNC Symbol;Acc:VGNC:88557]	protein_coding	FALSE	1468.09	darkgrey	0.932582	1.45552e-12	-0.686208	7.76216e-05	0.553592	-0.118647	-0.539492	-0.145945	-0.324242	-0.709883	-0.582788	0.200804	0.167651	0.433027
RPN2	ribophorin II [Source:VGNC Symbol;Acc:VGNC:95471]	protein_coding	FALSE	2707.56	darkgrey	0.942203	2.23879e-13	-0.584682	0.00136064	0.552652	-0.121887	-0.150742	-0.0853743	-0.250056	-0.382208	-0.47363	0.121487	0.230742	0.38676
PRKAG1	protein kinase AMP-activated non-catalytic subunit gamma 1 [Source:VGNC Symbol;Acc:VGNC:103314]	protein_coding	FALSE	251.321	darkgrey	0.862609	7.21842e-09	-0.416186	0.0308281	0.552243	-0.122155	-0.349032	-0.767468	-0.371665	-1.14048	-1.26335	0.225645	0.781276	0.454075
AKAP5	A-kinase anchoring protein 5 [Source:VGNC Symbol;Acc:VGNC:85220]	protein_coding	FALSE	200.781	darkgrey	-0.918168	1.51487e-11	0.73401	1.31524e-05	0.548431	0.198505	1.07649	0.10218	1.32155	2.00232	1.0996	-1.0817	-0.886443	-0.986209
KRAS	KRAS proto-onco, GTPase [Source:VGNC Symbol;Acc:VGNC:89569]	protein_coding	FALSE	1480.09	darkgrey	0.903515	1.09487e-10	-0.598965	0.000963176	0.541915	-0.0721317	-0.403705	-0.159002	-0.587216	-1.06481	-0.616342	0.51086	0.658683	0.455548
FLNA	filamin A [Source:VGNC Symbol;Acc:VGNC:88155]	protein_coding	FALSE	19317.3	darkgrey	-0.839491	4.4213e-08	0.534825	0.00405034	0.541719	0.156971	0.842803	0.6474	0.396171	0.884392	0.708273	-0.238315	-0.0412291	-0.0606392
AIFM1	apoptosis inducing factor mitochondria associated 1 [Source:VGNC Symbol;Acc:VGNC:85198]	protein_coding	FALSE	596.917	darkgrey	0.876437	2.07238e-09	-0.557054	0.00254259	0.540418	-0.212578	-0.474156	-0.565696	-0.327511	-1.07063	-1.02956	0.103511	0.584386	0.445971
WSB1	WD repeat and SOCS box containing 1 [Source:VGNC Symbol;Acc:VGNC:94981]	protein_coding	FALSE	5778.16	darkgrey	0.903037	1.16145e-10	-0.788222	1.05055e-06	0.539848	-0.138432	-0.675635	-0.368137	-0.413073	-0.877396	-0.480784	0.26988	0.20005	0.112128
YIPF6	Yip1 domain family member 6 [Source:VGNC Symbol;Acc:VGNC:95032]	protein_coding	FALSE	1033.5	darkgrey	0.912188	3.53918e-11	-0.743792	8.73102e-06	0.539362	-0.111591	-0.575001	-0.225032	-0.454761	-0.839107	-0.602668	0.336525	0.259672	0.374564
LIN54	lin-54 DREAM MuvB core complex component [Source:VGNC Symbol;Acc:VGNC:98072]	protein_coding	FALSE	875.938	darkgrey	-0.851164	1.83901e-08	0.368594	0.0585078	0.538686	0.0828929	0.38149	0.232198	0.276499	0.792168	0.359527	-0.188966	-0.405904	-0.12596
TPM3	tropomyosin 3 [Source:VGNC Symbol;Acc:VGNC:98877]	protein_coding	FALSE	9292.85	darkgrey	0.866751	5.04003e-09	-0.464418	0.0146688	0.537303	-0.0775534	-0.134322	-0.264137	-0.197571	-0.821251	-0.847653	0.119598	0.686772	0.582914
C1orf109	chromosome 6 C1orf109 homolog [Source:VGNC Symbol;Acc:VGNC:86059]	protein_coding	FALSE	632.739	darkgrey	0.905455	8.58571e-11	-0.779097	1.68714e-06	0.534934	-0.0583156	-0.337861	-0.0530915	-0.266507	-0.674583	-0.413265	0.205737	0.333153	0.356811
MYO1C	myosin IC [Source:VGNC Symbol;Acc:VGNC:90526]	protein_coding	FALSE	1268.94	darkgrey	-0.80747	3.57197e-07	0.339609	0.083079	0.534633	0.0516308	0.460986	0.373761	0.158955	0.678188	0.569148	-0.104843	-0.2142	-0.192773
DDX24	DEAD-box helicase 24 [Source:VGNC Symbol;Acc:VGNC:87216]	protein_coding	FALSE	826.784	darkgrey	0.906767	7.26168e-11	-0.440265	0.0215481	0.532194	-0.110786	-0.015273	-0.0117004	-0.302412	-0.59393	-0.590318	0.189339	0.578592	0.578045
SLC38A6	solute carrier family 38 member 6 [Source:VGNC Symbol;Acc:VGNC:93098]	protein_coding	FALSE	763.233	darkgrey	0.857211	1.13336e-08	-0.456331	0.0167339	0.531631	-0.0675188	-0.499753	-0.991467	-0.124069	-0.830599	-1.20029	0.0623377	0.325514	0.198367
PCNP	PEST proteolytic signal containing nuclear protein [Source:HGNC Symbol;Acc:HGNC:30023]	protein_coding	FALSE	1141.83	darkgrey	0.913054	3.14196e-11	-0.731431	1.46097e-05	0.52788	-0.142186	-0.381259	-0.306311	-0.205903	-0.552083	-0.58714	0.0550182	0.169277	0.278335
GCA	grancalcin [Source:VGNC Symbol;Acc:VGNC:95726]	protein_coding	FALSE	1197.08	darkgrey	0.937678	5.60287e-13	-0.652488	0.000225575	0.527431	-0.0167056	-0.19098	-0.333355	-0.0901363	-0.525581	-0.568708	0.0762189	0.332035	0.23268
LAT2	linker for activation of T cells family member 2 [Source:VGNC Symbol;Acc:VGNC:89647]	protein_coding	FALSE	3481.95	darkgrey	0.912402	3.4368e-11	-0.719279	2.36063e-05	0.525255	-0.129686	-0.328016	-0.325293	-0.168433	-0.517256	-0.483055	0.0347366	0.188315	0.15698
SRP9	signal recognition particle 9 [Source:HGNC Symbol;Acc:HGNC:11304]	protein_coding	FALSE	741.72	darkgrey	0.913515	2.94721e-11	-0.573141	0.00177849	0.522729	-0.254916	-0.505703	-0.0328754	-0.631501	-1.32749	-0.584193	0.374734	0.812796	0.548985
ARHGAP15	Rho GTPase activating protein 15 [Source:VGNC Symbol;Acc:VGNC:95959]	protein_coding	FALSE	374.285	darkgrey	0.870179	3.70968e-09	-0.292565	0.138632	0.517919	-0.0985718	-0.492329	-0.478709	-1.32499	-2.19298	-1.37545	1.13402	1.68131	0.867739
ERP29	endoplasmic reticulum protein 29 [Source:VGNC Symbol;Acc:VGNC:87782]	protein_coding	FALSE	948.665	darkgrey	0.894334	3.24012e-10	-0.707219	3.71182e-05	0.514907	-0.30905	-0.704427	0.113627	-0.628054	-1.19517	-0.408685	0.316292	0.481395	0.523653
PCYOX1	prenylcysteine oxidase 1 [Source:VGNC Symbol;Acc:VGNC:91235]	protein_coding	FALSE	1660.63	darkgrey	0.901172	1.45866e-10	-0.449596	0.0186311	0.514011	-0.16365	-0.620092	-0.697977	-0.310743	-1.19017	-0.94036	0.143899	0.565397	0.238837
FN1	fibronectin 1 [Source:VGNC Symbol;Acc:VGNC:96305]	protein_coding	FALSE	2873.2	darkgrey	-0.891371	4.50324e-10	0.386669	0.046329	0.507773	0.0589002	0.715962	1.31656	1.80893	2.84386	2.85924	-1.709	-2.09154	-1.4978
TMBIM4		protein_coding	FALSE	1132.65	darkgrey	0.900753	1.53422e-10	-0.705196	3.99592e-05	0.507527	-0.133098	-0.678936	-0.635669	-0.327991	-0.822465	-0.940607	0.189755	0.141416	0.300267
ANKRD49	ankyrin repeat domain 49 [Source:VGNC Symbol;Acc:VGNC:85340]	protein_coding	FALSE	493.306	darkgrey	0.840714	4.04655e-08	-0.345416	0.0776174	0.504313	-0.11255	-0.0403199	-0.757657	-0.465966	-0.897323	-1.50797	0.346316	0.860442	0.72281
ZNF322	zinc finger protein 322 [Source:VGNC Symbol;Acc:VGNC:95224]	protein_coding	TRUE	3569.47	darkgrey	0.813534	2.47993e-07	-0.491313	0.00925434	0.498294	-0.100542	-0.622047	-1.12006	-0.494573	-0.945429	-1.47616	0.392761	0.320667	0.350499
TXNDC15	thioredoxin domain containing 15 [Source:VGNC Symbol;Acc:VGNC:94605]	protein_coding	FALSE	649.812	darkgrey	0.871697	3.23016e-09	-0.641466	0.000311022	0.497525	-0.110688	-0.315557	-0.468314	-0.270272	-0.862648	-0.647839	0.149537	0.543722	0.176565
GIMAP4	GTPase, IMAP family member 4 [Source:VGNC Symbol;Acc:VGNC:88446]	protein_coding	FALSE	10879	darkgrey	0.784137	1.30237e-06	-0.524498	0.00497624	0.494435	-0.169495	-1.2331	-2.08157	-0.268474	-1.68804	-2.41599	0.0998539	0.452085	0.332357
BLZF1	basic leucine zipper nuclear factor 1 [Source:VGNC Symbol;Acc:VGNC:85835]	protein_coding	TRUE	834.926	darkgrey	0.911114	4.09558e-11	-0.406523	0.0353565	0.485786	0.0700227	0.00714267	-0.242417	-0.270447	-0.527667	-0.814821	0.35291	0.532977	0.566667
USP24	ubiquitin specific peptidase 24 [Source:VGNC Symbol;Acc:VGNC:94754]	protein_coding	FALSE	3072.89	darkgrey	-0.902462	1.24655e-10	0.627669	0.000457068	0.485727	0.200368	0.508818	-0.160501	0.338327	0.725424	0.0373173	-0.135379	-0.21499	-0.198476
IGF2R	insulin like growth factor 2 receptor [Source:VGNC Symbol;Acc:VGNC:89057]	protein_coding	FALSE	13717.4	darkgrey	-0.90165	1.37656e-10	0.574624	0.00171927	0.485573	0.218936	0.621641	-0.238102	0.166021	0.900471	0.203978	0.0586486	-0.277866	-0.441786
ND4	mitochondrially encoded NADH:ubiquinone oxidoreductase core subunit 4 [Source:VGNC Symbol;Acc:VGNC:99795]	protein_coding	FALSE	43070	darkgrey	-0.874781	2.42491e-09	0.370569	0.057067	0.483942	0.0734439	0.340218	-0.299875	0.688865	1.59741	1.5125	-0.598726	-1.24459	-1.81264
SPIN1	spindlin 1 [Source:VGNC Symbol;Acc:VGNC:101495]	protein_coding	FALSE	953.56	darkgrey	0.914403	2.60353e-11	-0.711163	3.20908e-05	0.483659	-0.0162721	-0.37583	-0.258927	-0.191645	-0.761956	-0.48382	0.17845	0.382301	0.222493
WDR26	WD repeat domain 26 [Source:VGNC Symbol;Acc:VGNC:95960]	protein_coding	FALSE	2182.41	darkgrey	-0.907529	6.58185e-11	0.715631	2.71351e-05	0.479829	0.120239	0.486429	0.00666775	0.08201	0.501571	0.0252111	0.0500125	-0.015233	-0.0195701
VAV3	vav guanine nucleotide exchange factor 3 [Source:HGNC Symbol;Acc:HGNC:12659]	protein_coding	FALSE	3524.29	darkgrey	-0.8414	3.84916e-08	0.846667	2.60058e-08	0.474758	0.446133	1.1412	-0.124037	0.482108	1.36096	0.135915	-0.0380359	-0.216405	-0.259642
PELO	pelota mRNA surveillance and ribosome rescue factor [Source:VGNC Symbol;Acc:VGNC:91309]	protein_coding	FALSE	387.432	darkgrey	0.887055	7.15411e-10	-0.603223	0.000866204	0.471708	-0.233761	-0.394444	0.102594	-0.674413	-1.16498	-0.517648	0.42779	0.761273	0.625046
UBE2H	ubiquitin conjugating enzyme E2 H [Source:VGNC Symbol;Acc:VGNC:94643]	protein_coding	FALSE	2045.94	darkgrey	0.914619	2.52554e-11	-0.642878	0.000298684	0.471197	-0.0842623	-0.29986	-0.368303	-0.116612	-0.735689	-0.474905	0.0290533	0.433904	0.106048
NREP	neuronal regeneration related protein [Source:HGNC Symbol;Acc:HGNC:16834]	protein_coding	FALSE	301.993	darkgrey	0.920053	1.14397e-11	-0.500788	0.00779958	0.470514	-0.390918	-0.580987	-0.0384709	-0.449253	-1.3211	-1.05585	0.0403051	0.717016	1.01816
ND6	mitochondrially encoded NADH:ubiquinone oxidoreductase core subunit 6 [Source:VGNC Symbol;Acc:VGNC:99797]	protein_coding	FALSE	18046.4	darkgrey	-0.862833	7.08174e-09	0.428683	0.0256766	0.465555	0.0752008	0.339122	-0.408623	0.483715	1.31137	1.04732	-0.398922	-0.96409	-1.46355
UBE2NL	ubiquitin conjugating enzyme E2 N like (gene/pseudogene) [Source:HGNC Symbol;Acc:HGNC:31710]	protein_coding	FALSE	986.887	darkgrey	0.866369	5.2124e-09	-0.632964	0.000395152	0.459819	-0.222204	-0.369431	0.128935	-0.611362	-0.800253	-0.436693	0.382458	0.428063	0.567448
STING1	stimulator of interferon response cGAMP interactor 1 [Source:VGNC Symbol;Acc:VGNC:93547]	protein_coding	FALSE	175.965	darkgrey	0.840426	4.132e-08	-0.2084	0.29688	0.45977	-0.140387	-0.0392077	-0.3196	-0.515263	-1.26567	-1.41258	0.310459	1.23368	1.05621
ASCC3	activating signal cointegrator 1 complex subunit 3 [Source:VGNC Symbol;Acc:VGNC:85571]	protein_coding	FALSE	923.455	darkgrey	-0.84494	2.96195e-08	0.55835	0.00247208	0.453737	0.212627	1.06854	0.735337	0.167878	1.11482	0.787167	0.0622091	-0.0428253	-0.0502894
PHF5A	PHD finger protein 5A [Source:VGNC Symbol;Acc:VGNC:91388]	protein_coding	FALSE	364.995	darkgrey	0.863577	6.64419e-09	-0.787999	1.06306e-06	0.452253	-0.170787	-0.613942	0.0473395	-0.315257	-0.983683	-0.405561	0.136789	0.355031	0.452822
FGD2	FYVE, RhoGEF and PH domain containing 2 [Source:VGNC Symbol;Acc:VGNC:88095]	protein_coding	FALSE	264.417	darkgrey	0.853773	1.49631e-08	-0.299565	0.129005	0.452028	-0.211025	-0.152873	-0.067024	-0.813849	-1.10335	-0.816077	0.556957	0.950996	0.747335
IK	IK cytokine [Source:VGNC Symbol;Acc:VGNC:89070]	protein_coding	FALSE	2092.63	darkgrey	-0.883927	9.89152e-10	0.687059	7.54257e-05	0.45076	0.150764	0.51678	0.0920297	0.216984	0.565239	0.066158	-0.0609333	-0.0481101	0.0253845
PPFIA1	PTPRF interacting protein alpha 1 [Source:VGNC Symbol;Acc:VGNC:91691]	protein_coding	FALSE	2041.29	darkgrey	-0.896123	2.64364e-10	0.563799	0.00219353	0.449447	0.162481	0.419765	-0.000900743	0.519244	0.976057	0.235628	-0.347518	-0.552455	-0.235142
USP14	ubiquitin specific peptidase 14 [Source:VGNC Symbol;Acc:VGNC:94747]	protein_coding	FALSE	934.787	darkgrey	0.888171	6.35864e-10	-0.487982	0.00981682	0.448298	-0.0848254	-0.336189	-0.172531	-0.42156	-0.711785	-0.814998	0.332205	0.372746	0.639945
XPO4	exportin 4 [Source:VGNC Symbol;Acc:VGNC:95004]	protein_coding	FALSE	466.463	darkgrey	-0.796936	6.53795e-07	0.4123	0.0325896	0.445912	0.138488	0.544046	0.325443	0.141772	0.84374	0.596038	0.0147633	-0.287617	-0.262257
BRWD1	proteasome assembly chaperone 1 [Source:NCBI gene (formerly Entrezgene);Acc:100625573]	protein_coding	FALSE	1140.18	darkgrey	-0.77762	1.8179e-06	0.410708	0.033334	0.445898	0.271967	0.680535	0.423925	0.46414	1.07246	0.6337	-0.181083	-0.384717	-0.20673
BAZ1B	bromodomain adjacent to zinc finger domain 1B [Source:VGNC Symbol;Acc:VGNC:85762]	protein_coding	FALSE	1793.4	darkgrey	-0.849922	2.02593e-08	0.693201	6.11336e-05	0.445368	0.196783	0.846506	0.340939	0.371695	0.994096	0.330943	-0.16888	-0.144706	0.00915103
PSME3IP1	proteasome activator subunit 3 interacting protein 1 [Source:VGNC Symbol;Acc:VGNC:91927]	protein_coding	FALSE	814.526	darkgrey	0.910667	4.35008e-11	-0.528001	0.00464387	0.443894	-0.114699	-0.0983941	-0.139875	-0.286724	-0.569676	-0.739792	0.167282	0.469582	0.596635
GNB5	G protein subunit beta 5 [Source:VGNC Symbol;Acc:VGNC:88534]	protein_coding	FALSE	2125.59	darkgrey	0.865313	5.7172e-09	-0.53245	0.00424913	0.44291	-0.0388649	-0.464152	-0.920512	-0.259219	-0.6467	-1.28514	0.220718	0.18154	0.359203
G3BP1	G3BP stress granule assembly factor 1 [Source:VGNC Symbol;Acc:VGNC:88288]	protein_coding	FALSE	1314.69	darkgrey	0.869726	3.86491e-09	-0.448052	0.0190901	0.441521	-0.0241323	-0.0523608	0.156679	-0.480454	-0.725705	-0.569743	0.456887	0.673409	0.729135
GOLM1	golgi membrane protein 1 [Source:VGNC Symbol;Acc:VGNC:95640]	protein_coding	FALSE	4021.69	darkgrey	0.882454	1.14848e-09	-0.292895	0.138167	0.440128	-0.13492	0.0242546	-0.274038	-0.339885	-0.257714	-0.685808	0.206148	0.281251	0.410771
NUPR1	nuclear protein 1, transcriptional regulator [Source:VGNC Symbol;Acc:VGNC:90989]	protein_coding	FALSE	964.652	darkgrey	0.821862	1.46991e-07	-0.174436	0.384187	0.428762	-0.0153839	0.679564	0.0952699	-1.67255	-2.62602	-2.97006	1.65362	3.32153	3.06937
ENSSSCG00000004324		lncRNA	FALSE	189.3	darkgrey	0.881892	1.21515e-09	-0.554467	0.00268862	0.428284	-0.544175	-0.861678	-1.04395	-0.599309	-1.17405	-1.18938	0.0407639	0.278951	0.121483
TPD52	tumor protein D52 [Source:VGNC Symbol;Acc:VGNC:98383]	protein_coding	FALSE	1420.51	darkgrey	0.834579	6.26586e-08	-0.400992	0.0381795	0.427007	-0.108584	-0.613618	-1.11362	-0.0973464	-0.7549	-1.53522	-0.0129428	0.139814	0.412927
TM9SF4	transmembrane 9 superfamily member 4 [Source:VGNC Symbol;Acc:VGNC:96250]	protein_coding	FALSE	1511.95	darkgrey	0.843288	3.34985e-08	-0.359874	0.0652114	0.426068	-0.0427869	0.051035	-0.245576	-0.181828	-0.295778	-0.65927	0.137168	0.345685	0.412005
GMPR	guanosine monophosphate reductase [Source:VGNC Symbol;Acc:VGNC:88514]	protein_coding	FALSE	515.204	darkgrey	0.876755	2.01027e-09	-0.481854	0.0109263	0.425599	0.0745678	-0.479319	-0.531941	-0.147442	-0.938333	-0.729585	0.22972	0.450769	0.192171
HLA-DRA	MHC class II DR-alpha [Source:NCBI gene (formerly Entrezgene);Acc:100135040]	protein_coding	FALSE	15258.6	darkgrey	0.792562	8.31855e-07	-0.365124	0.0611084	0.425012	-0.131817	-0.578208	-1.43666	0.0322107	-0.911694	-1.93029	-0.167182	0.33073	0.488905
PLEKHF2	pleckstrin homology and FYVE domain containing 2 [Source:VGNC Symbol;Acc:VGNC:91541]	protein_coding	FALSE	966.445	darkgrey	0.89361	3.5148e-10	-0.667308	0.000143478	0.422269	-0.112667	-0.582565	-0.404378	-0.0860596	-0.919545	-0.573527	-0.0345962	0.330365	0.166585
HNRNPR	heteroous nuclear ribonucleoprotein R [Source:VGNC Symbol;Acc:VGNC:88925]	protein_coding	FALSE	2246.31	darkgrey	0.863589	6.63724e-09	-0.811859	2.74639e-07	0.42165	-0.0611117	-0.277228	-0.161603	-0.185213	-0.417491	-0.454061	0.122536	0.139673	0.290975
RIN2	Ras and Rab interactor 2 [Source:HGNC Symbol;Acc:HGNC:18750]	protein_coding	FALSE	1553.6	darkgrey	0.793324	7.97977e-07	-0.27758	0.160968	0.421315	0.149875	-0.0205286	-0.497406	-0.0448067	-0.43235	-0.964294	0.208682	0.410525	0.462039
CTSL	cathepsin L [Source:HGNC Symbol;Acc:HGNC:2537]	protein_coding	FALSE	29734.9	darkgrey	0.84391	3.19863e-08	-0.249549	0.209366	0.419616	-0.181084	-0.481477	-0.850357	-0.407932	-1.01685	-1.65412	0.22509	0.534015	0.80127
ND4L	NADH dehydrogenase subunit 4L [Source:NCBI gene (formerly Entrezgene);Acc:808509]	protein_coding	FALSE	12801.4	darkgrey	-0.852298	1.68215e-08	0.341728	0.0810537	0.417889	0.0570643	0.262522	-0.306988	0.69019	1.60568	1.50436	-0.621438	-1.33184	-1.81204
RARA	retinoic acid receptor alpha [Source:VGNC Symbol;Acc:VGNC:92096]	protein_coding	TRUE	896.11	darkgrey	-0.876884	1.98553e-09	0.704953	4.0313e-05	0.416055	0.13276	0.92172	0.538684	0.23382	1.06178	0.458266	-0.0896016	-0.133097	0.0764131
CUL3	cullin 3 [Source:VGNC Symbol;Acc:VGNC:96091]	protein_coding	FALSE	1556.68	darkgrey	-0.851628	1.77329e-08	0.466359	0.0142059	0.415619	0.127577	0.515302	0.241275	0.15339	0.581947	0.272652	-0.0215385	-0.0657915	-0.0316903
SAFB2	scaffold attachment factor B2 [Source:VGNC Symbol;Acc:VGNC:92560]	protein_coding	FALSE	1567.17	darkgrey	-0.856128	1.23792e-08	0.709049	3.47044e-05	0.415132	0.16338	1.21978	0.695327	0.167219	1.20047	0.733838	-0.00263107	0.0199544	-0.037974
AIF1	allograft inflammatory factor 1 [Source:VGNC Symbol;Acc:VGNC:85197]	protein_coding	FALSE	2374.26	darkgrey	0.898218	2.07341e-10	-0.634392	0.000379762	0.414568	-0.230264	-0.691624	-0.111511	-0.118919	-0.984393	-0.581331	-0.113637	0.287297	0.466185
SELENOO	selenoprotein O [Source:NCBI gene (formerly Entrezgene);Acc:100518971]	protein_coding	FALSE	272.769	darkgrey	-0.775035	2.06861e-06	0.278869	0.158953	0.410938	0.0734326	0.674664	0.771312	0.370062	1.0037	1.44217	-0.273213	-0.304974	-0.621473
PPIB	peptidylprolyl isomerase B [Source:VGNC Symbol;Acc:VGNC:98210]	protein_coding	FALSE	814.032	darkgrey	0.882774	1.11199e-09	-0.657583	0.000193604	0.40985	-0.304228	-0.740464	-0.377991	-0.234929	-0.833101	-0.668947	-0.0820435	0.0900723	0.287611
GOSR2		protein_coding	FALSE	582.119	darkgrey	0.883893	9.92601e-10	-0.618966	0.000577368	0.409276	-0.220133	-0.509577	-0.301221	-0.516698	-1.30204	-0.593179	0.282401	0.778831	0.28516
ND5	mitochondrially encoded NADH:ubiquinone oxidoreductase core subunit 5 [Source:VGNC Symbol;Acc:VGNC:99796]	protein_coding	FALSE	62268.2	darkgrey	-0.844194	3.13175e-08	0.402993	0.0371379	0.407508	0.062062	0.325521	-0.44399	0.454752	1.31546	1.0771	-0.378769	-0.976244	-1.53399
PLOD1	procollagen-lysine,2-oxoglutarate 5-dioxygenase 1 [Source:VGNC Symbol;Acc:VGNC:91566]	protein_coding	FALSE	509.861	darkgrey	0.875354	2.2971e-09	-0.362475	0.0631528	0.407281	-0.0353014	-0.16473	-0.426014	-0.249834	-0.444796	-0.894204	0.205532	0.277155	0.459704
FNDC3B	fibronectin type III domain containing 3B [Source:VGNC Symbol;Acc:VGNC:88183]	protein_coding	FALSE	3249.7	darkgrey	-0.834876	6.13698e-08	0.760146	4.22016e-06	0.406755	0.162011	0.567132	-0.302591	0.299517	0.92115	-0.0834538	-0.138415	-0.350799	-0.216587
ITPRIP	inositol 1,4,5-trisphosphate receptor interacting protein [Source:VGNC Symbol;Acc:VGNC:89256]	protein_coding	FALSE	503.899	darkgrey	0.884171	9.64721e-10	-0.583505	0.00139894	0.406729	-0.0450552	-0.235612	-0.474737	0.0281841	-0.558519	-0.751018	-0.0824185	0.319851	0.270264
USP33	ubiquitin specific peptidase 33 [Source:HGNC Symbol;Acc:HGNC:20059]	protein_coding	FALSE	1226.26	darkgrey	0.843896	3.20196e-08	-0.290714	0.141263	0.406215	0.136132	0.128414	-0.47065	-0.104192	-0.407843	-0.906073	0.250703	0.535439	0.429511
GLCE	glucuronic acid epimerase [Source:VGNC Symbol;Acc:VGNC:88477]	protein_coding	FALSE	614.439	darkgrey	0.877354	1.89789e-09	-0.67064	0.000129156	0.405051	-0.240395	-0.695811	-0.243738	-0.331944	-0.859897	-0.51177	0.0866937	0.158601	0.264221
STAG2	stromal antigen 2 [Source:VGNC Symbol;Acc:VGNC:93525]	protein_coding	FALSE	3656.6	darkgrey	-0.883039	1.08264e-09	0.745877	7.98227e-06	0.404603	0.185885	0.619418	-0.0500358	0.0297671	0.587766	0.131973	0.15862	0.0311109	-0.181858
S100A9	S100 calcium binding protein A9 [Source:VGNC Symbol;Acc:VGNC:92547]	protein_coding	FALSE	4864.86	darkgrey	0.865762	5.49729e-09	-0.39076	0.0438727	0.402304	-0.218712	-0.856504	-0.321811	-0.974823	-1.56462	-1.68808	0.737009	0.693918	1.3552
FUCA2	alpha-L-fucosidase 2 [Source:VGNC Symbol;Acc:VGNC:88263]	protein_coding	FALSE	2941.84	darkgrey	0.854093	1.45857e-08	-0.310843	0.114533	0.402053	-0.0226793	0.0175921	-0.464249	-0.128858	-0.350891	-1.0777	0.113066	0.367445	0.610127
ISG12(A)	putative ISG12(a) protein [Source:NCBI gene (formerly Entrezgene);Acc:100153902]	protein_coding	FALSE	954.68	darkgrey	0.813162	2.53699e-07	-0.209177	0.295042	0.400521	-0.121123	0.00303036	0.16097	-0.945148	-1.61005	-1.6729	0.807977	1.61474	1.83457
USP7	ubiquitin specific peptidase 7 [Source:VGNC Symbol;Acc:VGNC:94777]	protein_coding	FALSE	2562.33	darkgrey	-0.851773	1.7532e-08	0.645174	0.000279548	0.398013	0.0931144	0.62422	0.205578	0.256281	0.754756	0.112594	-0.161061	-0.129216	0.0918948
GNS	glucosamine (N-acetyl)-6-sulfatase [Source:VGNC Symbol;Acc:VGNC:103284]	protein_coding	FALSE	25242.3	darkgrey	0.816653	2.04506e-07	-0.188052	0.347563	0.39753	0.063659	0.0414766	-0.660154	-0.00112634	-0.362633	-1.02636	0.0651635	0.403736	0.36523
ARFGAP2	ADP ribosylation factor GTPase activating protein 2 [Source:VGNC Symbol;Acc:VGNC:85449]	protein_coding	FALSE	350.129	darkgrey	0.917613	1.64347e-11	-0.631544	0.000410985	0.395337	-0.0996954	-0.315242	-0.407486	-0.23274	-0.71197	-0.643975	0.120278	0.390206	0.23005
CPQ	carboxypeptidase Q [Source:VGNC Symbol;Acc:VGNC:86958]	protein_coding	FALSE	2392.22	darkgrey	0.766697	3.10354e-06	-0.328539	0.0942935	0.393826	-0.0486641	-0.105273	-0.910473	-0.255013	-0.348797	-1.08026	0.205264	0.242862	0.167321
OSBPL2	oxysterol binding protein like 2 [Source:VGNC Symbol;Acc:VGNC:95653]	protein_coding	FALSE	792.845	darkgrey	-0.820638	1.59001e-07	0.561079	0.00232898	0.393606	-0.00914225	0.57685	0.35529	0.277614	0.842816	0.361514	-0.285211	-0.260106	-0.00741758
H1-3	H1.3 linker histone, cluster member [Source:HGNC Symbol;Acc:HGNC:4717]	protein_coding	FALSE	804.228	darkgrey	0.837856	4.97188e-08	-0.232181	0.243869	0.391348	-0.308696	-0.0970669	-0.401904	-0.851934	-1.79352	-2.81524	0.527409	1.69673	2.40114
ACP2	acid phosphatase 2, lysosomal [Source:VGNC Symbol;Acc:VGNC:85024]	protein_coding	FALSE	1900.54	darkgrey	0.815804	2.15593e-07	-0.524075	0.00501767	0.389483	-0.0856674	-0.310359	-0.655324	-0.149194	-0.581832	-0.657953	0.0598464	0.270313	0.00297259
TEP1	telomerase associated protein 1 [Source:VGNC Symbol;Acc:VGNC:93877]	protein_coding	FALSE	1422.31	darkgrey	-0.864372	6.20381e-09	0.232334	0.243549	0.387637	0.122243	0.204806	0.064714	0.317509	0.689575	0.32754	-0.19283	-0.48253	-0.260184
PSMD5	proteasome 26S subunit, non-ATPase 5 [Source:VGNC Symbol;Acc:VGNC:91923]	protein_coding	FALSE	589.035	darkgrey	0.848153	2.3221e-08	-0.743449	8.86022e-06	0.385011	-0.117508	-0.620019	-0.0162778	-0.444882	-0.904088	-0.528083	0.312509	0.27562	0.509883
CCNT2	cyclin T2 [Source:HGNC Symbol;Acc:HGNC:1600]	protein_coding	FALSE	1078.51	darkgrey	-0.909907	4.81535e-11	0.634685	0.000376666	0.38366	0.196942	0.519536	-0.0333205	0.263998	0.615175	0.136624	-0.0617879	-0.0935333	-0.169156
MDK	midkine [Source:VGNC Symbol;Acc:VGNC:100167]	protein_coding	FALSE	319.455	darkgrey	0.805001	4.12896e-07	-0.224546	0.260157	0.383438	-0.0415787	0.155417	0.143682	-0.641513	-1.16241	-1.04283	0.586009	1.33157	1.19883
RBMS1	RNA binding motif single stranded interacting protein 1 [Source:VGNC Symbol;Acc:VGNC:96534]	protein_coding	FALSE	1605.55	darkgrey	0.80221	4.85215e-07	-0.567869	0.00200345	0.382012	0.0949628	-0.308186	-0.560264	-0.258053	-0.920206	-0.727789	0.35949	0.60983	0.165315
SLAMF6	SLAM family member 6 [Source:VGNC Symbol;Acc:VGNC:92912]	protein_coding	FALSE	2931.29	darkgrey	0.757987	4.66033e-06	-0.121509	0.546012	0.376883	0.177302	0.0709535	-1.13947	-0.183716	-0.754493	-1.84517	0.365566	0.826245	0.700223
MYO9B	myosin IXB [Source:VGNC Symbol;Acc:VGNC:90534]	protein_coding	FALSE	4049.02	darkgrey	-0.845756	2.78598e-08	0.416832	0.030543	0.371238	0.102482	0.330478	-0.342473	0.403128	0.734481	0.193945	-0.295388	-0.402096	-0.536163
PRRG4	proline rich and Gla domain 4 [Source:VGNC Symbol;Acc:VGNC:91870]	protein_coding	FALSE	678.277	darkgrey	0.876707	2.01953e-09	-0.333173	0.0894686	0.368905	0.136272	-0.272951	-0.523868	-0.739466	-0.953806	-0.810053	0.891021	0.67795	0.279879
LOC110260929		protein_coding	FALSE	172.435	darkgrey	0.804197	4.32649e-07	-0.48189	0.0109196	0.367852	-0.0312684	-0.890776	-1.60915	-0.349936	-1.72729	-1.63507	0.311243	0.771685	0.0123337
SELENOF	selenoprotein F [Source:VGNC Symbol;Acc:VGNC:98854]	protein_coding	FALSE	1057.61	darkgrey	0.82845	9.53231e-08	-0.806223	3.84403e-07	0.367603	-0.242	-0.552928	0.00184167	-0.297825	-0.771797	-0.371954	0.0447008	0.214132	0.371274
TAX1BP1	Tax1 binding protein 1 [Source:VGNC Symbol;Acc:VGNC:93754]	protein_coding	TRUE	5924.76	darkgrey	0.737812	1.124e-05	-0.255112	0.199054	0.366929	0.0721791	0.120725	-0.56437	-0.0778415	-0.423091	-0.825824	0.151318	0.543512	0.260132
KCNIP1	potassium voltage-gated channel interacting protein 1 [Source:VGNC Symbol;Acc:VGNC:89348]	protein_coding	FALSE	144.333	darkgrey	0.790532	9.2846e-07	-0.134539	0.503458	0.366014	0.236056	-0.216475	-1.29405	0.330167	-1.39002	-2.49242	-0.0469471	1.1669	1.1384
PDS5B	PDS5 cohesin associated factor B [Source:VGNC Symbol;Acc:VGNC:91290]	protein_coding	FALSE	936.804	darkgrey	-0.798871	5.86642e-07	0.171666	0.391902	0.365513	0.0501915	0.340861	0.16605	0.0875943	0.573695	0.34544	-0.0312272	-0.230122	-0.176996
SERP1	stress associated endoplasmic reticulum protein 1 [Source:VGNC Symbol;Acc:VGNC:92731]	protein_coding	FALSE	732.634	darkgrey	0.851467	1.79594e-08	-0.813298	2.51596e-07	0.362698	-0.255306	-0.567122	-0.148216	-0.434952	-0.923776	-0.495192	0.172076	0.35044	0.343496
TRIM39	tripartite motif containing 39 [Source:NCBI gene (formerly Entrezgene);Acc:100151742]	protein_coding	FALSE	230.799	darkgrey	0.885241	8.64237e-10	-0.579313	0.00154305	0.361569	0.0883539	-0.224307	-0.215434	-0.413482	-0.921437	-0.589976	0.515709	0.694101	0.36565
UFC1	ubiquitin-fold modifier conjugating enzyme 1 [Source:VGNC Symbol;Acc:VGNC:98892]	protein_coding	FALSE	746.198	darkgrey	0.870982	3.44836e-09	-0.554362	0.00269468	0.356628	-0.0324737	-0.243478	-0.321795	-0.0222614	-0.634555	-0.747552	-0.013625	0.387908	0.42087
SORL1	sortilin related receptor 1 [Source:HGNC Symbol;Acc:HGNC:11185]	protein_coding	FALSE	3152.01	darkgrey	0.787688	1.08079e-06	-0.0455151	0.821646	0.354137	-0.0741188	0.383552	-0.468121	-0.884311	-0.788622	-1.30784	0.807749	1.17435	0.836763
TNPO2	transportin 2 [Source:VGNC Symbol;Acc:VGNC:94288]	protein_coding	FALSE	764.039	darkgrey	0.892365	4.03665e-10	-0.529544	0.00450357	0.349849	-0.124459	-0.113433	-0.194983	-0.424303	-0.377964	-0.566736	0.296485	0.261876	0.367692
TAF1		protein_coding	FALSE	1364.8	darkgrey	-0.891489	4.4454e-10	0.696603	5.42998e-05	0.349793	0.084483	0.506234	-0.0507291	0.134693	0.617911	-0.0012088	-0.0490663	-0.110003	-0.0498209
ssc-mir-10390	ssc-mir-10390 [Source:miRBase;Acc:MI0033404]	miRNA	FALSE	27754.5	darkgrey	-0.821247	1.52917e-07	0.86215	7.50576e-09	0.349087	0.107873	0.715926	-0.237341	0.18451	0.877133	0.172485	-0.0674856	-0.153741	-0.405106
EGLN3	egl-9 family hypoxia inducible factor 3 [Source:VGNC Symbol;Acc:VGNC:87589]	protein_coding	FALSE	258.838	darkgrey	0.864032	6.38865e-09	-0.36833	0.0587025	0.346087	0.131935	-0.499804	-1.11654	-1.16746	-1.63693	-2.31226	1.33694	1.11428	1.14837
TMEM109	transmembrane protein 109 [Source:VGNC Symbol;Acc:VGNC:94066]	protein_coding	FALSE	482.92	darkgrey	0.897829	2.16989e-10	-0.673408	0.000118235	0.345157	-0.0264895	-0.435769	-0.16443	-0.199902	-0.643623	-0.541961	0.171491	0.201924	0.369683
C1QB	complement C1q B chain [Source:VGNC Symbol;Acc:VGNC:85977]	protein_coding	FALSE	7430.45	darkgrey	0.820238	1.63115e-07	-0.282663	0.153124	0.345156	-0.0586106	-0.469622	-0.948236	-0.198662	-0.801031	-1.24675	0.136188	0.329325	0.29441
CCNH	cyclin H [Source:VGNC Symbol;Acc:VGNC:86359]	protein_coding	FALSE	638.498	darkgrey	-0.895648	2.79138e-10	0.73362	1.33644e-05	0.344431	0.128391	0.599096	-0.0995154	0.0470181	0.631718	0.132095	0.0903537	-0.0321711	-0.231976
MED6	mediator complex subunit 6 [Source:VGNC Symbol;Acc:VGNC:90122]	protein_coding	FALSE	343.256	darkgrey	0.843439	3.31253e-08	-0.643853	0.000290423	0.342456	-0.134379	-0.657016	-0.0188039	-0.317665	-0.991929	-0.445375	0.158823	0.317153	0.422062
RNF103	ring finger protein 103 [Source:VGNC Symbol;Acc:VGNC:98291]	protein_coding	FALSE	644.353	darkgrey	0.826158	1.1105e-07	-0.61531	0.000635605	0.340245	0.0108781	-0.614448	-0.618043	-0.168155	-1.21929	-0.663838	0.18054	0.59289	0.0452662
NRIP1	nuclear receptor interacting protein 1 [Source:VGNC Symbol;Acc:VGNC:90896]	protein_coding	FALSE	817.597	darkgrey	0.874723	2.43814e-09	-0.579788	0.0015261	0.340053	-0.0327258	-0.72937	-0.836115	-0.439262	-0.844185	-1.2441	0.408291	0.111381	0.394978
MTOR	mechanistic target of rapamycin kinase [Source:VGNC Symbol;Acc:VGNC:90466]	protein_coding	FALSE	1466.81	darkgrey	-0.850613	1.92002e-08	0.710918	3.23841e-05	0.338271	0.209085	0.721377	0.0976718	0.133683	0.688971	0.0676721	0.0730406	0.0315664	0.0292563
CPEB4	cytoplasmic polyadenylation element binding protein 4 [Source:VGNC Symbol;Acc:VGNC:86939]	protein_coding	FALSE	2638.05	darkgrey	0.863753	6.54409e-09	-0.753326	5.75346e-06	0.338241	-0.124338	-0.386659	-0.39299	-0.377095	-0.530947	-0.562332	0.250465	0.14365	0.168472
PDCD1LG2	programmed cell death 1 ligand 2 [Source:VGNC Symbol;Acc:VGNC:91243]	protein_coding	FALSE	2224.34	darkgrey	0.767682	2.96098e-06	-0.316436	0.107817	0.336184	-0.0400559	-0.587763	-1.91207	-0.518286	-1.22737	-1.82002	0.474019	0.634477	-0.0908231
RNASET2		protein_coding	FALSE	3140.53	darkgrey	0.787266	1.10517e-06	-0.173792	0.385974	0.335806	0.02298	0.0104043	-0.362204	-0.0639824	-0.564553	-0.917807	0.095388	0.574821	0.553975
EIF4E3	eukaryotic translation initiation factor 4E family member 3 [Source:VGNC Symbol;Acc:VGNC:87628]	protein_coding	FALSE	184.186	darkgrey	0.846224	2.68925e-08	-0.347196	0.0759995	0.335432	0.00844023	-0.238132	-0.072931	-0.976914	-1.62135	-0.658642	0.994444	1.37276	0.578298
KMT2C	lysine methyltransferase 2C [Source:VGNC Symbol;Acc:VGNC:89550]	protein_coding	TRUE	2635.52	darkgrey	-0.812865	2.58346e-07	0.582878	0.00141972	0.332893	0.240983	0.484888	-0.337482	0.408858	0.732667	-0.120699	-0.164541	-0.245996	-0.21491
MGST3	microsomal glutathione S-transferase 3 [Source:VGNC Symbol;Acc:VGNC:90204]	protein_coding	FALSE	362.438	darkgrey	0.819371	1.72364e-07	-0.265511	0.180726	0.332688	0.140637	-0.22461	-0.126633	-0.0340106	-1.09872	-0.85921	0.193243	0.871307	0.727895
MLLT10	MLLT10 histone lysine methyltransferase DOT1L cofactor [Source:VGNC Symbol;Acc:VGNC:96590]	protein_coding	TRUE	820.307	darkgrey	-0.869295	4.01822e-09	0.569039	0.00195152	0.332656	0.20362	0.621381	0.231773	0.348967	0.831676	0.177912	-0.139261	-0.204395	0.0514199
ENSSSCG00000051257		lncRNA	FALSE	128.986	darkgrey	-0.783352	1.35656e-06	0.808217	3.41719e-07	0.332609	1.05061	1.77975	-1.04473	1.79969	2.28132	0.229616	-0.700774	-0.446796	-1.35103
SEC14L1	SEC14 like lipid binding 1 [Source:VGNC Symbol;Acc:VGNC:92669]	protein_coding	FALSE	1562.22	darkgrey	-0.836716	5.39157e-08	0.192772	0.335371	0.329687	0.113269	0.309161	0.0678368	0.11915	0.433742	0.251967	-0.00673537	-0.123387	-0.181667
MICAL1	microtubule associated monooxygenase, calponin and LIM domain containing 1 [Source:VGNC Symbol;Acc:VGNC:90207]	protein_coding	FALSE	1173.23	darkgrey	-0.799943	5.52166e-07	0.219516	0.271267	0.329667	0.144857	0.532226	0.645189	0.554584	0.827793	0.802408	-0.404282	-0.291521	-0.154
LOC100738642		protein_coding	FALSE	974.352	darkgrey	0.820794	1.57419e-07	-0.666348	0.000147856	0.328333	-0.268395	-0.768777	0.0447308	-0.615349	-1.0298	-0.409174	0.329083	0.253681	0.453733
SREK1	splicing regulatory glutamic acid and lysine rich protein 1 [Source:VGNC Symbol;Acc:VGNC:93451]	protein_coding	FALSE	1167.66	darkgrey	-0.759279	4.3923e-06	0.445751	0.019791	0.328234	0.0476066	0.504793	0.212842	0.0993462	0.599925	0.269669	-0.0495975	-0.0938831	-0.0566554
ZNF33B		protein_coding	TRUE	543.117	darkgrey	0.816055	2.12266e-07	-0.629773	0.000431523	0.327573	-0.319381	-0.827499	-0.878612	-0.645174	-1.33062	-0.868837	0.297116	0.481883	-0.00914887
TSC2	TSC complex subunit 2 [Source:VGNC Symbol;Acc:VGNC:94480]	protein_coding	FALSE	678.618	darkgrey	-0.724237	1.94681e-05	0.36142	0.0639821	0.32312	0.151218	0.660451	0.568559	0.163447	0.784422	0.827537	0.00475492	-0.119859	-0.250709
COG1	component of oligomeric golgi complex 1 [Source:VGNC Symbol;Acc:VGNC:86854]	protein_coding	FALSE	545.028	darkgrey	-0.784671	1.26664e-06	0.44984	0.0185594	0.323063	0.145389	0.568912	0.256266	0.13545	0.545074	0.433741	0.0193515	0.0220997	-0.173888
CLIC1		protein_coding	FALSE	1682.48	darkgrey	0.798797	5.89096e-07	-0.711139	3.21198e-05	0.322445	-0.0818701	-0.209723	0.116756	-0.308369	-0.728853	-0.198934	0.235274	0.517525	0.315471
ITGAL	integrin subunit alpha L [Source:VGNC Symbol;Acc:VGNC:89240]	protein_coding	FALSE	2786.47	darkgrey	0.781434	1.49757e-06	-0.503195	0.00746237	0.321711	-0.0329556	-0.211699	-0.719812	-0.00220783	-0.476245	-1.00219	-0.0348388	0.263637	0.279361
SLA-8	MHC class I antigen 8 [Source:NCBI gene (formerly Entrezgene);Acc:100135036]	protein_coding	FALSE	1091.06	darkgrey	0.816386	2.07935e-07	-0.533674	0.00414565	0.321701	-0.166465	-0.32039	-0.73551	-0.0685558	-0.5641	-1.00687	-0.100446	0.241519	0.264326
C1GALT1		protein_coding	FALSE	1701.57	darkgrey	0.859575	9.32311e-09	-0.578857	0.00155946	0.320789	-0.139998	-0.614385	-0.35997	-0.450041	-0.699877	-1.0603	0.307721	0.0845703	0.696903
TMEM140	transmembrane protein 140 [Source:VGNC Symbol;Acc:VGNC:94088]	protein_coding	FALSE	470.932	darkgrey	0.787699	1.08014e-06	-0.403665	0.0367938	0.320627	0.0177515	-0.739214	-1.73654	-0.349419	-1.29126	-1.6148	0.370266	0.532925	-0.117315
PSMD4	proteasome 26S subunit, non-ATPase 4 [Source:VGNC Symbol;Acc:VGNC:98839]	protein_coding	FALSE	843.739	darkgrey	0.84037	4.14899e-08	-0.544744	0.00330332	0.320592	-0.108897	-0.172849	0.106881	-0.278655	-0.685801	-0.644226	0.17103	0.510436	0.755554
CD82	CD82 molecule [Source:VGNC Symbol;Acc:VGNC:86432]	protein_coding	FALSE	4921.22	darkgrey	0.802548	4.75889e-07	-0.604998	0.000828335	0.319262	-0.0698055	-0.330725	-0.495067	-0.166253	-0.515187	-0.531739	0.0920298	0.18324	0.0366517
XIAP	X-linked inhibitor of apoptosis [Source:NCBI gene (formerly Entrezgene);Acc:100037300]	protein_coding	FALSE	2694.64	darkgrey	0.843095	3.39815e-08	-0.65157	0.000231801	0.317954	0.0257653	-0.116343	-0.340884	-0.166679	-0.36989	-0.437565	0.193684	0.251612	0.0960268
ANKHD1	eukaryotic translation initiation factor 4E binding protein 3 [Source:NCBI gene (formerly Entrezgene);Acc:100529254]	protein_coding	FALSE	2170.77	darkgrey	-0.842644	3.51319e-08	0.739103	1.06497e-05	0.312734	0.198268	0.625572	0.10505	0.139373	0.557499	0.0154225	0.060371	0.066967	0.0889085
AARS1	alanyl-tRNA synthetase 1 [Source:VGNC Symbol;Acc:VGNC:96890]	protein_coding	FALSE	1913.77	darkgrey	0.794229	7.59401e-07	-0.372383	0.0557683	0.31155	-0.130374	0.0380304	0.348491	-0.512964	-0.759096	-0.403614	0.375594	0.798216	0.753965
MTHFD2	methylenetetrahydrofolate dehydrogenase (NADP+ dependent) 2, methenyltetrahydrofolate cyclohydrolase [Source:HGNC Symbol;Acc:HGNC:7434]	protein_coding	FALSE	315.401	darkgrey	0.815069	2.25642e-07	-0.8287	9.37358e-08	0.311334	-0.11603	-0.688695	0.0654713	-0.31232	-1.07821	-0.190987	0.17993	0.371422	0.255768
ITPRIPL1	ITPRIP like 1 [Source:VGNC Symbol;Acc:VGNC:89257]	protein_coding	FALSE	263.575	darkgrey	0.859703	9.22408e-09	-0.646229	0.000271126	0.310903	-0.140226	-0.954275	-0.729828	-0.3809	-0.956194	-1.08485	0.214647	-0.00294108	0.330486
MICAL2		protein_coding	FALSE	685.996	darkgrey	-0.798804	5.88861e-07	0.822165	1.44146e-07	0.310394	0.325348	1.28026	0.139672	0.448437	1.25382	0.0298776	-0.105892	0.0273455	0.10779
TLR1	toll like receptor 1 [Source:VGNC Symbol;Acc:VGNC:94022]	protein_coding	FALSE	131.361	darkgrey	0.880208	1.43686e-09	-0.624448	0.000498754	0.306049	-0.152295	-0.844746	-0.291845	-0.914519	-1.80204	-0.884774	0.703696	0.875286	0.565354
IFI6	interferon alpha inducible protein 6 [Source:VGNC Symbol;Acc:VGNC:89033]	protein_coding	FALSE	5018.35	darkgrey	0.768625	2.82994e-06	-0.143689	0.474594	0.305181	-0.000925373	0.514006	0.376081	-0.74902	-0.853315	-0.978845	0.757897	1.37608	1.36209
GPAM	glycerol-3-phosphate acyltransferase, mitochondrial [Source:VGNC Symbol;Acc:VGNC:88570]	protein_coding	FALSE	261.842	darkgrey	0.840828	4.01306e-08	-0.369594	0.0577751	0.303085	-0.00762791	0.00686604	0.0427013	-0.500742	-1.33505	-0.595393	0.486045	1.34969	0.6429
DOP1B	DOP1 leucine zipper like protein B [Source:VGNC Symbol;Acc:VGNC:87409]	protein_coding	FALSE	2076.83	darkgrey	-0.808345	3.39139e-07	0.334941	0.0876776	0.302912	0.238318	0.254472	-0.458311	0.578661	0.862469	0.359171	-0.337403	-0.606282	-0.820452
CLK2	CDC like kinase 2 [Source:VGNC Symbol;Acc:VGNC:86767]	protein_coding	FALSE	511.422	darkgrey	-0.876847	1.99247e-09	0.472956	0.012722	0.299409	0.145942	0.491984	0.00286325	0.2313	0.563797	0.220342	-0.0767997	-0.0701616	-0.214557
PAXBP1	PAX3 and PAX7 binding protein 1 [Source:VGNC Symbol;Acc:VGNC:91197]	protein_coding	TRUE	757.884	darkgrey	-0.741851	9.48426e-06	0.241478	0.224961	0.298853	0.270744	0.420884	0.448212	0.316309	0.643957	0.617724	-0.038684	-0.218544	-0.165525
KDM6B	lysine demethylase 6B [Source:VGNC Symbol;Acc:VGNC:89416]	protein_coding	FALSE	518.54	darkgrey	-0.834482	6.30833e-08	0.829855	8.67085e-08	0.296992	0.357889	1.54442	0.435557	0.0757002	1.50247	0.576194	0.281143	0.0412293	-0.136782
CWF19L2	CWF19 like cell cycle control factor 2 [Source:VGNC Symbol;Acc:VGNC:96726]	protein_coding	FALSE	786.961	darkgrey	0.846137	2.70697e-08	-0.382246	0.0491051	0.29431	-0.0639097	-0.142074	-0.467066	-0.167133	-0.394504	-0.793894	0.0932422	0.250518	0.322101
ENSSSCG00000041738		protein_coding	FALSE	6036.89	darkgrey	0.685718	7.89127e-05	-0.244376	0.219275	0.293252	0.0451534	0.0469393	-0.613731	-0.217481	-0.290974	-0.755966	0.261405	0.336609	0.140933
ZZEF1	zinc finger ZZ-type and EF-hand domain containing 1 [Source:VGNC Symbol;Acc:VGNC:95347]	protein_coding	FALSE	2362.58	darkgrey	-0.825995	1.12253e-07	0.539084	0.00371366	0.292289	0.166076	0.470872	-0.267674	0.631373	0.886208	-0.00962232	-0.465858	-0.412965	-0.256217
SORD	sorbitol dehydrogenase [Source:VGNC Symbol;Acc:VGNC:93342]	protein_coding	FALSE	475.192	darkgrey	0.865227	5.76015e-09	-0.507208	0.00692736	0.289332	-0.233531	-0.422629	-0.602353	-0.447304	-0.509211	-1.04364	0.197352	0.0851005	0.424082
PTMA	prothymosin alpha [Source:NCBI gene (formerly Entrezgene);Acc:100294684]	protein_coding	FALSE	11902.2	darkgrey	0.880251	1.43069e-09	-0.702844	4.35034e-05	0.289172	0.000316133	-0.333496	-0.12999	-0.085779	-0.464051	-0.506519	0.0861885	0.128048	0.370752
CLN3	CLN3 lysosomal/endosomal transmembrane protein, battenin [Source:NCBI gene (formerly Entrezgene);Acc:100127354]	protein_coding	FALSE	647.394	darkgrey	-0.830668	8.20521e-08	0.513247	0.00618329	0.286233	0.0526893	0.6141	0.70232	0.347393	0.751036	0.635721	-0.283052	-0.132832	0.0627623
SURF4	surfeit 4 [Source:VGNC Symbol;Acc:VGNC:93631]	protein_coding	FALSE	1726.46	darkgrey	0.858192	1.04557e-08	-0.595571	0.00104711	0.28024	-0.122391	-0.30168	-0.179049	-0.250595	-0.40408	-0.405172	0.12741	0.101496	0.2238
MRPL50	mitochondrial ribosomal protein L50 [Source:VGNC Symbol;Acc:VGNC:103128]	protein_coding	FALSE	165.167	darkgrey	0.857649	1.09335e-08	-0.705394	3.96734e-05	0.278367	-0.400471	-0.750346	-0.243478	-0.584479	-0.91486	-0.587244	0.145484	0.143907	0.328929
ARHGAP25	Rho GTPase activating protein 25 [Source:VGNC Symbol;Acc:VGNC:85464]	protein_coding	FALSE	2902.85	darkgrey	-0.875202	2.33031e-09	0.484779	0.0103844	0.277789	0.345615	0.573932	0.0724606	0.723913	0.776283	0.270151	-0.375407	-0.200763	-0.196133
ENSSSCG00000040433		protein_coding	TRUE	206.566	darkgrey	-0.835343	5.93944e-08	0.813811	2.43818e-07	0.277782	0.217595	1.21656	0.0387097	0.497134	1.31554	0.395204	-0.232244	-0.0764058	-0.3427
SUCLG2	succinate-CoA ligase GDP-forming subunit beta [Source:VGNC Symbol;Acc:VGNC:93604]	protein_coding	FALSE	799.644	darkgrey	0.800872	5.23774e-07	-0.840706	4.04876e-08	0.277264	-0.10079	-0.471097	-0.114085	-0.371463	-0.793417	-0.227121	0.264452	0.317704	0.11086
RCN2	reticulocalbin 2 [Source:VGNC Symbol;Acc:VGNC:92181]	protein_coding	FALSE	1100.03	darkgrey	0.831378	7.81712e-08	-0.712415	3.06267e-05	0.274754	-0.115435	-0.260839	-0.150749	-0.462383	-0.474537	-0.35756	0.338657	0.211864	0.204247
POGZ	pogo transposable element derived with ZNF domain [Source:VGNC Symbol;Acc:VGNC:91625]	protein_coding	FALSE	692.383	darkgrey	-0.818803	1.78675e-07	0.818082	1.86991e-07	0.274292	0.522402	1.18299	0.301219	0.296029	1.11607	0.293197	0.223384	0.0656226	0.00555018
TXNDC12	thioredoxin domain containing 12 [Source:VGNC Symbol;Acc:VGNC:94604]	protein_coding	FALSE	576.311	darkgrey	0.819348	1.72611e-07	-0.747816	7.33808e-06	0.268621	-0.0911916	-0.45029	-0.0822662	-0.266825	-0.675294	-0.274948	0.163618	0.219453	0.187925
ARL8A	ADP ribosylation factor like GTPase 8A [Source:VGNC Symbol;Acc:VGNC:96067]	protein_coding	FALSE	608.122	darkgrey	0.833856	6.5898e-08	-0.756978	4.87977e-06	0.267586	0.031899	-0.416282	0.0118981	-0.214399	-0.773675	-0.356523	0.246713	0.348625	0.364867
SEC63	SEC63 homolog, protein translocation regulator [Source:VGNC Symbol;Acc:VGNC:103172]	protein_coding	FALSE	2679.64	darkgrey	-0.785566	1.20869e-06	0.187216	0.349749	0.267162	-0.0147088	0.255401	0.0757052	0.0335696	0.380753	0.180487	-0.0444653	-0.124806	-0.103741
MAN2A2	mannosidase alpha class 2A member 2 [Source:VGNC Symbol;Acc:VGNC:98099]	protein_coding	FALSE	2146.16	darkgrey	0.844289	3.10973e-08	-0.282757	0.152981	0.26568	-0.0931452	0.0118669	-0.196789	-0.207858	-0.175547	-0.712276	0.116204	0.186444	0.51394
EXOC8	exocyst complex component 8 [Source:VGNC Symbol;Acc:VGNC:87834]	protein_coding	FALSE	584.88	darkgrey	0.867227	4.83261e-09	-0.726268	1.79682e-05	0.263975	-0.0299136	-0.300963	-0.227807	-0.130058	-0.447229	-0.48866	0.0943131	0.144595	0.257318
CD48	CD48 molecule [Source:VGNC Symbol;Acc:VGNC:86419]	protein_coding	FALSE	3885.36	darkgrey	0.781608	1.48427e-06	-0.765802	3.23846e-06	0.262646	-0.148808	-0.311276	0.0351491	-0.136924	-0.51195	-0.336647	-0.00870793	0.199732	0.371442
ARL4C	ADP ribosylation factor like GTPase 4C [Source:VGNC Symbol;Acc:VGNC:96419]	protein_coding	FALSE	287.698	darkgrey	0.855289	1.32498e-08	-0.58364	0.00139451	0.261046	-0.302173	-0.582264	-0.194814	-0.233604	-0.962942	-0.422477	-0.0723296	0.363847	0.221062
FADS2	fatty acid desaturase 2 [Source:VGNC Symbol;Acc:VGNC:87876]	protein_coding	FALSE	49.0223	darkgrey	0.769409	2.72498e-06	-0.178133	0.374032	0.259787	0.115155	1.25037	1.03173	-1.1236	-2.56745	-2.63381	1.7689	4.18532	3.82975
AMBN	ameloblastin [Source:VGNC Symbol;Acc:VGNC:85273]	protein_coding	FALSE	2202.17	darkgrey	0.756604	4.96329e-06	-0.42892	0.0255861	0.257383	-0.0907233	-0.104838	-0.480495	-0.0586689	-0.43585	-0.955591	-0.0297634	0.330184	0.472215
AZIN2	antizyme inhibitor 2 [Source:VGNC Symbol;Acc:VGNC:85713]	protein_coding	FALSE	53.1749	darkgrey	0.83987	4.30198e-08	-0.324943	0.0981713	0.256728	-0.0280668	-0.655953	-1.54395	-0.531493	-1.12838	-2.00579	0.458732	0.363479	0.311622
GPKOW	G-patch domain and KOW motifs [Source:VGNC Symbol;Acc:VGNC:88589]	protein_coding	FALSE	159.057	darkgrey	0.816597	2.05219e-07	-0.666741	0.00014605	0.255293	-0.348149	-0.44198	0.1254	-0.405483	-0.941441	-0.317221	0.0279254	0.476845	0.443599
TOPORS	TOP1 binding arginine/serine rich protein, E3 ubiquitin ligase [Source:VGNC Symbol;Acc:VGNC:95973]	protein_coding	FALSE	1243.27	darkgrey	0.786069	1.17721e-06	-0.454608	0.0172033	0.249464	0.0835106	0.0176558	-0.323347	-0.137026	-0.276823	-0.485976	0.230491	0.292344	0.161103
PIK3R5	phosphoinositide-3-kinase regulatory subunit 5 [Source:VGNC Symbol;Acc:VGNC:91447]	protein_coding	FALSE	1673.15	darkgrey	-0.814835	2.28919e-07	0.282168	0.153875	0.24895	0.206294	0.439878	0.134017	0.231603	0.534877	0.365101	-0.0213251	-0.0940428	-0.228449
CDK14	cyclin dependent kinase 14 [Source:VGNC Symbol;Acc:VGNC:86498]	protein_coding	FALSE	1312.51	darkgrey	-0.693638	6.02156e-05	0.329938	0.0928161	0.248775	0.0530403	0.498068	0.438594	0.26346	0.571865	0.695012	-0.208426	-0.0728818	-0.252809
RTCB	RNA 2',3'-cyclic phosphate and 5'-OH ligase [Source:VGNC Symbol;Acc:VGNC:92492]	protein_coding	FALSE	803.327	darkgrey	0.735116	1.25683e-05	-0.695947	5.55621e-05	0.246509	-0.181565	-0.286624	0.311194	-0.337091	-0.717117	-0.201712	0.143156	0.427311	0.512672
GOLGA3	golgin A3 [Source:VGNC Symbol;Acc:VGNC:88550]	protein_coding	FALSE	857.089	darkgrey	-0.662516	0.000166528	0.191289	0.339174	0.241663	0.0904475	0.305521	0.252919	0.140851	0.548269	0.350509	-0.0529475	-0.24026	-0.0969525
GORASP1	golgi reassembly stacking protein 1 [Source:VGNC Symbol;Acc:VGNC:88559]	protein_coding	FALSE	385.475	darkgrey	0.824088	1.27234e-07	-0.422011	0.0283322	0.241593	-0.0875097	-0.142125	-0.561659	-0.097929	-0.427796	-0.659259	0.0045017	0.281581	0.0948662
HTATSF1	HIV-1 Tat specific factor 1 [Source:VGNC Symbol;Acc:VGNC:88998]	protein_coding	FALSE	414.133	darkgrey	-0.762226	3.83178e-06	0.234559	0.238936	0.236945	0.0408352	0.505303	0.277419	0.145028	0.705767	0.598172	-0.0999193	-0.192428	-0.311548
ZBTB8OS	zinc finger and BTB domain containing 8 opposite strand [Source:VGNC Symbol;Acc:VGNC:98740]	protein_coding	FALSE	642.319	darkgrey	0.863528	6.67181e-09	-0.631643	0.000409867	0.23591	-0.0606234	-0.0276276	-0.203886	-0.187047	-0.23671	-0.44588	0.124514	0.206482	0.238465
TBPL1	TATA-box binding protein like 1 [Source:VGNC Symbol;Acc:VGNC:93792]	protein_coding	FALSE	319.196	darkgrey	0.833242	6.87643e-08	-0.319661	0.104081	0.234945	-0.114082	0.0203134	-0.272769	-0.196919	-0.474379	-0.847858	0.0670324	0.49104	0.562044
TMEM128	transmembrane protein 128 [Source:VGNC Symbol;Acc:VGNC:94075]	protein_coding	FALSE	315.783	darkgrey	0.849631	2.07215e-08	-0.68833	7.22468e-05	0.234227	-0.229919	-0.457605	-0.379946	-0.451672	-0.668202	-0.552866	0.194431	0.202737	0.167304
ZW10	zw10 kinetochore protein [Source:VGNC Symbol;Acc:VGNC:95340]	protein_coding	FALSE	439.55	darkgrey	0.768829	2.80217e-06	-0.828412	9.55655e-08	0.233108	-0.182574	-0.6493	-0.0716186	-0.145623	-0.778945	-0.415011	-0.0486162	0.124824	0.338436
MYDGF	myeloid derived growth factor [Source:VGNC Symbol;Acc:VGNC:90506]	protein_coding	FALSE	551.775	darkgrey	0.813682	2.45748e-07	-0.733328	1.35246e-05	0.230772	-0.368181	-0.943812	-0.351397	-0.422902	-0.998261	-0.466169	0.0449027	0.0478684	0.112344
FAM136A		protein_coding	FALSE	419.197	darkgrey	0.815784	2.15868e-07	-0.438609	0.0221028	0.229769	-0.00688042	-0.148396	-0.200915	-0.193016	-0.44344	-0.886308	0.185446	0.291431	0.679729
RAB18	RAB18, member RAS onco family [Source:VGNC Symbol;Acc:VGNC:98241]	protein_coding	FALSE	2007.07	darkgrey	0.785112	1.23779e-06	-0.657424	0.000194541	0.22838	-0.0652606	-0.430385	-0.0746249	-0.245123	-0.605289	-0.277539	0.177719	0.17247	0.199705
ARHGAP10	Rho GTPase activating protein 10 [Source:VGNC Symbol;Acc:VGNC:85458]	protein_coding	FALSE	1480.3	darkgrey	-0.786142	1.1727e-06	0.500902	0.00778339	0.222183	0.318936	0.752837	-0.0520837	0.320871	0.890006	0.0176226	0.00228696	-0.134102	-0.0706699
IFNGR1	interferon gamma receptor 1 [Source:VGNC Symbol;Acc:VGNC:89041]	protein_coding	FALSE	4104.78	darkgrey	-0.78973	9.69329e-07	0.485384	0.0102751	0.22209	0.179644	0.312585	-0.201733	0.28544	0.524011	-0.140367	-0.10765	-0.210587	-0.0608227
PLOD3	procollagen-lysine,2-oxoglutarate 5-dioxygenase 3 [Source:VGNC Symbol;Acc:VGNC:91568]	protein_coding	FALSE	2324.92	darkgrey	-0.806692	3.73954e-07	0.493428	0.00891138	0.219029	-0.0140617	0.412721	0.214065	-0.0312223	0.38295	0.246946	0.0213008	0.0290353	-0.0330156
DNAJC7	DnaJ heat shock protein family (Hsp40) member C7 [Source:VGNC Symbol;Acc:VGNC:98987]	protein_coding	FALSE	863.073	darkgrey	0.730438	1.52086e-05	-0.83379	6.62007e-08	0.21879	-0.149486	-0.329076	0.0971749	-0.233489	-0.694322	-0.144572	0.0773622	0.362081	0.241791
FBXO48	F-box protein 48 [Source:VGNC Symbol;Acc:VGNC:88051]	protein_coding	FALSE	264.939	darkgrey	0.835026	6.0729e-08	-0.621623	0.000538009	0.21875	0.158534	-0.464042	-0.199902	-0.361974	-1.32831	-0.504246	0.557077	0.843966	0.294435
ABCC3	ATP binding cassette subfamily C member 3 [Source:VGNC Symbol;Acc:VGNC:84957]	protein_coding	FALSE	442.303	darkgrey	0.802194	4.85658e-07	-0.157301	0.433286	0.218037	0.0317093	0.166186	-0.380007	-0.44358	-0.486507	-0.679673	0.482466	0.654857	0.291686
DBT	dihydrolipoamide branched chain transacylase E2 [Source:VGNC Symbol;Acc:VGNC:87169]	protein_coding	FALSE	407.873	darkgrey	0.827213	1.03539e-07	-0.597666	0.000994578	0.21759	-0.131689	-0.337017	-0.378721	-0.123104	-0.531015	-0.832953	-0.0250049	0.190555	0.444994
PDP2	pyruvate dehyrogenase phosphatase catalytic subunit 2 [Source:VGNC Symbol;Acc:VGNC:91287]	protein_coding	FALSE	315.748	darkgrey	0.82505	1.19468e-07	-0.753822	5.62706e-06	0.21749	-0.110893	-0.747563	-0.381277	-0.178463	-0.90329	-0.729236	0.0496238	0.143078	0.335569
MRPS11	mitochondrial ribosomal protein S11 [Source:VGNC Symbol;Acc:VGNC:90382]	protein_coding	FALSE	265.009	darkgrey	0.847818	2.38243e-08	-0.654147	0.00021469	0.21572	-0.318467	-0.289576	-0.113627	-0.505862	-0.766252	-0.477039	0.157876	0.468541	0.35546
MAST2	microtubule associated serine/threonine kinase 2 [Source:VGNC Symbol;Acc:VGNC:90035]	protein_coding	FALSE	543.716	darkgrey	-0.683572	8.47923e-05	0.24583	0.216458	0.212601	0.0415963	0.638986	0.626978	0.0161372	0.686465	0.693438	0.0298834	-0.0461129	-0.064525
XBP1	X-box binding protein 1 [Source:VGNC Symbol;Acc:VGNC:94993]	protein_coding	TRUE	1141.33	darkgrey	0.82095	1.55858e-07	-0.689335	6.98166e-05	0.21171	-0.116263	-0.565101	-0.116932	-0.323727	-0.783944	-0.246648	0.197755	0.216214	0.127955
ENSSSCG00000047793		lncRNA	FALSE	195.471	darkgrey	0.79123	8.94161e-07	-0.534522	0.00407528	0.210907	-0.134991	-0.778426	-1.04689	0.210652	-1.22837	-1.49567	-0.387584	0.401938	0.377507
IKZF5	IKAROS family zinc finger 5 [Source:VGNC Symbol;Acc:VGNC:89076]	protein_coding	TRUE	526.273	darkgrey	0.788795	1.019e-06	-0.473524	0.0126005	0.210261	-0.120894	-0.105533	0.0635582	-0.191202	-0.559454	-0.494359	0.0669153	0.451599	0.559867
FBXO22	F-box protein 22 [Source:HGNC Symbol;Acc:HGNC:13593]	protein_coding	FALSE	1409.95	darkgrey	0.783624	1.33754e-06	-0.755166	5.29713e-06	0.208471	-0.0467319	-0.260155	-0.245542	-0.188871	-0.306541	-0.508588	0.146107	0.0462681	0.261548
ST3GAL1	ST3 beta-galactoside alpha-2,3-sialyltransferase 1 [Source:VGNC Symbol;Acc:VGNC:98863]	protein_coding	FALSE	267.526	darkgrey	0.795152	7.21795e-07	-0.292756	0.138363	0.203811	-0.0295537	-0.301013	-0.526801	-0.128704	-1.27263	-0.821454	0.0898013	0.960214	0.275941
SYNJ1	synaptojanin 1 [Source:VGNC Symbol;Acc:VGNC:93668]	protein_coding	FALSE	1976	darkgrey	-0.739209	1.06025e-05	0.599487	0.000950815	0.202521	0.308897	0.781667	-0.270336	0.37316	0.80636	-0.19013	-0.0613321	-0.0241964	-0.0787158
COPB1	COPI coat complex subunit beta 1 [Source:VGNC Symbol;Acc:VGNC:99622]	protein_coding	FALSE	2566.03	darkgrey	0.783486	1.34719e-06	-0.418771	0.0296995	0.202224	0.0868203	0.154242	0.00677234	-0.0300511	-0.219272	-0.323977	0.115156	0.372444	0.330086
ARF6	ADP ribosylation factor 6 [Source:VGNC Symbol;Acc:VGNC:85448]	protein_coding	FALSE	2487.56	darkgrey	0.721917	2.13165e-05	-0.798051	6.14306e-07	0.20213	-0.0708034	-0.343603	0.203215	-0.218951	-0.734565	-0.0812274	0.144679	0.389601	0.283998
SSR1	signal sequence receptor subunit 1 [Source:VGNC Symbol;Acc:VGNC:93490]	protein_coding	FALSE	2182.94	darkgrey	0.748217	7.21089e-06	-0.795213	7.19352e-07	0.201422	-0.192046	-0.545823	-0.0779911	-0.402492	-0.572498	-0.20372	0.210488	0.0266464	0.124497
WFS1	wolframin ER transmembrane glycoprotein [Source:VGNC Symbol;Acc:VGNC:94955]	protein_coding	FALSE	599.281	darkgrey	-0.846538	2.62601e-08	0.575695	0.00167753	0.197807	0.175104	0.47878	0.200826	0.0627822	0.451197	0.311629	0.117814	0.0255623	-0.108248
MIB2	MIB E3 ubiquitin protein ligase 2 [Source:VGNC Symbol;Acc:VGNC:90206]	protein_coding	FALSE	407.844	darkgrey	-0.681541	9.07089e-05	0.321356	0.102156	0.197606	0.0620002	0.514981	0.302568	0.28181	0.663235	0.575713	-0.210893	-0.142928	-0.265634
SERTAD3	SERTA domain containing 3 [Source:VGNC Symbol;Acc:VGNC:92751]	protein_coding	FALSE	301.724	darkgrey	0.737366	1.14508e-05	-0.564466	0.00216136	0.197475	0.0246171	-0.589312	-0.794493	-0.409391	-1.12885	-0.793757	0.436491	0.517111	0.000248983
GMFB	glia maturation factor beta [Source:VGNC Symbol;Acc:VGNC:88509]	protein_coding	FALSE	2830.81	darkgrey	0.723317	2.01828e-05	-0.724991	1.88985e-05	0.19729	-0.0978235	-0.21396	-0.126414	-0.243739	-0.254221	-0.418365	0.14495	0.0401267	0.290379
NAA35	N-alpha-acetyltransferase 35, NatC auxiliary subunit [Source:VGNC Symbol;Acc:VGNC:96752]	protein_coding	FALSE	480.691	darkgrey	-0.719726	2.32038e-05	0.411761	0.0328403	0.196612	0.0973829	0.545554	0.300244	0.140051	0.569161	0.270101	-0.0296855	-0.0236262	0.0271374
DDX6	DEAD-box helicase 6 [Source:VGNC Symbol;Acc:VGNC:87233]	protein_coding	FALSE	3298.72	darkgrey	-0.789388	9.87191e-07	0.633506	0.000389242	0.195835	0.201292	0.38036	-0.143176	0.317071	0.590863	-0.0706337	-0.126584	-0.209288	-0.0716762
CCDC25	coiled-coil domain containing 25 [Source:VGNC Symbol;Acc:VGNC:86288]	protein_coding	FALSE	754.534	darkgrey	0.835491	5.87834e-08	-0.490125	0.00945171	0.194546	0.00927508	0.0582675	-0.092502	-0.16005	-0.220117	-0.391154	0.174139	0.275926	0.294941
CTSO	cathepsin O [Source:VGNC Symbol;Acc:VGNC:87078]	protein_coding	FALSE	131.699	darkgrey	0.830628	8.22774e-08	-0.536528	0.00391269	0.192627	-0.149758	-0.757626	-0.480303	-0.654691	-1.49066	-0.441243	0.434992	0.669787	-0.0300077
XPR1	xenotropic and polytropic retrovirus receptor 1 [Source:HGNC Symbol;Acc:HGNC:12827]	protein_coding	FALSE	1708.74	darkgrey	0.808551	3.3501e-07	-0.55458	0.00268209	0.192068	-0.0562945	-0.556126	-0.494632	-0.360713	-0.656918	-0.535423	0.312141	0.0998529	0.040857
OSTC	oligosaccharyltransferase complex non-catalytic subunit [Source:VGNC Symbol;Acc:VGNC:98951]	protein_coding	FALSE	506.54	darkgrey	0.716184	2.65715e-05	-0.794944	7.30113e-07	0.19057	-0.387927	-0.95153	0.147568	-0.735514	-1.17215	-0.143891	0.337379	0.20579	0.290559
SCO1	synthesis of cytochrome C oxidase 1 [Source:VGNC Symbol;Acc:VGNC:92644]	protein_coding	FALSE	572.548	darkgrey	0.798535	5.97844e-07	-0.713413	2.95027e-05	0.188911	-0.0872588	-0.163506	-0.117744	-0.248996	-0.384627	-0.306576	0.155095	0.218146	0.184737
FGFR1OP2	FGFR1 onco partner 2 [Source:VGNC Symbol;Acc:VGNC:88119]	protein_coding	FALSE	528.396	darkgrey	0.769895	2.66166e-06	-0.565245	0.0021243	0.186703	-0.0969145	-0.12913	0.232947	-0.297569	-0.883746	-0.166844	0.197427	0.755547	0.398871
SINHCAF	SIN3-HDAC complex associated factor [Source:HGNC Symbol;Acc:HGNC:30702]	protein_coding	FALSE	317.457	darkgrey	0.744986	8.29516e-06	-0.748966	6.97824e-06	0.18585	-0.114232	-0.633755	-0.152184	-0.322935	-0.660133	-0.643693	0.193273	0.0259321	0.484893
PSMC2	proteasome 26S subunit, ATPase 2 [Source:VGNC Symbol;Acc:VGNC:91913]	protein_coding	FALSE	1493.93	darkgrey	0.744508	8.4674e-06	-0.586899	0.00129092	0.185475	-0.138802	-0.0654262	0.173091	-0.209917	-0.393616	-0.407493	0.0722364	0.326846	0.581539
JMJD1C	jumonji domain containing 1C [Source:VGNC Symbol;Acc:VGNC:89285]	protein_coding	FALSE	2224.73	darkgrey	-0.793501	7.90308e-07	0.324928	0.0981873	0.182733	0.0687341	0.490923	0.055539	0.242203	0.58239	0.0955605	-0.172061	-0.0905608	-0.0395231
POLR2C	RNA polymerase II subunit C [Source:VGNC Symbol;Acc:VGNC:91648]	protein_coding	FALSE	538.605	darkgrey	0.746877	7.64414e-06	-0.758014	4.65447e-06	0.182602	-0.184748	-0.415857	0.0870028	-0.306959	-0.73582	-0.170059	0.104732	0.311834	0.255614
DCAF13	DDB1 and CUL4 associated factor 13 [Source:VGNC Symbol;Acc:VGNC:87174]	protein_coding	FALSE	622.226	darkgrey	-0.75577	5.15445e-06	0.172592	0.389311	0.182027	0.0241818	0.355583	0.220581	0.141443	0.631917	0.623885	-0.110036	-0.268224	-0.393849
CTR9	CTR9 homolog, Paf1/RNA polymerase II complex component [Source:VGNC Symbol;Acc:VGNC:87072]	protein_coding	FALSE	830.754	darkgrey	-0.817232	1.97234e-07	0.582573	0.00142992	0.181949	0.162418	0.626122	0.169205	0.0898566	0.586359	0.171519	0.0806964	0.0379771	-0.00264047
NCR1	natural cytotoxicity triggering receptor 1 [Source:VGNC Symbol;Acc:VGNC:90619]	protein_coding	FALSE	199.8	darkgrey	0.809803	3.10875e-07	-0.678784	9.93253e-05	0.181719	-0.0574331	-0.519028	-0.505073	-0.358891	-1.13979	-0.531517	0.284779	0.593965	0.0284957
SMU1	SMU1 DNA replication regulator and spliceosomal factor [Source:VGNC Symbol;Acc:VGNC:95876]	protein_coding	FALSE	714.738	darkgrey	0.768193	2.8893e-06	-0.756681	4.94607e-06	0.181618	-0.078484	-0.200773	-0.0802278	-0.274258	-0.392799	-0.230082	0.188519	0.188744	0.146047
SREBF1	sterol regulatory element binding transcription factor 1 [Source:VGNC Symbol;Acc:VGNC:99083]	protein_coding	TRUE	1032.51	darkgrey	0.703218	4.29215e-05	-0.14904	0.458118	0.181089	0.250375	0.0776661	-0.478488	-0.117372	-0.605046	-1.50618	0.38178	0.683463	1.01478
EXOC5	exocyst complex component 5 [Source:VGNC Symbol;Acc:VGNC:87831]	protein_coding	FALSE	1557.82	darkgrey	0.811367	2.82942e-07	-0.517865	0.00566097	0.179942	0.0158135	0.0503484	-0.128721	-0.197526	-0.145785	-0.410638	0.218111	0.194745	0.279589
TSR2	TSR2 ribosome maturation factor [Source:VGNC Symbol;Acc:VGNC:94522]	protein_coding	FALSE	503.041	darkgrey	0.774774	2.09557e-06	-0.747585	7.41232e-06	0.174364	-0.19756	-0.311362	-0.016741	-0.289608	-0.547332	-0.307101	0.0748431	0.230888	0.285887
ERH	ERH mRNA splicing and mitosis factor [Source:VGNC Symbol;Acc:VGNC:87772]	protein_coding	FALSE	469.615	darkgrey	0.735108	1.25724e-05	-0.689425	6.96039e-05	0.172728	-0.0906628	-0.566578	0.305636	-0.15324	-1.08868	-0.169081	0.0556534	0.505559	0.472789
PHB	prohibitin [Source:VGNC Symbol;Acc:VGNC:91368]	protein_coding	TRUE	594.307	darkgrey	0.690453	6.71998e-05	-0.746205	7.86993e-06	0.17225	-0.232817	-0.352567	0.21668	-0.335542	-0.70112	-0.174274	0.0861247	0.342637	0.389246
PHKB	phosphorylase kinase regulatory subunit beta [Source:VGNC Symbol;Acc:VGNC:98532]	protein_coding	FALSE	1434.18	darkgrey	-0.712591	3.04256e-05	-0.0353552	0.861023	0.170851	0.035204	0.175908	0.0260856	0.156637	0.60328	0.468136	-0.121662	-0.42535	-0.440266
MAP4K4	mitogen-activated protein kinase kinase kinase kinase 4 [Source:VGNC Symbol;Acc:VGNC:98114]	protein_coding	FALSE	5756.6	darkgrey	-0.717616	2.51611e-05	0.33968	0.0830104	0.170424	0.0110708	0.615617	0.318081	-0.270479	0.742588	0.543798	0.281757	-0.126416	-0.225059
SRP19	signal recognition particle 19 [Source:VGNC Symbol;Acc:VGNC:98341]	protein_coding	FALSE	827.388	darkgrey	0.755485	5.22144e-06	-0.80027	5.42026e-07	0.16919	-0.0195909	-0.431885	-0.0879925	-0.240121	-0.727023	-0.0979471	0.220279	0.290464	0.0099056
ANKRD11	ankyrin repeat domain 11 [Source:VGNC Symbol;Acc:VGNC:85323]	protein_coding	FALSE	1963.35	darkgrey	-0.787485	1.09245e-06	0.369705	0.0576942	0.168335	0.241554	0.308787	-0.235018	0.430266	0.487933	-0.0112353	-0.191616	-0.177821	-0.221521
HIST1H2BD	histone cluster 1, H2bd [Source:NCBI gene (formerly Entrezgene);Acc:100157327]	protein_coding	FALSE	17.2853	darkgrey	0.804117	4.34663e-07	-0.238149	0.231615	0.168217	0.0506839	0.00595787	-1.44592	-0.568507	-1.0008	-3.15047	0.931312	1.12606	1.1927
LOC110257903		protein_coding	FALSE	453.969	darkgrey	0.717713	2.50673e-05	0.0179074	0.929357	0.164553	-0.0805344	0.296521	-0.136096	-0.262338	-0.256554	-0.71244	0.170717	0.551868	0.57051
LOC100127131		protein_coding	FALSE	1038.73	darkgrey	0.723426	2.00968e-05	-0.336152	0.0864664	0.16213	-0.17302	0.0846357	0.5678	-0.387525	-0.580366	-0.575347	0.206625	0.666401	1.1511
ANXA4	annexin A4 [Source:VGNC Symbol;Acc:VGNC:85369]	protein_coding	FALSE	4929.66	darkgrey	0.738601	1.08758e-05	-0.337948	0.0846937	0.160569	0.0600782	-0.0716261	-0.538911	0.224784	-0.294268	-0.838972	-0.16418	0.221747	0.298018
CCND3	cyclin D3 [Source:VGNC Symbol;Acc:VGNC:86353]	protein_coding	FALSE	604.271	darkgrey	0.77252	2.34203e-06	-0.35979	0.0652789	0.154952	-0.102726	0.133473	0.0490606	-0.137123	-0.424865	-0.773472	0.0245947	0.558042	0.827808
VEZT	vezatin, adherens junctions transmembrane protein [Source:VGNC Symbol;Acc:VGNC:94819]	protein_coding	FALSE	591.439	darkgrey	0.732992	1.37115e-05	-0.774249	2.15087e-06	0.154833	-0.101768	-0.406491	-0.0816107	-0.195329	-0.522221	-0.488194	0.0781779	0.113964	0.40178
CYB5B	cytochrome b5 type B [Source:VGNC Symbol;Acc:VGNC:96728]	protein_coding	FALSE	912.701	darkgrey	0.675986	0.000108805	-0.808706	3.31928e-07	0.151946	-0.0314059	-0.357903	0.249377	-0.252587	-0.679334	-0.14078	0.220867	0.318837	0.389217
KIFBP	kinesin family binding protein [Source:VGNC Symbol;Acc:VGNC:89476]	protein_coding	FALSE	510.159	darkgrey	0.739574	1.04411e-05	-0.777871	1.79505e-06	0.147561	-0.1217	-0.43857	-0.0269534	-0.225565	-0.575166	-0.251712	0.0994702	0.133658	0.221021
KIAA2013	KIAA2013 [Source:VGNC Symbol;Acc:VGNC:89449]	protein_coding	FALSE	984.369	darkgrey	0.83233	7.32293e-08	-0.571082	0.00186362	0.146808	-0.0119424	-0.0145865	-0.0961549	-0.124358	-0.511674	-0.426201	0.111317	0.494042	0.324294
PIGT	phosphatidylinositol glycan anchor biosynthesis class T [Source:VGNC Symbol;Acc:VGNC:95634]	protein_coding	FALSE	856.558	darkgrey	0.773861	2.19252e-06	-0.462962	0.0150242	0.145828	0.0186265	-0.0304074	-0.299808	-0.0120215	-0.230322	-0.515838	0.0321226	0.197172	0.212776
ARSG	arylsulfatase G [Source:VGNC Symbol;Acc:VGNC:97887]	protein_coding	FALSE	979.227	darkgrey	0.734519	1.28808e-05	-0.301122	0.126931	0.145396	-0.107774	-0.326878	-1.27223	-0.467697	-0.292878	-1.59292	0.356107	-0.0327803	0.309382
NAV1	neuron navigator 1 [Source:VGNC Symbol;Acc:VGNC:95725]	protein_coding	FALSE	464.532	darkgrey	-0.757335	4.8009e-06	0.413108	0.0322166	0.145262	0.207705	0.696217	-0.252152	0.306512	0.764879	0.0151333	-0.0849026	-0.0649673	-0.261985
NAB2	NGFI-A binding protein 2 [Source:VGNC Symbol;Acc:VGNC:90560]	protein_coding	FALSE	220.952	darkgrey	-0.840625	4.07272e-08	0.438473	0.0221489	0.145007	0.206606	0.659536	0.182166	0.58177	0.635998	0.555964	-0.343771	0.0205934	-0.358492
FURIN	furin, paired basic amino acid cleaving enzyme [Source:VGNC Symbol;Acc:VGNC:88266]	protein_coding	FALSE	10328.9	darkgrey	-0.734522	1.2879e-05	0.208927	0.295633	0.142119	0.123071	0.481702	0.116115	0.43725	0.675179	0.2158	-0.31341	-0.192808	-0.0991911
FAM13A	family with sequence similarity 13 member A [Source:VGNC Symbol;Acc:VGNC:98924]	protein_coding	FALSE	1197.32	darkgrey	0.737397	1.14357e-05	-0.174477	0.384074	0.142063	0.108297	0.0826604	-0.529998	-0.238108	-0.330557	-0.607279	0.348551	0.411958	0.0767365
HIGD1A	HIG1 hypoxia inducible domain family member 1A [Source:HGNC Symbol;Acc:HGNC:29527]	protein_coding	FALSE	951.119	darkgrey	0.676622	0.00010658	-0.845882	2.75951e-08	0.138661	-0.137639	-0.695148	-0.0643629	-0.209643	-0.728477	-0.467412	0.0682996	0.0324102	0.399208
QTRT2	queuine tRNA-ribosyltransferase accessory subunit 2 [Source:VGNC Symbol;Acc:VGNC:92036]	protein_coding	FALSE	195.492	darkgrey	0.749988	6.67193e-06	-0.284751	0.149982	0.138473	0.0982042	0.21186	0.274536	-0.621892	-0.776495	-0.490158	0.770052	1.01367	0.783859
NOL10	nucleolar protein 10 [Source:VGNC Symbol;Acc:VGNC:90813]	protein_coding	FALSE	278.828	darkgrey	-0.684161	8.31415e-05	0.261946	0.186871	0.138276	0.0900935	0.519399	0.399407	0.0236811	0.704669	0.45821	0.0873141	-0.176078	-0.0582608
HBS1L	HBS1 like translational GTPase [Source:VGNC Symbol;Acc:VGNC:88796]	protein_coding	FALSE	1151.89	darkgrey	-0.67409	0.000115671	0.20754	0.298923	0.138013	0.0670595	0.355471	0.173371	0.0847591	0.403202	0.278458	-0.015671	-0.0472497	-0.103354
POLR2B	RNA polymerase II subunit B [Source:VGNC Symbol;Acc:VGNC:91647]	protein_coding	FALSE	1814.01	darkgrey	-0.737316	1.14744e-05	0.126593	0.529211	0.13437	0.0195274	0.214262	-0.0674706	0.038093	0.388173	0.0825864	-0.0197643	-0.172496	-0.150822
ELP3	elongator acetyltransferase complex subunit 3 [Source:VGNC Symbol;Acc:VGNC:87664]	protein_coding	FALSE	424.115	darkgrey	0.789557	9.78347e-07	-0.418319	0.0298945	0.132935	0.00927409	-0.0216264	-0.254747	-0.181831	-0.320962	-0.523146	0.195035	0.294815	0.262787
MCM3AP	minichromosome maintenance complex component 3 associated protein [Source:VGNC Symbol;Acc:VGNC:96414]	protein_coding	FALSE	785.189	darkgrey	-0.761879	3.8944e-06	0.313947	0.110769	0.132097	0.162732	0.277412	0.0821039	0.210363	0.541919	0.275533	-0.0390474	-0.260298	-0.189358
OSTF1	osteoclast stimulating factor 1 [Source:VGNC Symbol;Acc:VGNC:91085]	protein_coding	FALSE	1927.56	darkgrey	0.728588	1.63823e-05	-0.619434	0.000570246	0.130451	0.00298397	0.0363492	0.109446	-0.148126	-0.335719	-0.203528	0.149248	0.369868	0.312448
PURB	purine rich element binding protein B [Source:VGNC Symbol;Acc:VGNC:92004]	protein_coding	TRUE	260.893	darkgrey	0.766775	3.09209e-06	-0.259574	0.19104	0.130172	0.139798	0.0892791	-0.467932	0.0350193	-0.336555	-0.779778	0.130953	0.42125	0.298201
PSMG2	proteasome assembly chaperone 2 [Source:HGNC Symbol;Acc:HGNC:24929]	protein_coding	FALSE	352.008	darkgrey	0.777116	1.86445e-06	-0.560259	0.00237122	0.129014	-0.181535	-0.224065	0.129593	-0.466333	-0.593578	-0.473019	0.254521	0.356658	0.605287
CDK13	cyclin dependent kinase 13 [Source:VGNC Symbol;Acc:VGNC:86497]	protein_coding	FALSE	1226.12	darkgrey	-0.76642	3.14474e-06	0.405831	0.0357003	0.128825	0.239582	0.388925	-0.121978	0.199126	0.389942	-0.0389796	0.0425381	-0.00147275	-0.0817044
KMT5B	lysine methyltransferase 5B [Source:VGNC Symbol;Acc:VGNC:89553]	protein_coding	FALSE	1006.28	darkgrey	-0.773303	2.25362e-06	0.205766	0.303166	0.124404	0.112359	0.205877	-0.0524254	0.123393	0.345017	0.0207718	-0.0112578	-0.137986	-0.0743661
SMPDL3B	sphingomyelin phosphodiesterase acid like 3B [Source:VGNC Symbol;Acc:VGNC:93266]	protein_coding	FALSE	5694.37	darkgrey	0.719776	2.31593e-05	-0.294755	0.135566	0.122443	-0.107708	0.0916575	0.0430107	-0.126679	-0.0957474	-0.52101	0.0116849	0.186866	0.564245
HINT3	histidine triad nucleotide binding protein 3 [Source:VGNC Symbol;Acc:VGNC:88884]	protein_coding	FALSE	291.589	darkgrey	0.755892	5.12622e-06	-0.643729	0.000291465	0.121183	-0.133854	-0.441918	-0.0386401	-0.304009	-0.528145	-0.636258	0.14438	0.0835499	0.593696
DCLRE1C	DNA cross-link repair 1C [Source:NCBI gene (formerly Entrezgene);Acc:100512855]	protein_coding	FALSE	724.902	darkgrey	-0.794401	7.52252e-07	0.546226	0.00320257	0.120388	0.0743284	0.525951	-0.00692941	0.180923	0.877851	-0.071948	-0.102623	-0.340856	0.0650139
ENSSSCG00000026414		protein_coding	FALSE	157.702	darkgrey	0.686267	7.74675e-05	-0.836731	5.38578e-08	0.117378	-0.172327	-1.12935	0.209807	-0.249977	-1.37829	-0.0842604	0.0492509	0.203176	0.288407
CNOT1	CCR4-NOT transcription complex subunit 1 [Source:VGNC Symbol;Acc:VGNC:86831]	protein_coding	FALSE	5311.76	darkgrey	-0.721692	2.15031e-05	0.790379	9.36102e-07	0.117326	0.120994	0.546282	-0.0930301	0.101601	0.525776	-0.202558	0.0185472	0.0201504	0.108597
PACS1	phosphofurin acidic cluster sorting protein 1 [Source:VGNC Symbol;Acc:VGNC:91140]	protein_coding	FALSE	1065.99	darkgrey	-0.695366	5.67027e-05	0.0537782	0.789924	0.11712	0.0313375	0.198532	-0.0488224	0.0473992	0.506325	0.185188	-0.0184507	-0.30406	-0.233049
DENND4A	DENN domain containing 4A [Source:VGNC Symbol;Acc:VGNC:87251]	protein_coding	FALSE	1651.79	darkgrey	-0.690187	6.78144e-05	0.173856	0.385795	0.117089	0.0635381	0.300481	-0.276496	-0.0669311	0.499037	0.205192	0.131243	-0.197087	-0.481482
RBM4B	RNA binding motif protein 4B [Source:NCBI gene (formerly Entrezgene);Acc:100144418]	protein_coding	FALSE	429.392	darkgrey	-0.714007	2.88516e-05	0.38667	0.0463285	0.117044	0.161196	0.439357	0.323461	0.0938714	0.505155	0.477381	0.0793979	-0.064367	-0.149804
TSNAX	translin associated factor X [Source:VGNC Symbol;Acc:VGNC:103075]	protein_coding	FALSE	687.408	darkgrey	0.682979	8.64839e-05	-0.691355	6.51539e-05	0.115675	-0.0527621	-0.115062	-0.102409	-0.154862	-0.226741	-0.373724	0.0994883	0.110149	0.266927
PMPCA	peptidase, mitochondrial processing subunit alpha [Source:VGNC Symbol;Acc:VGNC:91591]	protein_coding	FALSE	608.579	darkgrey	0.723132	2.03294e-05	-0.802609	4.74219e-07	0.113353	-0.0253761	-0.4044	-0.0225901	-0.312318	-0.651732	-0.184682	0.285579	0.240717	0.158796
NLRP12L		protein_coding	FALSE	504.854	darkgrey	0.654567	0.000212006	-0.678561	0.000100053	0.112968	-0.340313	-0.515556	-0.123657	-0.364155	-0.392747	-0.535615	0.0236778	-0.118419	0.406957
VSIG1		protein_coding	FALSE	504.854	darkgrey	0.654567	0.000212006	-0.678561	0.000100053	0.112968	-0.340313	-0.515556	-0.123657	-0.364155	-0.392747	-0.535615	0.0236778	-0.118419	0.406957
DPCD	deleted in primary ciliary dyskinesia homolog (mouse) [Source:HGNC Symbol;Acc:HGNC:24542]	protein_coding	FALSE	139.06	darkgrey	0.77591	1.98043e-06	-0.582298	0.00143918	0.11216	-0.130649	-0.245359	0.0883032	-0.510954	-0.729285	-0.323736	0.331745	0.470163	0.409817
RBM14	RNA binding motif protein 14 [Source:VGNC Symbol;Acc:VGNC:92147]	protein_coding	FALSE	1166.24	darkgrey	0.647777	0.000259165	-0.620593	0.000552976	0.110851	-0.0571594	-0.0758433	0.15317	-0.230754	-0.441129	-0.0240812	0.168742	0.36409	0.177552
VAPB	VAMP associated protein B and C [Source:NCBI gene (formerly Entrezgene);Acc:100144536]	protein_coding	FALSE	1793.6	darkgrey	0.764554	3.43551e-06	-0.342835	0.08001	0.10984	-0.00591834	0.1503	-0.0373142	-0.127447	-0.0936019	-0.322792	0.130254	0.242167	0.283487
ASH1L	ASH1 like histone lysine methyltransferase [Source:VGNC Symbol;Acc:VGNC:85577]	protein_coding	FALSE	1764.55	darkgrey	-0.658855	0.00018628	0.612409	0.000685402	0.108271	0.153807	0.58318	-0.270577	0.0937713	0.502138	-0.251228	0.0714927	0.0796678	-0.0183303
HNRNPLL	heteroous nuclear ribonucleoprotein L like [Source:VGNC Symbol;Acc:VGNC:88923]	protein_coding	FALSE	926.424	darkgrey	0.723394	2.01221e-05	-0.785306	1.2253e-06	0.107512	0.0868934	-0.0642228	-0.027299	-0.0265408	-0.313499	-0.218122	0.121327	0.247148	0.188727
G6PC3	glucose-6-phosphatase catalytic subunit 3 [Source:VGNC Symbol;Acc:VGNC:88291]	protein_coding	FALSE	185.115	darkgrey	0.699888	4.83538e-05	-0.339562	0.083124	0.103143	-0.12568	-0.253473	-0.801772	-0.204282	-0.482519	-1.22602	0.0586342	0.219178	0.362329
PIN1	peptidylprolyl cis/trans isomerase, NIMA-interacting 1 [Source:VGNC Symbol;Acc:VGNC:100325]	protein_coding	FALSE	177.581	darkgrey	0.64431	0.000286621	-0.803657	4.46407e-07	0.101712	-0.133396	-0.938205	0.210613	-0.374437	-1.32741	-0.0311709	0.201218	0.324921	0.230385
ZNF25	zinc finger protein 25 [Source:VGNC Symbol;Acc:VGNC:98423]	protein_coding	TRUE	321.98	darkgrey	0.721427	2.1726e-05	-0.170801	0.394328	0.10156	-0.104214	0.18214	-0.493818	-0.209814	-0.145021	-0.8178	0.0907166	0.32097	0.310555
GPR35	G protein-coupled receptor 35 [Source:VGNC Symbol;Acc:VGNC:96333]	protein_coding	FALSE	168.478	darkgrey	0.744799	8.36185e-06	-0.442045	0.0209644	0.0997662	-0.0375437	-0.427984	-0.30157	0.148957	-0.808763	-1.21363	-0.199828	0.359746	0.876522
RAB3GAP2	RAB3 GTPase activating non-catalytic protein subunit 2 [Source:VGNC Symbol;Acc:VGNC:95833]	protein_coding	FALSE	1381.42	darkgrey	-0.695927	5.56013e-05	0.0180621	0.928749	0.0972448	0.00298095	0.230381	-0.0355321	0.0451629	0.260146	0.165412	-0.0293219	-0.0296816	-0.200496
NEDD9	neural cell expressed, developmentally down-regulated 9 [Source:VGNC Symbol;Acc:VGNC:90668]	protein_coding	FALSE	294.068	darkgrey	-0.728629	1.63553e-05	0.400695	0.0383359	0.0971156	0.431133	0.815338	0.806488	0.375703	0.666398	0.669801	0.0601285	0.137126	0.12096
SLA	Src like adaptor [Source:VGNC Symbol;Acc:VGNC:92908]	protein_coding	FALSE	926.971	darkgrey	-0.738439	1.09498e-05	0.573159	0.00177775	0.0944411	0.105794	0.482763	0.10948	0.640435	0.898497	0.0157513	-0.527551	-0.407584	0.0926931
ROCK2	Rho associated coiled-coil containing protein kinase 2 [Source:HGNC Symbol;Acc:HGNC:10252]	protein_coding	FALSE	1479.11	darkgrey	-0.654715	0.000211067	0.149125	0.457858	0.0944088	0.0997493	0.367028	0.179847	0.0720886	0.451745	0.139047	0.0293405	-0.0839071	0.0399762
LRRC40		protein_coding	FALSE	378.234	darkgrey	0.66731	0.000143468	-0.826635	1.07594e-07	0.090562	0.0222845	-0.597511	0.0548913	-0.260382	-0.78974	-0.162452	0.291026	0.181008	0.214328
ENSSSCG00000049641		lncRNA	FALSE	1037.59	darkgrey	-0.665757	0.00015061	0.30627	0.120249	0.0882949	0.224111	0.676924	-0.179197	0.661537	0.925251	-0.0568952	-0.408114	-0.230233	-0.115613
LAMTOR5		protein_coding	FALSE	417.579	darkgrey	0.771466	2.46597e-06	-0.615399	0.000634129	0.0880325	-0.100017	-0.164169	-0.0524698	-0.242779	-0.410158	-0.413412	0.12307	0.239729	0.35343
FEM1C	fem-1 homolog C [Source:VGNC Symbol;Acc:VGNC:88084]	protein_coding	FALSE	929.002	darkgrey	0.686908	7.58116e-05	-0.168686	0.400296	0.0848521	0.144714	0.0830729	-0.456589	-0.0177218	-0.118273	-0.704434	0.172577	0.198406	0.242982
YIPF1	Yip1 domain family member 1 [Source:VGNC Symbol;Acc:VGNC:95027]	protein_coding	FALSE	409.171	darkgrey	0.704786	4.05581e-05	-0.711423	3.17817e-05	0.0804797	-0.0908234	-0.132435	0.0447296	-0.198212	-0.444183	-0.211539	0.101614	0.307894	0.255027
TAF6L	TATA-box binding protein associated factor 6 like [Source:VGNC Symbol;Acc:VGNC:93720]	protein_coding	FALSE	254.908	darkgrey	-0.640929	0.000315824	0.270556	0.172271	0.0779945	0.148073	0.610883	0.678461	0.31312	0.449366	0.643743	-0.144279	0.150604	0.0296288
ISCA2	iron-sulfur cluster assembly 2 [Source:VGNC Symbol;Acc:VGNC:89221]	protein_coding	FALSE	69.0724	darkgrey	0.743986	8.65906e-06	-0.767601	2.97246e-06	0.0765171	-0.00893129	-1.242	0.106172	-0.189802	-1.69596	-0.242101	0.189854	0.317082	0.337174
ENSSSCG00000024161		protein_coding	FALSE	149.75	darkgrey	0.794681	7.40765e-07	-0.31364	0.111137	0.0761492	-0.0961304	-0.295925	-0.588494	-0.626617	-0.79714	-1.35683	0.230522	0.355973	0.386114
CFAP97	cilia and flagella associated protein 97 [Source:HGNC Symbol;Acc:HGNC:29276]	protein_coding	FALSE	234.849	darkgrey	0.763881	3.54608e-06	-0.689889	6.85091e-05	0.0754685	-0.151978	-0.339072	-0.111551	-0.265972	-0.488281	-0.387556	0.0906017	0.144328	0.266915
TMEM135	transmembrane protein 135 [Source:VGNC Symbol;Acc:VGNC:94085]	protein_coding	FALSE	458.159	darkgrey	0.695324	5.6785e-05	-0.71103	3.22504e-05	0.075063	0.0537143	-0.249213	-0.124253	-0.0419129	-0.383429	-0.4201	0.0979389	0.132283	0.290389
ANKRD24	ankyrin repeat domain 24 [Source:VGNC Symbol;Acc:VGNC:85330]	protein_coding	FALSE	271.125	darkgrey	0.714393	2.84348e-05	-0.503504	0.00741997	0.0749616	-0.0224495	-0.624927	-0.447043	0.0859982	-0.783194	-1.32935	-0.113854	0.148215	0.8467
CTU1		protein_coding	FALSE	132.108	darkgrey	0.720605	2.24294e-05	-0.451405	0.018105	0.0741764	-0.197602	-0.0957509	0.155211	-0.532689	-0.52658	-0.423145	0.273915	0.421014	0.586385
AXIN1	axin 1 [Source:VGNC Symbol;Acc:VGNC:85707]	protein_coding	FALSE	367.357	darkgrey	-0.628731	0.00044401	0.286318	0.147654	0.0737686	0.180543	0.413467	0.173154	0.0996299	0.466055	0.258695	0.0968863	-0.0517451	-0.0831469
UBE2J1	ubiquitin conjugating enzyme E2 J1 [Source:VGNC Symbol;Acc:VGNC:94644]	protein_coding	FALSE	1593.39	darkgrey	0.707295	3.70156e-05	-0.675117	0.000111906	0.0727112	-0.0116302	-0.0741577	-0.0914131	-0.240182	-0.462856	-0.179675	0.233108	0.386453	0.0865127
LSM14A	LSM14A mRNA processing body assembly factor [Source:VGNC Symbol;Acc:VGNC:89872]	protein_coding	FALSE	2545.31	darkgrey	0.703631	4.22881e-05	-0.764505	3.44344e-06	0.0724504	0.0595094	0.0118649	-0.116054	-0.0599657	-0.0732754	-0.272524	0.113943	0.0845918	0.155259
WDR76	WD repeat domain 76 [Source:VGNC Symbol;Acc:VGNC:94941]	protein_coding	FALSE	209.931	darkgrey	0.634547	0.000378124	-0.442415	0.0208449	0.0722765	-0.102958	-0.291993	0.0751542	-0.36592	-0.667201	-0.0657056	0.231632	0.366527	0.139807
ZNF184	zinc finger protein 184 [Source:VGNC Symbol;Acc:VGNC:95200]	protein_coding	TRUE	171.292	darkgrey	-0.707647	3.65403e-05	0.253043	0.202848	0.0716807	0.137191	0.390668	0.0959584	0.128163	0.89214	0.415099	0.0363369	-0.477537	-0.307131
DARS1	aspartyl-tRNA synthetase 1 [Source:VGNC Symbol;Acc:VGNC:96140]	protein_coding	FALSE	1661.13	darkgrey	0.65619	0.000201924	-0.492573	0.00904866	0.0714648	-0.0429402	0.00676582	-0.0495643	-0.289332	-0.0722878	-0.46045	0.246071	0.0780699	0.408238
CPSF2	cleavage and polyadenylation specific factor 2 [Source:VGNC Symbol;Acc:VGNC:86959]	protein_coding	FALSE	1430.55	darkgrey	-0.704086	4.15988e-05	0.325714	0.0973291	0.0709115	0.0319371	0.299624	-0.0956679	0.0711776	0.298675	-0.088241	-0.0374627	0.00052939	-0.0073066
CCAR2	cell cycle and apoptosis regulator 2 [Source:VGNC Symbol;Acc:VGNC:86239]	protein_coding	FALSE	1298.84	darkgrey	-0.705941	3.88913e-05	0.471414	0.0130567	0.0704902	0.133213	0.319044	-0.236885	0.235782	0.36182	-0.141314	-0.105679	-0.0425467	-0.0935671
PPARD	peroxisome proliferator activated receptor delta [Source:VGNC Symbol;Acc:VGNC:91683]	protein_coding	TRUE	3072.08	darkgrey	-0.625867	0.000480001	0.481797	0.0109371	0.0649707	0.208909	0.434702	-0.290942	0.532139	0.44322	-0.263363	-0.313254	-0.00872592	-0.0262671
NR2C2AP	nuclear receptor 2C2 associated protein [Source:VGNC Symbol;Acc:VGNC:90877]	protein_coding	FALSE	85.7186	darkgrey	0.791096	9.00616e-07	-0.484879	0.0103662	0.0646094	-0.0939632	-0.293216	-0.0492451	-0.500016	-0.769352	-0.684812	0.332585	0.443596	0.627722
DDX27	DEAD-box helicase 27 [Source:HGNC Symbol;Acc:HGNC:15837]	protein_coding	FALSE	556.372	darkgrey	-0.602113	0.000890617	0.228957	0.250663	0.0629564	0.0917433	0.491208	0.403443	0.22881	0.678272	0.280515	-0.126333	-0.180358	0.115897
PGGT1B	protein geranylgeranyltransferase type I subunit beta [Source:VGNC Symbol;Acc:VGNC:91350]	protein_coding	FALSE	1401.16	darkgrey	-0.731988	1.42835e-05	0.514352	0.00605477	0.0624878	0.09154	0.381481	-0.0930354	0.0666614	0.415517	-0.117374	0.0287489	-0.0338761	0.0237065
ENSSSCG00000018088		Mt_tRNA	FALSE	75.9512	darkgrey	-0.714441	2.83836e-05	0.418547	0.029796	0.0622265	0.0928494	0.370778	-0.554564	0.443983	1.07075	0.239652	-0.266428	-0.61789	-0.86094
ENSSSCG00000048417		pseudogene	FALSE	105.701	darkgrey	0.685064	8.06664e-05	-0.779482	1.65453e-06	0.0598169	0.0665472	-0.555493	-0.134969	-0.0952331	-0.765023	-0.330782	0.19012	0.187194	0.186213
PRPF18	pre-mRNA processing factor 18 [Source:NCBI gene (formerly Entrezgene);Acc:100513617]	protein_coding	FALSE	623.868	darkgrey	0.725219	1.87296e-05	-0.645139	0.000279834	0.0554806	-0.0565312	-0.0263254	-0.100256	-0.134552	-0.252651	-0.313479	0.0729104	0.221735	0.207536
MED4	mediator complex subunit 4 [Source:VGNC Symbol;Acc:VGNC:90121]	protein_coding	FALSE	532.828	darkgrey	0.699621	4.88144e-05	-0.381349	0.0496843	0.0528736	-0.0767131	0.0576327	0.0200863	-0.162094	-0.119244	-0.356736	0.0761438	0.173657	0.375193
RNF146	ring finger protein 146 [Source:VGNC Symbol;Acc:VGNC:92361]	protein_coding	FALSE	774.469	darkgrey	0.697885	5.19067e-05	-0.424928	0.0271449	0.0526965	0.151432	0.0215289	-0.0783872	-0.0783123	-0.164536	-0.301421	0.238631	0.184071	0.219878
ZFAND6	zinc finger AN1-type containing 6 [Source:HGNC Symbol;Acc:HGNC:30164]	protein_coding	FALSE	1122.44	darkgrey	0.695868	5.57162e-05	-0.573122	0.00177925	0.0510039	0.0757686	-0.0812058	-0.146228	-0.183018	-0.157973	-0.310148	0.257231	0.0759585	0.161846
TRAPPC4	trafficking protein particle complex 4 [Source:VGNC Symbol;Acc:VGNC:94376]	protein_coding	FALSE	463.768	darkgrey	0.613789	0.000661316	-0.775757	1.99565e-06	0.0488412	-0.0320435	-0.25789	-0.107293	-0.07325	-0.31786	-0.364224	0.0518459	0.0594189	0.251272
RNPEP	arginyl aminopeptidase [Source:VGNC Symbol;Acc:VGNC:95469]	protein_coding	FALSE	1320.55	darkgrey	0.632925	0.000395572	-0.652017	0.000228751	0.0486077	-0.091147	-0.0287607	-0.0905049	-0.0438955	-0.13718	-0.395303	-0.0554005	0.107508	0.302193
NYAP2	neuronal tyrosine-phosphorylated phosphoinositide-3-kinase adaptor 2 [Source:VGNC Symbol;Acc:VGNC:96213]	protein_coding	FALSE	1642.79	darkgrey	0.545361	0.00326104	0.0348271	0.863079	0.0476626	-0.0357832	0.405316	0.300246	-0.240721	0.0627461	-0.745749	0.204699	0.338794	1.05158
RAMAC		protein_coding	FALSE	230.77	darkgrey	0.619955	0.000562437	-0.770547	2.5788e-06	0.0445433	-0.191733	-0.423391	0.0635508	-0.288915	-0.662283	-0.115755	0.0752294	0.226614	0.17588
ENSSSCG00000049514		protein_coding	FALSE	34.5986	darkgrey	0.667201	0.000143959	-0.565102	0.00213106	0.0431	-0.0795165	-0.578461	0.380802	-0.243992	-1.27376	-0.351156	0.0728861	0.511243	0.801708
CHRAC1	chromatin accessibility complex subunit 1 [Source:VGNC Symbol;Acc:VGNC:86660]	protein_coding	FALSE	303.396	darkgrey	0.633398	0.000390415	-0.778718	1.71991e-06	0.0426881	-0.0162634	-0.370145	-0.0334114	-0.205605	-0.639451	-0.0521137	0.182478	0.259501	0.0187002
MPP5	membrane palmitoylated protein 5 [Source:VGNC Symbol;Acc:VGNC:98136]	protein_coding	FALSE	848.387	darkgrey	0.714261	2.85764e-05	-0.302346	0.125319	0.0421515	0.136653	0.0984021	-0.344968	0.019506	-0.142389	-0.513339	0.122765	0.236916	0.165432
FBXO45	F-box protein 45 [Source:VGNC Symbol;Acc:VGNC:88048]	protein_coding	FALSE	292.009	darkgrey	0.547973	0.00308711	-0.764634	3.42262e-06	0.0416528	-0.0162118	-0.624328	0.111855	-0.486984	-0.762365	0.0261946	0.471359	0.1294	0.0830269
MTRF1L	mitochondrial translational release factor 1 like [Source:VGNC Symbol;Acc:VGNC:90472]	protein_coding	FALSE	180.704	darkgrey	0.752845	5.87834e-06	-0.403462	0.0368972	0.0389751	0.0248115	-0.00969422	-0.0607334	-0.276018	-0.346327	-0.403426	0.322057	0.327303	0.332992
NKIRAS2	NFKB inhibitor interacting Ras like 2 [Source:VGNC Symbol;Acc:VGNC:90763]	protein_coding	FALSE	229.858	darkgrey	0.672858	0.000120337	-0.636395	0.000359064	0.037865	-0.167966	-0.269826	0.104172	-0.34241	-0.685469	-0.135458	0.148665	0.404852	0.236783
C16orf72	chromosome 3 C16orf72 homolog [Source:VGNC Symbol;Acc:VGNC:86016]	protein_coding	FALSE	1337.63	darkgrey	0.671347	0.000126283	-0.805366	4.04198e-07	0.0361296	0.0729211	-0.00583053	-0.0567467	0.0411543	-0.217739	-0.241187	0.0317858	0.210405	0.182374
EHMT1	euchromatic histone lysine methyltransferase 1 [Source:HGNC Symbol;Acc:HGNC:24650]	protein_coding	FALSE	743.29	darkgrey	-0.756103	5.07745e-06	0.451337	0.0181246	0.03446	0.109183	0.38758	0.00620518	0.102331	0.430213	0.0314461	0.016158	-0.0420758	-0.0254931
ALDH4A1	aldehyde dehydrogenase 4 family member A1 [Source:VGNC Symbol;Acc:VGNC:85240]	protein_coding	FALSE	239.597	darkgrey	0.63734	0.000349645	-0.568102	0.00199303	0.0323985	-0.274662	-0.273496	-0.276996	-0.380505	-0.490833	-0.155141	0.0713809	0.210447	-0.112566
SCNM1	sodium channel modifier 1 [Source:VGNC Symbol;Acc:VGNC:92639]	protein_coding	FALSE	158.748	darkgrey	0.755104	5.31197e-06	-0.511343	0.00641021	0.0314831	0.00228767	-0.179658	-0.191448	-0.0562465	-0.56436	-0.500452	0.0639339	0.366614	0.289448
SNORA73	Small nucleolar RNA SNORA73 family [Source:RFAM;Acc:RF00045]	snoRNA	FALSE	22.7598	darkgrey	0.7182	2.46048e-05	-0.466862	0.0140879	0.0310703	-0.0255637	-0.467791	-0.043385	-0.686862	-1.72564	-0.297413	0.543734	0.994029	0.220185
CCNL2	cyclin L2 [Source:VGNC Symbol;Acc:VGNC:86364]	protein_coding	FALSE	1162.28	darkgrey	-0.573983	0.00174462	0.0454795	0.821783	0.0305993	-0.0549359	0.237348	0.0796588	-0.0477782	0.253483	0.165103	-0.00760216	-0.0162893	-0.0837059
TXLNG	taxilin gamma [Source:HGNC Symbol;Acc:HGNC:18578]	protein_coding	FALSE	299.689	darkgrey	-0.711717	3.14357e-05	0.591046	0.00116882	0.027502	-0.0539831	0.685887	-0.0355002	0.0377614	0.634503	-0.0168705	-0.0969082	0.0472288	-0.018282
MED15	mediator complex subunit 15 [Source:VGNC Symbol;Acc:VGNC:90109]	protein_coding	FALSE	1098.51	darkgrey	-0.724594	1.91965e-05	0.309981	0.115594	0.0271325	0.156819	0.359188	-0.0284594	0.323557	0.380656	-0.00604711	-0.151844	-0.0215864	-0.0224107
C2orf76	chromosome 15 C2orf76 homolog [Source:VGNC Symbol;Acc:VGNC:96149]	protein_coding	FALSE	60.6326	darkgrey	0.632334	0.000402113	-0.609007	0.000748102	0.0256014	-0.081561	-0.64819	0.103153	-0.148243	-0.474854	-0.513064	0.0255791	-0.146604	0.633497
C1orf122	chromosome 6 C1orf122 homolog [Source:VGNC Symbol;Acc:VGNC:86060]	protein_coding	FALSE	61.6287	darkgrey	0.587629	0.00126868	-0.391705	0.0433204	0.0246973	-0.168877	0.0726304	0.327398	-0.373424	-0.556709	-0.103284	0.101379	0.639621	0.414154
TIMM21	translocase of inner mitochondrial membrane 21 [Source:VGNC Symbol;Acc:VGNC:93987]	protein_coding	FALSE	195.207	darkgrey	0.588251	0.00124995	-0.627135	0.000463761	0.0246658	-0.0646354	-0.403147	-0.0224017	0.0152558	-0.344404	-0.446338	-0.09781	-0.0513973	0.41468
TMEM165	transmembrane protein 165 [Source:VGNC Symbol;Acc:VGNC:94104]	protein_coding	FALSE	647.443	darkgrey	0.575292	0.00169315	-0.170341	0.395621	0.0232912	0.154149	0.28133	-0.0481768	-0.0627786	0.0324969	-0.520872	0.224854	0.244597	0.469466
PCYOX1L	prenylcysteine oxidase 1 like [Source:VGNC Symbol;Acc:VGNC:91236]	protein_coding	FALSE	56.7519	darkgrey	0.590873	0.00117371	-0.445746	0.0197927	0.0204299	-0.0859235	-0.179615	0.31092	-0.594231	-0.519245	-0.405388	0.390862	0.307596	0.762017
APIP	APAF1 interacting protein [Source:VGNC Symbol;Acc:VGNC:85411]	protein_coding	FALSE	723.025	darkgrey	0.647821	0.000258836	-0.309343	0.116385	0.0152085	-0.0462075	0.178069	-0.332828	-0.163597	-0.0129884	-0.521281	0.115147	0.188079	0.186049
SHC1	SHC adaptor protein 1 [Source:VGNC Symbol;Acc:VGNC:92837]	protein_coding	FALSE	1193.32	darkgrey	-0.508069	0.00681687	0.258595	0.192778	0.0133384	0.151726	0.288595	-0.075394	0.225615	0.148341	-0.160334	-0.0740259	0.138495	0.0834982
CEP76	centrosomal protein 76 [Source:VGNC Symbol;Acc:VGNC:96947]	protein_coding	FALSE	274.245	darkgrey	0.584241	0.00137486	-0.460838	0.0155554	0.0116097	0.19597	-0.0633628	-0.156101	-0.0547381	-0.119195	-0.475232	0.275407	0.054072	0.309457
VCPKMT	valosin containing protein lysine methyltransferase [Source:VGNC Symbol;Acc:VGNC:98406]	protein_coding	FALSE	124.571	darkgrey	0.530928	0.00438085	-0.212772	0.286632	0.00826164	0.159515	0.205796	0.126023	0.221958	-0.239088	-0.486529	-0.0191578	0.432952	0.621665
SNORA75	Small nucleolar RNA SNORA75 [Source:RFAM;Acc:RF00072]	snoRNA	FALSE	3.18529	darkgrey	0.551372	0.00287267	-0.361641	0.0638071	0.00435487	0.00208343	-0.521323	-0.119728	-0.0298357	-0.275211	-0.673688	0.0400585	-0.205835	0.326531
ENSSSCG00000030102		snoRNA	FALSE	4.25407	darkgrey	0.536743	0.0038956	-0.21163	0.289286	0.00296099	0.00590808	0.107746	0.175327	-0.0425457	-0.302266	-0.434349	0.0577428	0.391517	0.555957
TBC1D23	TBC1 domain family member 23 [Source:VGNC Symbol;Acc:VGNC:93772]	protein_coding	FALSE	1682.62	darkgrey	-0.45924	0.0159653	0.400533	0.0384213	0.00223039	0.0382538	0.258381	-0.145616	0.046727	0.203326	-0.208293	-0.00708199	0.0541737	0.0620594
MFSD11	major facilitator superfamily domain containing 11 [Source:VGNC Symbol;Acc:VGNC:90184]	protein_coding	FALSE	1139.13	darkgrey	0.346952	0.0762201	0.242082	0.223768	0.00218624	0.0695048	0.376342	-0.224646	0.0256183	0.234122	-0.570877	0.0461195	0.138919	0.342086
GTF3C5	ral transcription factor IIIC subunit 5 [Source:VGNC Symbol;Acc:VGNC:103103]	protein_coding	FALSE	411.065	darkgrey	0.496943	0.0083648	-0.40386	0.0366942	0.00185498	-0.112196	0.120892	-0.0105037	-0.173888	-0.182129	-0.116781	0.0410361	0.296881	0.105112
ENSSSCG00000018076		Mt_tRNA	FALSE	10.1279	darkgrey	-0.545244	0.00326906	0.269528	0.173971	0.00164756	0.0263119	0.409363	0.469598	0.347309	1.03336	0.101835	-0.238494	-0.362441	0.261689
ENSSSCG00000040448		protein_coding	FALSE	19.6165	darkgrey	-0.508295	0.00678811	0.073629	0.715126	0.00162062	0.103234	0.220723	0.629607	0.438872	0.523679	0.655076	-0.129444	-0.237502	-0.0194586
SMAD4	SMAD family member 4 [Source:VGNC Symbol;Acc:VGNC:93218]	protein_coding	TRUE	893.155	darkgrey	0.441976	0.0209869	-0.444751	0.0201023	0.00144991	0.107231	0.156849	-0.138348	-0.129744	0.0144828	-0.197231	0.241474	0.140415	0.0578783
ENSSSCG00000027233		snoRNA	FALSE	49.3953	darkgrey	0.50568	0.00712711	-0.319746	0.103984	0.00133929	-0.00205114	-0.130068	0.198091	-0.182011	-0.206985	-0.34744	0.179559	0.0712374	0.558232
NR1H2	nuclear receptor subfamily 1 group H member 2 [Source:VGNC Symbol;Acc:VGNC:90870]	protein_coding	TRUE	1046.08	darkgrey	-0.519077	0.00553016	0.0851632	0.672769	0.00106923	-0.0204191	0.269867	-0.0154003	0.0568285	0.163188	0.0188367	-0.0874489	0.103837	-0.0347263
